# Supplementary material for: Analysis of Human RSV Immunity at the Molecular Level: Learning from the Past and Present
Source: PLoS One. 2015 May 22;10(5):e0127108. doi: 10.1371/journal.pone.0127108 (PMC4441423; doi:10.1371/journal.pone.0127108)
Supplement: S1 Table — (XLSX) [file pone.0127108.s001.xlsx]

## Sheet: AllScores (4)
POS	SEQ				ConSurf_score	ConSurf_color	ConSurf_color		4jhw (pre)	Chain	Residue	Residue Name	ElliPro	position	residue	???	DiscoTope_score	score	4JHW	ResidueNum	ABS_Accessibility_AllAtoms_Angstrom_squared	REL_Accessibility_AllAtoms_Percentage	ABS_Accessibility_SideChainAtoms_Angstrom_squared	REL_Accessibility_SideChainAtoms_Percentage	4mms (pre)	Chain	Residue	Residue Name	ElliPro	position	residue	???	DiscoTope_score	score	4MMS	ResidueNum	ABS_Accessibility_AllAtoms_Angstrom_squared	REL_Accessibility_AllAtoms_Percentage	ABS_Accessibility_SideChainAtoms_Angstrom_squared	REL_Accessibility_SideChainAtoms_Percentage	3rki (post)	Chain	Residue	Residue Name	ElliPro	position	residue	???	DiscoTope_score
26	Q	GLN26:F			-0.579	9	9		1	F	26	GLN	0.797	26	GLN	0	-6.025	-5.332	GLN	26	157.8	88.4	108.42	76.9																	1	A	26	GLN	0.795	26	GLN	12	-5.756
27	N	ASN27:F			-0.617	9	9		2	F	27	ASN	0.673	27	ASN	10	-8.214	-8.419	ASN	27	102.99	71.6	91	85.7	1	A	27	ASN	0.788	27	ASN	2	-7.599	-6.955	ASN	27	161.44	112.2	120.35	113.3	2	A	27	ASN	0.845	27	ASN	3	-5.737
28	I	ILE28:F			-0.615	9	9		3	F	28	ILE	0.526	28	ILE	30	-15.913	-17.533	ILE	28	21.55	12.3	19.55	14.2	2	A	28	ILE	0.566	28	ILE	28	-14.045	-15.65	ILE	28	12.34	7	6.8	4.9	3	A	28	ILE	0.712	28	ILE	22	-11.309
29	T	THR29:F			-0.624	9	9		4	F	29	THR	0.621	29	THR	8	-16.253	-15.304	THR	29	58.89	42.3	58.89	57.9	3	A	29	THR	0.657	29	THR	7	-14.572	-13.702	THR	29	51.75	37.2	51.55	50.7	4	A	29	THR	0.77	29	THR	7	-13.335
30	E	GLU30:F			-0.559	9	9		5	F	30	GLU	0.474	30	GLU	32	-21.276	-22.51	GLU	30	1.14	0.7	0	0	4	A	30	GLU	0.533	30	GLU	34	-21.154	-22.631	GLU	30	1.9	1.1	0.6	0.4	5	A	30	GLU	0.653	30	GLU	25	-19.509
31	E	GLU31:F			-0.559	9	9		6	F	31	GLU	0.621	31	GLU	18	-21.421	-21.027	GLU	31	43.64	25.3	43.64	32.4	5	A	31	GLU	0.68	31	GLU	17	-21.004	-20.543	GLU	31	47.15	27.4	47.15	35	6	A	31	GLU	0.795	31	GLU	11	-21.104
32	F	PHE32:F	p		-0.48	8	8		7	F	32	PHE	0.559	32	PHE	29	-29.53	-29.469	PHE	32	0	0	0	0	6	A	32	PHE	0.611	32	PHE	30	-27.565	-27.845	PHE	32	0.34	0.2	0	0	7	A	32	PHE	0.747	32	PHE	22	-25.792
33	Y	TYR33:F			-0.47	8	8		8	F	33	TYR	0.581	33	TYR	28	-26.713	-26.861	TYR	33	12.12	5.7	12.12	6.8	7	A	33	TYR	0.611	33	TYR	28	-27.111	-27.214	TYR	33	17	8	17	9.6	8	A	33	TYR	0.712	33	TYR	24	-25.367
34	Q	GLN34:F			-0.579	9	9		9	F	34	GLN	0.704	34	GLN	16	-25.583	-24.481	GLN	34	38.32	21.5	38.3	27.2	8	A	34	GLN	0.752	34	GLN	17	-26.097	-25.051	GLN	34	48	26.9	47.78	33.9	9	A	34	GLN	0.817	34	GLN	7	-24.953
35	S	SER35:F			-0.106	6	6*	*	10	F	35	SER	0.65	35	SER	16	-23.199	-22.371	SER	35	24.94	21.4	24.94	31.9	9	A	35	SER	0.68	35	SER	17	-24.316	-23.474	SER	35	31.36	26.9	31.04	39.7	10	A	35	SER	0.729	35	SER	9	-22.815
36	T	THR36:F			-0.624	9	9		11	F	36	THR	0.45	36	THR	29	-29.506	-29.448	THR	36	10.67	7.7	8.21	8.1	10	A	36	THR	0.508	36	THR	29	-30.179	-30.043	THR	36	6.07	4.4	4.66	4.6	11	A	36	THR	0.578	36	THR	26	-27.818
37	C	CYS37:F			-0.456	8	8		12	F	37	CYS	0.374	37	CYS	33	-32.195	-32.287	CYS	37	0	0	0	0	11	A	37	CYS	0.402	37	CYS	36	-32.671	-33.054	CYS	37	0	0	0	0	12	A	37	CYS	0.578	37	CYS	33	-31.017
38	S	SER38:F			-0.638	9	9		13	F	38	SER	0.374	38	SER	30	-37.114	-36.295	SER	38	0	0	0	0	12	A	38	SER	0.402	38	SER	32	-35.844	-35.402	SER	38	0	0	0	0	13	A	38	SER	0.558	38	SER	32	-31.352
39	A	ALA39:F			-0.023	5	5*	*	14	F	39	ALA	0.339	39	ALA	30	-34.956	-34.386	ALA	39	0	0	0	0	13	A	39	ALA	0.376	39	ALA	32	-34.349	-34.079	ALA	39	0	0	0	0	14	A	39	ALA	0.535	39	ALA	25	-30.991
40	V	VAL40:F			-0.61	9	9		15	F	40	VAL	0.394	40	VAL	24	-31.781	-30.886	VAL	40	0	0	0	0	14	A	40	VAL	0.467	40	VAL	23	-31.568	-30.583	VAL	40	0.43	0.3	0.39	0.3	15	A	40	VAL	0.558	40	VAL	21	-27.59
41	S	SER41:F			-0.638	9	9		16	F	41	SER	0.339	41	SER	36	-25.371	-26.593	SER	41	0	0	0	0	15	A	41	SER	0.376	41	SER	37	-26.574	-27.773	SER	41	0	0	0	0	16	A	41	SER	0.535	41	SER	30	-21.952
42	K	LYS42:F			0.171	4	4*	*	17	F	42	LYS	0.559	42	LYS	15	-20.26	-19.655	LYS	42	86.82	43.2	64.1	39.3	16	A	42	LYS	0.587	42	LYS	12	-19.448	-18.591	LYS	42	73.98	36.8	73.97	45.3	17	A	42	LYS	0.712	42	LYS	10	-17.65
43	G	GLY43:F			-0.484	8	8		18	F	43	GLY	0.503	43	GLY	19	-15.222	-15.656	GLY	43	17.76	22.2	8.55	26.4	17	A	43	GLY	0.566	43	GLY	19	-13.715	-14.323	GLY	43	33.72	42.1	20.44	63.2	18	A	43	GLY	0.685	43	GLY	14	-13.548
44	Y	TYR44:F			-0.47	8	8		19	F	44	TYR	0.296	44	TYR	32	-18.16	-19.752	TYR	44	16.18	7.6	10.08	5.7	18	A	44	TYR	0.357	44	TYR	35	-16.512	-18.638	TYR	44	11.12	5.2	9.84	5.5	19	A	44	TYR	0.514	44	TYR	31	-14.909
45	L	LEU45:F			3.695	1	1		20	F	45	LEU	0.45	45	LEU	12	-15.118	-14.76	LEU	45	63.38	35.5	63.35	44.9	19	A	45	LEU	0.467	45	LEU	12	-13.844	-13.632	LEU	45	60.99	34.1	60.99	43.2	20	A	45	LEU	0.632	45	LEU	13	-14.855
46	S	SER46:F			-0.638	9	9		21	F	46	SER	0.314	46	SER	31	-17.004	-18.613	SER	46	0	0	0	0	20	A	46	SER	0.357	46	SER	29	-16.43	-17.876	SER	46	0	0	0	0	21	A	46	SER	0.514	46	SER	31	-20.016
47	A	ALA47:F			-0.612	9	9		22	F	47	ALA	0.218	47	ALA	27	-19.064	-19.977	ALA	47	0	0	0	0	21	A	47	ALA	0.228	47	ALA	28	-18.212	-19.338	ALA	47	0	0	0	0	22	A	47	ALA	0.412	47	ALA	31	-20.638
48	L	LEU48:F			-0.489	8	8		23	F	48	LEU	0.218	48	LEU	29	-24.66	-25.159	LEU	48	0.29	0.2	0.29	0.2	22	A	48	LEU	0.228	48	LEU	34	-23.227	-24.466	LEU	48	0	0	0	0	23	A	48	LEU	0.412	48	LEU	40	-21.161
49	R	ARG49:F			-0.575	9	9		24	F	49	ARG	0.136	49	ARG	34	-29.602	-30.108	ARG	49	1.86	0.8	1.86	0.9	23	A	49	ARG	0.142	49	ARG	31	-28.357	-28.661	ARG	49	5.55	2.3	5.55	2.8	24	A	49	ARG	0.306	49	ARG	29	-22.715
50	T	THR50:F	p		-0.624	9	9		25	F	50	THR	0.285	50	THR	18	-29.11	-27.833	THR	50	39.09	28.1	39.09	38.4	24	A	50	THR	0.283	50	THR	23	-27.993	-27.419	THR	50	27.83	20	25.2	24.8	25	A	50	THR	0.454	50	THR	34	-24.868
51	G	GLY51:F			-0.484	8	8		26	F	51	GLY	0.238	51	GLY	21	-30.178	-29.123	GLY	51	4.93	6.2	4.93	15.3	25	A	51	GLY	0.228	51	GLY	18	-29.506	-28.182	GLY	51	5.5	6.9	5.5	17	26	A	51	GLY	0.394	51	GLY	31	-23.37
52	W	TRP52:F			-0.338	7	7		27	F	52	TRP	0.145	52	TRP	33	-28.949	-29.415	TRP	52	23.28	9.3	9.61	4.5	26	A	52	TRP	0.151	52	TRP	34	-28.218	-28.883	TRP	52	29.04	11.6	16.81	8	27	A	52	TRP	0.306	52	TRP	20	-18.463
53	Y	TYR53:F			-0.47	8	8		28	F	53	TYR	0.394	53	TYR	28	-25.885	-26.128	TYR	53	35.42	16.7	35.05	19.8	27	A	53	TYR	0.402	53	TYR	27	-25.498	-25.671	TYR	53	38.44	18.1	38.35	21.6	28	A	53	TYR	0.492	53	TYR	31	-15.05
54	T	THR54:F			-0.624	9	9		29	F	54	THR	0.339	54	THR	26	-27.174	-27.039	THR	54	21.91	15.7	19.38	19.1	28	A	54	THR	0.322	54	THR	27	-27.082	-27.072	THR	54	16.47	11.8	12.7	12.5	29	A	54	THR	0.454	54	THR	13	-13.856
55	S	SER55:F			-0.638	9	9		30	F	55	SER	0.314	55	SER	31	-28.527	-28.811	SER	55	0.05	0	0.05	0.1	29	A	55	SER	0.303	55	SER	32	-29.445	-29.739	SER	55	0.05	0	0.05	0.1	30	A	55	SER	0.394	55	SER	28	-13.553
56	V	VAL56:F			-0.61	9	9		31	F	56	VAL	0.394	56	VAL	36	-28.223	-29.117	VAL	56	4.16	2.7	4.12	3.6	30	A	56	VAL	0.402	56	VAL	37	-29.371	-30.249	VAL	56	0.12	0.1	0.12	0.1	31	A	56	VAL	0.433	56	VAL	11	-12.904
57	I	ILE57:F			-0.025	5	5*	*	32	F	57	ILE	0.296	57	ILE	32	-27.169	-27.724	ILE	57	0.23	0.1	0.23	0.2	31	A	57	ILE	0.283	57	ILE	33	-27.542	-28.169	ILE	57	0	0	0	0	32	A	57	ILE	0.289	57	ILE	29	-15.469
58	T	THR58:F			-0.063	5	5*	*	33	F	58	THR	0.503	58	THR	33	-27.097	-27.775	THR	58	4.27	3.1	4.27	4.2	32	A	58	THR	0.467	58	THR	35	-26.932	-27.86	THR	58	3.28	2.4	3.28	3.2	33	A	58	THR	0.377	58	THR	10	-13.923
59	I	ILE59:F			-0.615	9	9		34	F	59	ILE	0.374	59	ILE	31	-22.384	-23.375	ILE	59	0.1	0.1	0.1	0.1	33	A	59	ILE	0.376	59	ILE	33	-22.665	-23.854	ILE	59	0.16	0.1	0	0	34	A	59	ILE	0.218	59	ILE	27	-14.011
60	E	GLU60:F			-0.559	9	9		35	F	60	GLU	0.673	60	GLU	24	-20.165	-20.606	GLU	60	10.39	6	10.39	7.7	34	A	60	GLU	0.657	60	GLU	25	-19.123	-19.799	GLU	60	35.57	20.7	35.34	26.2	35	A	60	GLU	0.355	60	GLU	11	-10.547
61	L	LEU61:F			-0.489	8	8		36	F	61	LEU	0.581	61	LEU	28	-17.572	-18.771	LEU	61	2.03	1.1	2.03	1.4	35	A	61	LEU	0.533	61	LEU	32	-17.862	-19.488	LEU	61	4.46	2.5	4.46	3.2	36	A	61	LEU	0.197	61	LEU	21	-6.966
62	S	SER62:F			-0.638	9	9		37	F	62	SER	0.704	62	SER	19	-9.636	-10.713	SER	62	4.02	3.4	3.86	4.9	36	A	62	SER	0.714	62	SER	23	-9.88	-11.389	SER	62	7.02	6	0.58	0.7	37	A	62	SER	0.177	62	SER	21	-4.408
63	N	ASN63:F	p		1.268	1	1		38	F	63	ASN	0.824	63	ASN	11	-7.729	-8.105	ASN	63	102.81	71.4	86.87	81.8	37	A	63	ASN	0.809	63	ASN	6	-7.326	-7.174	ASN	63	119	82.7	96.24	90.6	38	A	63	ASN	0.23	63	ASN	11	-3.758
64	I	ILE64:F			-0.615	9	9		39	F	64	ILE	0.777	64	ILE	29	-5.101	-7.849	ILE	64	54.65	31.2	27.05	19.6	38	A	64	ILE	0.752	64	ILE	33	-5.314	-8.498	ILE	64	22.94	13.1	12.16	8.8	39	A	64	ILE	0.156	64	ILE	31	-1.092
65	K	LYS65:F	p		0.955	1	1*	*	40	F	65	LYS	0.953	65	LYS	3	-2.085	-2.19	LYS	65	179.46	89.4	146.8	89.9	39	A	65	LYS	0.852	65	LYS	0	-3.911	-3.461	LYS	65	159.84	79.6	145.44	89.1	40	A	65	LYS	0.289	65	LYS	5	-0.159
66	E	GLU66:F	p		1.736	1	1		41	F	66	GLU	0.927	66	GLU	3	-1.93	-2.053	GLU	66	119.99	69.7	90.86	67.4	40	A	66	GLU	0.912	66	GLU	1	-2.654	-2.464	GLU	66	131.04	76.1	118.11	87.7	41	A	66	GLU	0.23	66	GLU	13	-0.707
67	N	ASN67:F			1.872	1	1		42	F	67	ASN	0.853	67	ASN	33	-2.467	-5.979	ASN	67	45.3	31.5	40.31	37.9	41	A	67	ASN	0.912	67	ASN	30	-1.399	-4.688	ASN	67	42.61	29.6	30.9	29.1	42	A	67	ASN	0.249	67	ASN	20	-2.572
68	K	LYS68:F	p		0.352	3	3*	*	43	F	68	LYS	0.967	68	LYS	2	-1.775	-1.801	LYS	68	155.76	77.6	136.97	83.9	42	A	68	LYS	0.988	68	LYS	1	-1.622	-1.551	LYS	68	149.49	74.4	137.83	84.4	43	A	68	LYS	0.355	68	LYS	1	-2.522
69	C	CYS69:F			-0.456	8	8		44	F	69	CYS	0.944	69	CYS	26	-2.992	-5.638	CYS	69	34.73	25.9	25.79	26.7	43	A	69	CYS	0.973	69	CYS	25	-3.154	-5.667	CYS	69	14.38	10.7	0	0	44	A	69	CYS	0.197	69	CYS	30	-6.754
70	N	ASN70:F			0.59	1	1*	*	45	F	70	ASN	0.976	70	ASN	1	-2.217	-2.077	ASN	70	134.94	93.7	115.71	108.9	44	A	70	ASN	0.993	70	ASN	1	-2.083	-1.958	ASN	70	126.44	87.8	110.12	103.7	45	A	70	ASN	0.23	70	ASN	6	-7.702
71	G	GLY71:F			0.373	2	2*	*	46	F	71	GLY	0.973	71	GLY	9	-2.951	-3.647	GLY	71	57.27	71.5	36.33	112.4	45	A	71	GLY	0.968	71	GLY	23	-2.857	-5.173	GLY	71	20.95	26.1	13.29	41.1	46	A	71	GLY	0.133	71	GLY	35	-10.004
72	T	THR72:F			-0.624	9	9		47	F	72	THR	0.927	72	THR	6	-3.429	-3.724	THR	72	103.87	74.6	70.02	68.9	46	A	72	THR	0.968	72	THR	2	-3.478	-3.308	THR	72	123.61	88.8	88.08	86.6	47	A	72	THR	0.099	72	THR	35	-11.704
73	D	ASP73:F			-0.578	9	9		48	F	73	ASP	0.911	73	ASP	16	-4.486	-5.81	ASP	73	61.93	44.1	60.56	59	47	A	73	ASP	0.949	73	ASP	12	-4.172	-5.073	ASP	73	70.59	50.3	67.46	65.7	48	A	73	ASP	0.156	73	ASP	24	-7.374
74	A	ALA74:F			1.177	1	1		49	F	74	ALA	0.824	74	ALA	21	-5.529	-7.308	ALA	74	34.9	32.3	27.3	39.3	48	A	74	ALA	0.834	74	ALA	15	-4.818	-5.989	ALA	74	44.48	41.2	37	53.3	49	A	74	ALA	0.23	74	ALA	12	-4.806
75	K	LYS75:F			-0.55	9	9		50	F	75	LYS	0.886	75	LYS	17	-6.453	-7.666	LYS	75	50.72	25.3	50.64	31	49	A	75	LYS	0.877	75	LYS	19	-4.721	-6.363	LYS	75	45.35	22.6	45.21	27.7	50	A	75	LYS	0.249	75	LYS	11	-1.632
76	V	VAL76:F			1.229	1	1		51	F	76	VAL	0.873	76	VAL	11	-4.847	-5.554	VAL	76	5.79	3.8	5.69	5	50	A	76	VAL	0.877	76	VAL	19	-4.166	-5.872	VAL	76	3.9	2.6	3.9	3.4	51	A	76	VAL	0.116	76	VAL	33	-4.876
77	K	LYS77:F			-0.55	9	9		52	F	77	LYS	0.733	77	LYS	14	-4.443	-5.542	LYS	77	78.38	39	78.38	48	51	A	77	LYS	0.752	77	LYS	13	-4.317	-5.316	LYS	77	107.98	53.8	107.87	66.1	52	A	77	LYS	0.156	77	LYS	10	-2.524
78	L	LEU78:F			-0.489	8	8		53	F	78	LEU	0.621	78	LEU	28	-5.733	-8.294	LEU	78	7.95	4.5	4.51	3.2	52	A	78	LEU	0.635	78	LEU	26	-5.03	-7.441	LEU	78	2.28	1.3	1.61	1.1	53	A	78	LEU	0.043	78	LEU	30	-2.383
79	I	ILE79:F			-0.03	5	5*	*	54	F	79	ILE	0.704	79	ILE	32	-5.856	-8.863	ILE	79	2.68	1.5	2.68	1.9	53	A	79	ILE	0.68	79	ILE	33	-4.876	-8.11	ILE	79	0.63	0.4	0.63	0.5	54	A	79	ILE	0.099	79	ILE	27	-2.888
80	K	LYS80:F			0.175	4	4*	*	55	F	80	LYS	0.733	80	LYS	17	-5.059	-6.432	LYS	80	50.79	25.3	49.89	30.6	54	A	80	LYS	0.752	80	LYS	17	-4.76	-6.168	LYS	80	41.47	20.7	40.45	24.8	55	A	80	LYS	0.197	80	LYS	11	-2.316
81	Q	GLN81:F			-0.579	9	9		56	F	81	GLN	0.503	81	GLN	23	-6.498	-8.396	GLN	81	42.18	23.6	36.59	26	55	A	81	GLN	0.533	81	GLN	14	-6.131	-7.036	GLN	81	51.27	28.7	48.78	34.6	56	A	81	GLN	0.099	81	GLN	21	-3.949
82	E	GLU82:F			-0.559	9	9		57	F	82	GLU	0.45	82	GLU	33	-7.85	-10.742	GLU	82	6.52	3.8	6.52	4.8	56	A	82	GLU	0.439	82	GLU	32	-6.893	-9.78	GLU	82	5.94	3.5	5.94	4.4	57	A	82	GLU	0.025	82	GLU	29	-4.211
83	L	LEU83:F			-0.489	8	8		58	F	83	LEU	0.621	83	LEU	26	-6.716	-8.933	LEU	83	9.89	5.5	8.4	5.9	57	A	83	LEU	0.611	83	LEU	27	-7.991	-10.177	LEU	83	7.04	3.9	7.04	5	58	A	83	LEU	0.133	83	LEU	18	-3.884
84	D	ASP84:F			0.098	4	4*	*	59	F	84	ASP	0.581	84	ASP	13	-7.365	-8.013	ASP	84	52.19	37.2	52.13	50.8	58	A	84	ASP	0.533	84	ASP	11	-7.815	-8.181	ASP	84	64.31	45.8	64.25	62.6	59	A	84	ASP	0.156	84	ASP	14	-4.281
85	K	LYS85:F			0.167	4	4*	*	60	F	85	LYS	0.314	85	LYS	29	-8.981	-11.283	LYS	85	63.88	31.8	62.78	38.4	59	A	85	LYS	0.303	85	LYS	26	-9.9	-11.752	LYS	85	82.37	41	80.69	49.4	60	A	85	LYS	0.043	85	LYS	29	-7.352
86	Y	TYR86:F			-0.47	8	8		61	F	86	TYR	0.474	86	TYR	37	-11.292	-14.249	TYR	86	5.94	2.8	5.94	3.3	60	A	86	TYR	0.467	86	TYR	31	-10.572	-12.921	TYR	86	3.32	1.6	3.32	1.9	61	A	86	TYR	0.099	86	TYR	30	-7.372
87	K	LYS87:F			0.151	4	4*	*	62	F	87	LYS	0.559	87	LYS	12	-8.874	-9.234	LYS	87	125.92	62.7	125.7	77	61	A	87	LYS	0.566	87	LYS	12	-7.681	-8.177	LYS	87	60.55	30.2	58.47	35.8	62	A	87	LYS	0.218	87	LYS	9	-6.103
88	N	ASN88:F			-0.041	5	5*	*	63	F	88	ASN	0.374	88	ASN	20	-10.439	-11.539	ASN	88	93.04	64.6	89.65	84.4	62	A	88	ASN	0.322	88	ASN	22	-11.065	-12.323	ASN	88	85.64	59.5	81.9	77.1	63	A	88	ASN	0.148	88	ASN	18	-7.55
89	A	ALA89:F			-0.612	9	9		64	F	89	ALA	0.269	89	ALA	28	-13.387	-15.068	ALA	89	2.06	1.9	1.76	2.5	63	A	89	ALA	0.271	89	ALA	31	-13.376	-15.403	ALA	89	5.48	5.1	5	7.2	64	A	89	ALA	0.099	89	ALA	33	-14.719
90	V	VAL90:F			-0.61	9	9		65	F	90	VAL	0.394	90	VAL	22	-14.522	-15.382	VAL	90	21.41	14.1	21.41	18.7	64	A	90	VAL	0.402	90	VAL	21	-14.285	-15.057	VAL	90	30.82	20.3	30.82	27	65	A	90	VAL	0.177	90	VAL	21	-12.187
91	T	THR91:F			1.319	1	1		66	F	91	THR	0.394	91	THR	14	-10.898	-11.254	THR	91	62.04	44.5	61.84	60.8	65	A	91	THR	0.376	91	THR	18	-11.324	-12.092	THR	91	73.56	52.8	73.33	72.1	66	A	91	THR	0.267	91	THR	11	-9.756
92	E	GLU92:F			-0.559	9	9		67	F	92	GLU	0.18	92	GLU	33	-13.103	-15.391	GLU	92	34.95	20.3	27.64	20.5	66	A	92	GLU	0.177	92	GLU	33	-14.122	-16.293	GLU	92	4.21	2.4	4.01	3	67	A	92	GLU	0.177	92	GLU	30	-15.672
93	L	LEU93:F			-0.489	8	8		68	F	93	LEU	0.238	93	LEU	31	-15.78	-17.531	LEU	93	1.75	1	1.75	1.2	67	A	93	LEU	0.228	93	LEU	34	-16.936	-18.898	LEU	93	0	0	0	0	68	A	93	LEU	0.133	93	LEU	31	-15.295
94	Q	GLN94:F			-0.579	9	9		69	F	94	GLN	0.474	94	GLN	12	-12.233	-12.206	GLN	94	101.33	56.8	89.9	63.8	68	A	94	GLN	0.439	94	GLN	13	-14.137	-14.007	GLN	94	73.32	41.1	73.32	52	69	A	94	GLN	0.336	94	GLN	12	-12.746
95	L	LEU95:F			0.345	3	3*	*	70	F	95	LEU	0.296	95	LEU	25	-15.578	-16.662	LEU	95	46.91	26.3	40.7	28.8	69	A	95	LEU	0.271	95	LEU	30	-16.757	-18.28	LEU	95	44.27	24.8	42.08	29.8	70	A	95	LEU	0.336	95	LEU	23	-12.425
96	L	LEU96:F			0.373	2	2*	*	71	F	96	LEU	0.18	96	LEU	30	-19.116	-20.368	LEU	96	19.52	10.9	7.37	5.2	70	A	96	LEU	0.162	96	LEU	37	-20.957	-22.802	LEU	96	10	5.6	2.79	2	71	A	96	LEU	0.218	96	LEU	36	-18.738
97	M	MET97:F			0.004	5	5*	*	72	F	97	MET	0.314	97	MET	21	-17.185	-17.623	MET	97	108.45	55.9	45.84	29.3	71	A	97	MET	0.402	97	MET	22	-21.443	-21.507	MET	97	32.41	16.7	30.84	19.7	72	A	97	MET	0.336	97	MET	16	-14.343
98	Q	-			-0.579	9	9																		72	A	98	GLN	0.439	98	GLN	13	-16.052	-15.701	GLN	98	135.05	75.7	102.69	72.8	73	A	98	GLN	0.474	98	GLN	1	-11.761
99	S	-			-0.057	5	5*	*																	73	A	99	SER	0.228	99	SER	34	-19.439	-21.113	SER	99	25.59	22	17.09	21.9
100	T	-			0.093	4	4*	*																	74	A	100	THR	0.194	100	THR	23	-23.034	-23.03	THR	100	42.31	30.4	40.55	39.9
101	P	-			4.216	1	1																		75	A	101	PRO	0.122	101	PRO	37	-26.126	-27.377	PRO	101	15.31	11.2	15.11	12.6
102	A	-			3.3	1	1																		76	A	102	ALA	0.033	102	ALA	28	-24.125	-24.571	ALA	102	26.88	24.9	20.57	29.6
103	T	-			4.056	1	1																		77	A	103	THR	0.048	103	THR	31	-25.837	-26.43	THR	103	31.46	22.6	28.46	28
104	N	-			0.603	1	1*	*																	78	A	104	ASN	0.003	104	ASN	15	-27.326	-25.908	ASN	104	92.19	64	68.27	64.3
105	N	-			1.161	1	1																		79	A	105	ASN	0.04	105	ASN	33	-30.925	-31.164	ASN	105	34.07	23.7	30.94	29.1
106	R	-			-0.575	9	9																		80	A	106	ARG	0.022	106	ARG	23	-37.461	-35.798	ARG	106	75.62	31.7	73.45	36.5
107	A	-			-0.023	5	5*	*																	81	A	107	ALA	0.109	107	ALA	34	-40.361	-39.63	ALA	107	4.62	4.3	1.06	1.5
108	R	-			0.113	4	4*	*
109	R	-			-0.575	9	9
110	E	-			1.015	1	1*	*
111	L	-			1.276	1	1
112	P	-			0.309	3*	3*	*
113	R	-			1.646	1	1
114	F	-			2.327	1	1
115	M	-			0.029	5*	5*	*
116	N	-			-0.015	5*	5*	*
117	Y	-			0.433	2*	2*	*
118	T	-			-0.054	5*	5*	*
119	L	-			1.211	1	1
120	N	-			-0.617	9	9
121	N	-			1.153	1	1
122	A	-			1.098	1	1
123	K	-			0.176	4*	4*	*
124	K	-			2.752	1	1
125	T	-			3.818	1	1
126	N	-			0.078	4*	4*	*
127	V	-			1.509	1	1
128	T	-			1.435	1	1
129	L	-			3.276	1	1
130	S	-			-0.028	5*	5*	*
131	K	-			0.921	1*	1*	*
132	K	-			-0.55	9	9
133	R	-			-0.575	9	9
134	K	-			-0.55	9	9
135	R	-			-0.575	9	9
136	R	-			-0.575	9	9
137	F	PHE137:F	p		-0.48	8	8		73	F	137	PHE	0.051	137	PHE	28	-37.429	-36.344	PHE	137	65.68	32.9	38.99	23.8	82	A	137	PHE	0.069	137	PHE	30	-38.165	-37.226	PHE	137	29.24	14.7	16.89	10.3
138	L	LEU138:F	p		-0.489	8	8		74	F	138	LEU	0.051	138	LEU	35	-39.31	-38.815	LEU	138	10.23	5.7	3.28	2.3	83	A	138	LEU	0.095	138	LEU	36	-39.909	-39.459	LEU	138	1.92	1.1	1.9	1.3
139	G	GLY139:F	p		-0.484	8	8		75	F	139	GLY	0.022	139	GLY	19	-39.983	-37.57	GLY	139	15.3	19.1	0	0	84	A	139	GLY	0.028	139	GLY	16	-39.381	-36.692	GLY	139	16.62	20.7	6.9	21.3
140	F	PHE140:F	p		0.401	2	2*	*	76	F	140	PHE	0.045	140	PHE	25	-38.11	-36.603	PHE	140	89.74	45	76.62	46.7	85	A	140	PHE	0.061	140	PHE	25	-37.266	-35.855	PHE	140	46.56	23.3	35.15	21.4
141	L	LEU141:F	p		-0.489	8	8		77	F	141	LEU	0.1	141	LEU	31	-41.486	-40.281	LEU	141	27.97	15.7	23.1	16.4	86	A	141	LEU	0.122	141	LEU	33	-40.748	-39.857	LEU	141	23.74	13.3	19.65	13.9
142	L	LEU142:F	p		-0.489	8	8		78	F	142	LEU	0.051	142	LEU	28	-40.419	-38.991	LEU	142	19.59	11	19.03	13.5	87	A	142	LEU	0.061	142	LEU	26	-41.07	-39.337	LEU	142	24.64	13.8	16.45	11.7
143	G	GLY143:F	p		-0.484	8	8		79	F	143	GLY	0.065	143	GLY	43	-39.923	-40.277	GLY	143	28.08	35.1	8.02	24.8	88	A	143	GLY	0.084	143	GLY	44	-40.231	-40.665	GLY	143	7.26	9.1	0.84	2.6
144	V	VAL144:F	p		0.587	1	1*	*	80	F	144	VAL	0.08	144	VAL	28	-40.424	-38.995	VAL	144	59.92	39.6	59.41	52	89	A	144	VAL	0.095	144	VAL	31	-39.299	-38.345	VAL	144	7.04	4.7	7.04	6.2
145	G	GLY145:F	p		-0.484	8	8		81	F	145	GLY	0.065	145	GLY	31	-37.664	-36.898	GLY	145	25.14	31.4	0	0	90	A	145	GLY	0.084	145	GLY	34	-36.249	-35.991	GLY	145	17.5	21.8	0	0
146	S	SER146:F	p		-0.638	9	9		82	F	146	SER	0.107	146	SER	27	-33.927	-33.13	SER	146	29.93	25.7	26.94	34.5	91	A	146	SER	0.109	146	SER	30	-32.488	-32.202	SER	146	7.94	6.8	2.47	3.2	74	A	146	SER	0.983	146	SER	21	-16.402
147	A	ALA147:F	p		-0.612	9	9		83	F	147	ALA	0.065	147	ALA	22	-34.41	-32.983	ALA	147	26.5	24.5	21.44	30.9	92	A	147	ALA	0.061	147	ALA	26	-31.64	-30.992	ALA	147	47.59	44.1	42.25	60.9	75	A	147	ALA	0.989	147	ALA	8	-16.242
148	I	ILE148:F	p		-0.031	5	5*	*	84	F	148	ILE	0.089	148	ILE	27	-32.281	-31.674	ILE	148	40.18	22.9	40.08	29.1	93	A	148	ILE	0.095	148	ILE	33	-30.813	-31.064	ILE	148	8.29	4.7	8.29	6	76	A	148	ILE	0.989	148	ILE	11	-16.904
149	A	ALA149:F			-0.612	9	9		85	F	149	ALA	0.203	149	ALA	29	-33.264	-32.774	ALA	149	4.43	4.1	2.73	3.9	94	A	149	ALA	0.214	149	ALA	29	-31.339	-31.07	ALA	149	5.33	4.9	2.94	4.2	77	A	149	ALA	0.992	149	ALA	22	-17.605
150	S	SER150:F			-0.638	9	9		86	F	150	SER	0.238	150	SER	28	-28.626	-28.554	SER	150	10.24	8.8	10.14	13	95	A	150	SER	0.257	150	SER	28	-28.428	-28.379	SER	150	11.6	10	9.81	12.6	78	A	150	SER	0.998	150	SER	5	-15.43
151	G	GLY151:F			-0.484	8	8		87	F	151	GLY	0.218	151	GLY	28	-28.979	-28.866	GLY	151	0	0	0	0	96	A	151	GLY	0.228	151	GLY	36	-29.125	-29.916	GLY	151	0	0	0	0	79	A	151	GLY	0.998	151	GLY	6	-13.955
152	V	VAL152:F			3.685	1	1		88	F	152	VAL	0.238	152	VAL	23	-25.499	-25.212	VAL	152	52.41	34.6	52.41	45.9	97	A	152	VAL	0.228	152	VAL	30	-25.399	-25.928	VAL	152	22.66	15	22.66	19.8	80	A	152	VAL	0.992	152	VAL	2	-15.538
153	A	ALA153:F			-0.612	9	9		89	F	153	ALA	0.394	153	ALA	31	-22.736	-23.687	ALA	153	26.78	24.8	20.9	30.1	98	A	153	ALA	0.402	153	ALA	29	-21.825	-22.65	ALA	153	27.88	25.8	24.38	35.1	81	A	153	ALA	0.988	153	ALA	27	-16.456
154	V	VAL154:F			-0.61	9	9		90	F	154	VAL	0.428	154	VAL	30	-25.315	-25.854	VAL	154	18.1	12	18.1	15.8	99	A	154	VAL	0.402	154	VAL	33	-25.524	-26.384	VAL	154	10.2	6.7	10.2	8.9	82	A	154	VAL	0.989	154	VAL	3	-15.211
155	S	SER155:F			-0.638	9	9		91	F	155	SER	0.339	155	SER	25	-25.702	-25.621	SER	155	8.1	7	8.1	10.4	100	A	155	SER	0.322	155	SER	33	-26.374	-27.136	SER	155	2.76	2.4	2.76	3.5	83	A	155	SER	0.984	155	SER	0	-13.221
156	K	LYS156:F			-0.55	9	9		92	F	156	LYS	0.474	156	LYS	12	-20.913	-19.888	LYS	156	85.45	42.6	79.38	48.6	101	A	156	LYS	0.439	156	LYS	16	-21.776	-21.112	LYS	156	77.59	38.6	70.83	43.4	84	A	156	LYS	0.979	156	LYS	18	-14.082
157	V	VAL157:F			-0.61	9	9		93	F	157	VAL	0.621	157	VAL	26	-20.456	-21.094	VAL	157	26.59	17.6	26.51	23.2	102	A	157	VAL	0.635	157	VAL	23	-20.54	-20.823	VAL	157	14.98	9.9	14.98	13.1	85	A	157	VAL	0.977	157	VAL	21	-17.102
158	L	LEU158:F			-0.489	8	8		94	F	158	LEU	0.559	158	LEU	32	-22.625	-23.703	LEU	158	6.4	3.6	6.4	4.5	103	A	158	LEU	0.533	158	LEU	39	-23.298	-25.104	LEU	158	1.16	0.7	1.16	0.8	86	A	158	LEU	0.979	158	LEU	9	-16.106
159	H	HIS159:F			-0.595	9	9		95	F	159	HIS	0.559	159	HIS	13	-16.918	-16.467	HIS	159	86.95	47.5	67.42	45.8	104	A	159	HIS	0.508	159	HIS	20	-19.07	-19.177	HIS	159	66.43	36.3	53.08	36.1	87	A	159	HIS	0.976	159	HIS	19	-15.578
160	L	LEU160:F			-0.489	8	8		96	F	160	LEU	0.824	160	LEU	16	-13.157	-13.484	LEU	160	71.47	40	71.47	50.6	105	A	160	LEU	0.788	160	LEU	17	-14.408	-14.706	LEU	160	86.39	48.4	86.39	61.2	88	A	160	LEU	0.967	160	LEU	33	-18.968
161	E	GLU161:F			-0.559	9	9		97	F	161	GLU	0.927	161	GLU	3	-11.756	-10.749	GLU	161	128.11	74.4	111.28	82.6	106	A	161	GLU	0.912	161	GLU	0	-12.718	-11.255	GLU	161	160.14	93	134.56	99.9	89	A	161	GLU	0.971	161	GLU	15	-18.678
162	G	GLY162:F			-0.484	8	8		98	F	162	GLY	0.911	162	GLY	3	-14.254	-12.96	GLY	162	25.53	31.9	19.97	61.8	107	A	162	GLY	0.912	162	GLY	4	-14.364	-13.172	GLY	162	29.53	36.9	22.14	68.5	90	A	162	GLY	0.964	162	GLY	10	-15.742
163	E	GLU163:F			-0.559	9	9		99	F	163	GLU	0.824	163	GLU	25	-16.777	-17.722	GLU	163	0.84	0.5	0.84	0.6	108	A	163	GLU	0.788	163	GLU	27	-17.444	-18.543	GLU	163	1.07	0.6	1.07	0.8	91	A	163	GLU	0.955	163	GLU	26	-15.484
164	V	VAL164:F			-0.61	9	9		100	F	164	VAL	0.753	164	VAL	20	-22.008	-21.777	VAL	164	5.55	3.7	5.42	4.7	109	A	164	VAL	0.752	164	VAL	18	-22.101	-21.629	VAL	164	2.18	1.4	2.18	1.9	92	A	164	VAL	0.941	164	VAL	31	-18.352
165	N	ASN165:F			-0.617	9	9		101	F	165	ASN	0.911	165	ASN	4	-16.708	-15.247	ASN	165	56.28	39.1	55	51.8	110	A	165	ASN	0.931	165	ASN	4	-17.381	-15.843	ASN	165	79.11	55	76.2	71.7	93	A	165	ASN	0.946	165	ASN	13	-16.858
166	K	LYS166:F			-0.55	9	9		102	F	166	LYS	0.927	166	LYS	19	-16.191	-16.514	LYS	166	91.53	45.6	86.98	53.3	111	A	166	LYS	0.912	166	LYS	21	-16.894	-17.366	LYS	166	82.66	41.2	79.68	48.8	94	A	166	LYS	0.941	166	LYS	23	-15.82
167	I	ILE167:F			-0.615	9	9		103	F	167	ILE	0.753	167	ILE	38	-22.641	-24.407	ILE	167	9.86	5.6	9.86	7.1	112	A	167	ILE	0.737	167	ILE	38	-24.311	-25.885	ILE	167	5.81	3.3	5.81	4.2	95	A	167	ILE	0.913	167	ILE	37	-19.319
168	K	LYS168:F			-0.55	9	9		104	F	168	LYS	0.853	168	LYS	22	-18.943	-19.295	LYS	168	48.45	24.1	46.61	28.5	113	A	168	LYS	0.852	168	LYS	19	-19.866	-19.767	LYS	168	68.3	34	66.05	40.4	96	A	168	LYS	0.92	168	LYS	21	-18.524
169	S	SER169:F			0.513	1	1*	*	105	F	169	SER	0.953	169	SER	8	-14.78	-14	SER	169	87.33	75	71.95	92.1	114	A	169	SER	0.962	169	SER	8	-15.423	-14.57	SER	169	85.73	73.6	68.67	87.9	97	A	169	SER	0.913	169	SER	15	-17.158
170	A	ALA170:F			-0.612	9	9		106	F	170	ALA	0.911	170	ALA	20	-16.972	-17.321	ALA	170	41.72	38.6	31.98	46.1	115	A	170	ALA	0.897	170	ALA	21	-18.566	-18.846	ALA	170	35.09	32.5	30.31	43.7	98	A	170	ALA	0.88	170	ALA	31	-19.183
171	L	LEU171:F			-0.489	8	8		107	F	171	LEU	0.777	171	LEU	30	-19.084	-20.339	LEU	171	5.27	3	5.16	3.7	116	A	171	LEU	0.788	171	LEU	32	-18.979	-20.476	LEU	171	5.84	3.3	4.48	3.2	99	A	171	LEU	0.867	171	LEU	38	-21.114
172	L	LEU172:F			0.369	2	2*	*	108	F	172	LEU	0.927	172	LEU	12	-15.62	-15.203	LEU	172	119.33	66.8	103.07	73	117	A	172	LEU	0.949	172	LEU	7	-15.273	-14.321	LEU	172	153.54	86	129.59	91.8	100	A	172	LEU	0.88	172	LEU	14	-19.296
173	S	SER173:F	p		-0.106	6	6*	*	109	F	173	SER	0.953	173	SER	6	-12.45	-11.708	SER	173	100.42	86.2	71.04	91	118	A	173	SER	0.962	173	SER	6	-12.193	-11.481	SER	173	112.66	96.7	76.55	98	101	A	173	SER	0.861	173	SER	24	-19.082
174	T	THR174:F	p		-0.624	9	9		110	F	174	THR	0.886	174	THR	6	-13.623	-12.746	THR	174	75.2	54	73.69	72.5	119	A	174	THR	0.852	174	THR	8	-14.071	-13.373	THR	174	63.24	45.4	62.38	61.3	102	A	174	THR	0.826	174	THR	42	-22.486
175	N	ASN175:F	p		-0.617	9	9		111	F	175	ASN	0.704	175	ASN	10	-15.647	-14.998	ASN	175	100.16	69.6	95.64	90	120	A	175	ASN	0.68	175	ASN	15	-17.119	-16.876	ASN	175	80.93	56.2	78.96	74.3	103	A	175	ASN	0.826	175	ASN	26	-22.349
176	K	LYS176:F	p		-0.55	9	9		112	F	176	LYS	0.704	176	LYS	12	-19.194	-18.366	LYS	176	82.89	41.3	66.23	40.6	121	A	176	LYS	0.68	176	LYS	15	-20.336	-19.722	LYS	176	63.13	31.4	44.39	27.2	104	A	176	LYS	0.845	176	LYS	18	-21.227
177	A	ALA177:F	p		-0.612	9	9		113	F	177	ALA	0.797	177	ALA	18	-20.559	-20.265	ALA	177	23.78	22	22	31.7	122	A	177	ALA	0.788	177	ALA	18	-20.903	-20.569	ALA	177	20.63	19.1	20.63	29.7	105	A	177	ALA	0.77	177	ALA	34	-24.507
178	V	VAL178:F	p		-0.61	9	9		114	F	178	VAL	0.853	178	VAL	11	-20.259	-19.194	VAL	178	108.23	71.5	87.63	76.7	123	A	178	VAL	0.834	178	VAL	10	-20.545	-19.332	VAL	178	101.3	66.9	70.62	61.8	106	A	178	VAL	0.747	178	VAL	42	-25.84
179	V	VAL179:F	p		-0.61	9	9		115	F	179	VAL	0.824	179	VAL	29	-19.376	-20.483	VAL	179	16.53	10.9	16.53	14.5	124	A	179	VAL	0.809	179	VAL	31	-20.906	-22.067	VAL	179	11.15	7.4	10.61	9.3	107	A	179	VAL	0.77	179	VAL	13	-23.972
180	S	SER180:F	p		-0.638	9	9		116	F	180	SER	0.911	180	SER	4	-15.226	-13.935	SER	180	66.65	57.2	50.04	64.1	125	A	180	SER	0.912	180	SER	3	-16.855	-15.262	SER	180	73.15	62.8	65.86	84.3	108	A	180	SER	0.729	180	SER	30	-24.785
181	L	LEU181:F	p		0.374	2	2*	*	117	F	181	LEU	0.824	181	LEU	28	-14.995	-16.49	LEU	181	3.32	1.9	3.15	2.2	126	A	181	LEU	0.752	181	LEU	24	-17.249	-18.025	LEU	181	6.95	3.9	0	0	109	A	181	LEU	0.653	181	LEU	43	-27.916
182	S	SER182:F	p		-0.099	6	6*	*	118	F	182	SER	0.9	182	SER	15	-10.758	-11.246	SER	182	78	67	37.84	48.4	127	A	182	SER	0.897	182	SER	13	-11.617	-11.776	SER	182	65.06	55.8	34.07	43.6	110	A	182	SER	0.685	182	SER	26	-27.136
183	N	ASN183:F			-0.04	5	5*	*	119	F	183	ASN	0.824	183	ASN	21	-11.814	-12.87	ASN	183	49.81	34.6	37.07	34.9	128	A	183	ASN	0.788	183	ASN	19	-12.118	-12.91	ASN	183	71.38	49.6	56.24	52.9	111	A	183	ASN	0.685	183	ASN	18	-23.478
184	G	GLY184:F			-0.484	8	8		120	F	184	GLY	0.9	184	GLY	5	-10.955	-10.27	GLY	184	56.66	70.7	29.71	91.9	129	A	184	GLY	0.877	184	GLY	6	-12.589	-11.832	GLY	184	56.15	70.1	32.68	101.1	112	A	184	GLY	0.578	184	GLY	36	-22.184
185	V	VAL185:F			-0.61	9	9		121	F	185	VAL	0.753	185	VAL	23	-16.496	-17.244	VAL	185	53.01	35	52.32	45.8	130	A	185	VAL	0.714	185	VAL	24	-17.346	-18.112	VAL	185	32.29	21.3	32.24	28.2	113	A	185	VAL	0.558	185	VAL	43	-24.707
186	S	SER186:F			-0.638	9	9		122	F	186	SER	0.797	186	SER	9	-17.626	-16.634	SER	186	71.91	61.7	40.92	52.4	131	A	186	SER	0.752	186	SER	7	-19.325	-17.908	SER	186	73.41	63	53.6	68.6	114	A	186	SER	0.578	186	SER	16	-20.273
187	V	VAL187:F			-0.61	9	9		123	F	187	VAL	0.606	187	VAL	36	-21.543	-23.206	VAL	187	9.35	6.2	9.35	8.2	132	A	187	VAL	0.587	187	VAL	36	-23.294	-24.755	VAL	187	2.39	1.6	2.39	2.1	115	A	187	VAL	0.535	187	VAL	22	-19.522
188	L	LEU188:F			-0.489	8	8		124	F	188	LEU	0.581	188	LEU	23	-22.433	-22.498	LEU	188	20.7	11.6	20.65	14.6	133	A	188	LEU	0.566	188	LEU	22	-23.147	-23.015	LEU	188	7.21	4	7.21	5.1	116	A	188	LEU	0.474	188	LEU	41	-21.613
189	T	THR189:F			-0.624	9	9		125	F	189	THR	0.621	189	THR	32	-25.243	-26.02	THR	189	1.17	0.8	0.36	0.4	134	A	189	THR	0.587	189	THR	31	-25.649	-26.265	THR	189	0	0	0	0	117	A	189	THR	0.492	189	THR	28	-20.781
190	S	SER190:F	p	n	-0.638	9	9		126	F	190	SER	0.503	190	SER	24	-23.226	-23.315	SER	190	8.28	7.1	8.28	10.6	135	A	190	PHE	0.467	190	PHE	28	-23.879	-24.353	PHE	190	21.25	10.7	21.25	12.9	118	A	190	SER	0.492	190	SER	17	-18.188
191	K	LYS191:F		n	0.175	4	4*	*	127	F	191	LYS	0.606	191	LYS	26	-21.65	-22.15	LYS	191	23.71	11.8	13.94	8.5	136	A	191	LYS	0.611	191	LYS	23	-22.563	-22.613	LYS	191	26.62	13.3	21.4	13.1	119	A	191	LYS	0.433	191	LYS	32	-18.242
192	V	VAL192:F		n	-0.61	9	9		128	F	192	VAL	0.394	192	VAL	29	-20.428	-21.414	VAL	192	29.13	19.2	7.54	6.6	137	A	192	VAL	0.376	192	VAL	29	-20.668	-21.626	VAL	192	24.2	16	3.78	3.3	120	A	192	VAL	0.394	192	VAL	37	-20.497
193	L	LEU193:F		n	-0.489	8	8		129	F	193	LEU	0.428	193	LEU	30	-17.574	-19.003	LEU	193	27.13	15.2	27.13	19.2	138	A	193	LEU	0.439	193	LEU	27	-18.317	-19.315	LEU	193	24.62	13.8	24.14	17.1	121	A	193	LEU	0.433	193	LEU	15	-17.643
194	D	ASP194:F		n	0.087	4	4*	*	130	F	194	ASP	0.673	194	ASP	14	-13.581	-13.629	ASP	194	43.71	31.1	31.58	30.7	139	A	194	ASP	0.657	194	ASP	14	-15.371	-15.213	ASP	194	47.59	33.9	40.85	39.8	122	A	194	ASP	0.412	194	ASP	21	-15.297
195	L	LEU195:F		n	-0.489	8	8		131	F	195	LEU	0.526	195	LEU	31	-13.195	-15.243	LEU	195	1	0.6	1	0.7	140	A	195	LEU	0.533	195	LEU	30	-13.836	-15.695	LEU	195	0.28	0.2	0.28	0.2	123	A	195	LEU	0.306	195	LEU	37	-16.476
196	K	LYS196:F	p	n	-0.55	9	9		132	F	196	LYS	0.777	196	LYS	18	-11.647	-12.378	LYS	196	49.16	24.5	49.16	30.1	141	A	196	LYS	0.788	196	LYS	19	-11.659	-12.503	LYS	196	51.28	25.5	51.28	31.4	124	A	196	LYS	0.336	196	LYS	28	-15.115
197	N	ASN197:F	p	n	-0.041	5	5*	*	133	F	197	ASN	0.853	197	ASN	11	-7.317	-7.741	ASN	197	60.5	42	58.12	54.7	142	A	197	ASN	0.834	197	ASN	12	-7.877	-8.351	ASN	197	73.97	51.4	73.53	69.2	125	A	197	ASN	0.377	197	ASN	15	-13.349
198	Y	TYR198:F	p	n	-0.47	8	8		134	F	198	TYR	0.673	198	TYR	23	-7.439	-9.228	TYR	198	22.3	10.5	20.81	11.7	143	A	198	TYR	0.714	198	TYR	23	-7.93	-9.663	TYR	198	13.89	6.5	13.64	7.7	126	A	198	TYR	0.267	198	TYR	25	-13.99
199	I	ILE199:F	p	n	-0.615	9	9		135	F	199	ILE	0.704	199	ILE	29	-6.853	-9.4	ILE	199	0.11	0.1	0.11	0.1	144	A	199	ILE	0.737	199	ILE	27	-7.598	-9.83	ILE	199	1.75	1	1.75	1.3	127	A	199	ILE	0.23	199	ILE	34	-16.284
200	D	ASP200:F	p	n	0.087	4	4*	*	136	F	200	ASP	0.886	200	ASP	13	-5.029	-5.945	ASP	200	66.62	47.5	50.68	49.3	145	A	200	ASP	0.897	200	ASP	9	-6.174	-6.499	ASP	200	48.59	34.6	35.59	34.7	128	A	200	ASP	0.306	200	ASP	18	-13.036
201	K	LYS201:F	p	n	0.15	4	4*	*	137	F	201	LYS	0.944	201	LYS	4	-3.609	-3.654	LYS	201	146.41	72.9	123.32	75.5	146	A	201	LYS	0.941	201	LYS	7	-4.257	-4.573	LYS	201	141.84	70.6	128	78.4	129	A	201	LYS	0.355	201	LYS	10	-10.828
202	Q	GLN202:F	p	n	0.797	1	1*	*	138	F	202	GLN	0.853	202	GLN	18	-4.302	-5.877	GLN	202	94.88	53.2	94.2	66.8	147	A	202	GLN	0.852	202	GLN	19	-4.837	-6.466	GLN	202	89.27	50	88.16	62.5	130	A	202	GLN	0.267	202	GLN	20	-12.385
203	L	LEU203:F	p	n	1.275	1	1		139	F	203	LEU	0.777	203	LEU	31	-5.433	-8.373	LEU	203	1.78	1	1.78	1.3	148	A	203	LEU	0.809	203	LEU	34	-5.713	-8.966	LEU	203	0.86	0.5	0.86	0.6	131	A	203	LEU	0.156	203	LEU	34	-13.184
204	L	LEU204:F	p	n	-0.489	8	8		140	F	204	LEU	0.886	204	LEU	18	-5.354	-6.808	LEU	204	43.56	24.4	43.42	30.8	149	A	204	LEU	0.931	204	LEU	14	-5.076	-6.102	LEU	204	49.86	27.9	49.86	35.3	132	A	204	LEU	0.197	204	LEU	21	-12.297
205	P	PRO205:F	p		-0.508	9	9		141	F	205	PRO	0.953	205	PRO	7	-2.879	-3.353	PRO	205	66.71	49	57.05	47.6	150	A	205	PRO	0.973	205	PRO	6	-3.306	-3.616	PRO	205	58.37	42.9	51.92	43.3	133	A	205	PRO	0.197	205	PRO	14	-10.655
206	I	ILE206:F	p		1.529	1	1		142	F	206	ILE	0.927	206	ILE	22	-2.81	-5.017	ILE	206	80.12	45.8	76.49	55.4	151	A	206	ILE	0.962	206	ILE	23	-3.359	-5.618	ILE	206	53.94	30.8	53.9	39.1	134	A	206	ILE	0.133	206	ILE	25	-10.997
207	V	VAL207:F	p		-0.61	9	9		143	F	207	VAL	0.9	207	VAL	30	-4.609	-7.529	VAL	207	4.46	2.9	4.46	3.9	152	A	207	LEU	0.931	207	LEU	27	-4.326	-6.933	LEU	207	12.01	6.7	6.31	4.5	135	A	207	VAL	0.116	207	VAL	30	-15.238
208	N	ASN208:F	p		-0.04	5	5*	*	144	F	208	ASN	0.967	208	ASN	12	-1.911	-3.071	ASN	208	91.76	63.8	83.51	78.6	153	A	208	ASN	0.99	208	ASN	9	-1.253	-2.144	ASN	208	98.05	68.1	79.96	75.3	136	A	208	ASN	0.148	208	ASN	22	-12.025
209	K	LYS209:F	p		2.496	1	1		145	F	209	LYS	0.989	209	LYS	16	-2.219	-3.804	LYS	209	146.45	72.9	134.55	82.4	154	A	209	LYS	0.993	209	LYS	17	-2.38	-4.062	LYS	209	80.9	40.3	62.68	38.4	137	A	209	LYS	0.133	209	LYS	30	-12.303
210	Q	GLN210:F	p		0.08	4	4*	*	146	F	210	GLN	0.987	210	GLN	18	-3.431	-5.107	GLN	210	109.59	61.4	90.13	63.9	155	A	210	GLN	0.998	210	GLN	5	-2.489	-2.778	GLN	210	154	86.3	141.89	100.6	138	A	210	GLN	0.067	210	GLN	39	-14.82
211	S	SER211:F	p		0.652	1*	1*		147	F	211	SER	0.98	211	SER	11	-3.279	-4.167	SER	211	83.92	72	64.25	82.3	156	A	211	SER	0.996	211	SER	3	-3.226	-3.2	SER	211	87.49	75.1	80.53	103.1	139	A	211	SER	0.086	211	SER	23	-13.625
212	C	CYS212:F	p		-0.456	8	8		148	F	212	CYS	0.927	212	CYS	17	-4.06	-5.548	CYS	212	7.29	5.4	6.9	7.1	157	A	212	CYS	0.968	212	CYS	26	-3.51	-6.096	CYS	212	4.35	3.2	1.73	1.8	140	A	212	CYS	0.099	212	CYS	23	-11.691
213	S	SER213:F	p		1.306	1	1		149	F	213	SER	0.953	213	SER	7	-4.05	-4.389	SER	213	26.86	23.1	26.28	33.6	158	A	213	SER	0.984	213	SER	2	-4.107	-3.864	SER	213	67.32	57.8	62.69	80.3	141	A	213	SER	0.052	213	SER	35	-9.368
214	I	ILE214:F	p		-0.615	9	9		150	F	214	ILE	0.873	214	ILE	30	-4.533	-7.462	ILE	214	7.87	4.5	6.35	4.6	159	A	214	ILE	0.931	214	ILE	25	-4.439	-6.803	ILE	214	12.39	7.1	2.84	2.1	142	A	214	ILE	0.043	214	ILE	34	-9.891
215	S	SER215:F	p		-0.106	6	6*	*	151	F	215	SER	0.944	215	SER	3	-6.428	-6.033	SER	215	76.87	66	48.99	62.7	160	A	215	SER	0.973	215	SER	6	-5.914	-5.924	SER	215	101.65	87.3	76.23	97.6	143	A	215	SER	0.076	215	SER	27	-8.619
216	N	ASN216:F	p		0.543	1	1*	*	152	F	216	ASN	0.886	216	ASN	23	-8.251	-9.947	ASN	216	63.76	44.3	63.11	59.4	161	A	216	ASN	0.931	216	ASN	15	-6.918	-7.847	ASN	216	82.59	57.4	81.23	76.5	144	A	216	ASN	0.061	216	ASN	33	-6.252
217	I	ILE217:F	p		-0.615	9	9		153	F	217	ILE	0.733	217	ILE	19	-7.475	-8.8	ILE	217	16.64	9.5	12.22	8.9	162	A	217	ILE	0.788	217	ILE	19	-5.472	-7.028	ILE	217	17.06	9.7	15.15	11	145	A	217	ILE	0.017	217	ILE	40	-5.154
218	E	GLU218:F	p	n	3.737	1	1		154	F	218	GLU	0.797	218	GLU	20	-6.477	-8.032	GLU	218	15.84	9.2	15.69	11.6	163	A	218	GLU	0.809	218	GLU	20	-7.784	-9.189	GLU	218	20.38	11.8	19.91	14.8	146	A	218	GLU	0.043	218	GLU	31	-4.046
219	T	THR219:F	p	n	-0.624	9	9		155	F	219	THR	0.733	219	THR	24	-6.029	-8.096	THR	219	16.05	11.5	16.05	15.8	164	A	219	THR	0.788	219	THR	23	-6.762	-8.63	THR	219	21.41	15.4	21.17	20.8	147	A	219	THR	0.067	219	THR	29	-4.131
220	V	VAL220:F	p	n	-0.61	9	9		156	F	220	VAL	0.606	220	VAL	30	-6.167	-8.908	VAL	220	9.89	6.5	9.89	8.7	165	A	220	VAL	0.635	220	VAL	30	-5.447	-8.271	VAL	220	0.14	0.1	0.11	0.1	148	A	220	VAL	0.017	220	VAL	33	-2.657
221	I	ILE221:F	p	n	-0.615	9	9		157	F	221	ILE	0.526	221	ILE	30	-7.697	-10.262	ILE	221	6.54	3.7	6.54	4.7	166	A	221	ILE	0.566	221	ILE	29	-7.333	-9.825	ILE	221	4.62	2.6	4.62	3.4	149	A	221	ILE	0.011	221	ILE	33	-2.422
222	E	GLU222:F	p	n	0.148	4	4*	*	158	F	222	GLU	0.606	222	GLU	25	-6.006	-8.191	GLU	222	26.5	15.4	25.71	19.1	167	A	222	GLU	0.635	222	GLU	22	-6.82	-8.566	GLU	222	21.59	12.5	21.59	16	150	A	222	GLU	0.076	222	GLU	28	-2.126
223	F	PHE223:F	p	n	-0.48	8	8		159	F	223	PHE	0.526	223	PHE	32	-6.354	-9.303	PHE	223	1.1	0.5	1.1	0.7	168	A	223	PHE	0.533	223	PHE	32	-3.706	-6.96	PHE	223	0.24	0.1	0.24	0.1	151	A	223	PHE	0.052	223	PHE	27	-3.46
224	Q	GLN224:F	p	n	-0.579	9	9		160	F	224	GLN	0.374	224	GLN	22	-5.704	-7.578	GLN	224	32.99	18.5	25.59	18.1	169	A	224	GLN	0.402	224	GLN	26	-6.092	-8.381	GLN	224	31.96	17.9	27.76	19.7	152	A	224	GLN	0.005	224	GLN	25	-4.753
225	Q	GLN225:F	p	n	-0.579	9	9		161	F	225	GLN	0.339	225	GLN	21	-7.278	-8.856	GLN	225	47.38	26.5	30.91	21.9	170	A	225	GLN	0.376	225	GLN	26	-7.095	-9.269	GLN	225	47.92	26.8	32.23	22.9	153	A	225	GLN	0.033	225	GLN	29	-5.123
226	K	LYS226:F	p	n	0.177	4	4*	*	162	F	226	LYS	0.45	226	LYS	28	-9.268	-11.423	LYS	226	69.13	34.4	69.13	42.3	171	A	226	LYS	0.467	226	LYS	26	-6.984	-9.171	LYS	226	62.52	31.1	61.54	37.7	154	A	226	LYS	0.127	226	LYS	23	-5.333
227	N	ASN227:F	p	n	-0.617	9	9		163	F	227	ASN	0.314	227	ASN	24	-9.554	-11.216	ASN	227	0	0	0	0	172	A	227	ASN	0.322	227	ASN	25	-9.936	-11.669	ASN	227	0.05	0	0.05	0	155	A	227	ASN	0.076	227	ASN	29	-7.713
228	N	ASN228:F	p	n	-0.033	5	5*	*	164	F	228	ASN	0.18	228	ASN	20	-8.661	-9.965	ASN	228	57.04	39.6	57.04	53.7	173	A	228	ASN	0.194	228	ASN	18	-8.935	-9.978	ASN	228	62.1	43.1	62.1	58.5	156	A	228	ASN	0.022	228	ASN	24	-9.451
229	R	ARG229:F	p	n	-0.575	9	9		165	F	229	ARG	0.203	229	ARG	25	-14.091	-15.346	ARG	229	28.56	12	28.55	14.2	174	A	229	ARG	0.194	229	ARG	29	-12.868	-14.723	ARG	229	35.75	15	35.31	17.5	157	A	229	ARG	0.099	229	ARG	32	-14.527
230	L	LEU230:F	p	n	-0.489	8	8		166	F	230	LEU	0.218	230	LEU	34	-14.042	-16.337	LEU	230	1.04	0.6	1.04	0.7	175	A	230	LEU	0.228	230	LEU	37	-14.735	-17.296	LEU	230	0	0	0	0	158	A	230	LEU	0.076	230	LEU	31	-14.677
231	L	LEU231:F	p	n	-0.489	8	8		167	F	231	LEU	0.163	231	LEU	21	-10.609	-11.804	LEU	231	38.69	21.7	35.39	25.1	176	A	231	LEU	0.177	231	LEU	21	-12.196	-13.208	LEU	231	20.5	11.5	17.73	12.6	159	A	231	LEU	0.014	231	LEU	20	-12.039
232	E	GLU232:F	p	n	-0.559	9	9		168	F	232	GLU	0.089	232	GLU	16	-14.112	-14.33	GLU	232	38.37	22.3	38.37	28.5	177	A	232	GLU	0.084	232	GLU	18	-13.879	-14.353	GLU	232	29.96	17.4	29.96	22.2	160	A	232	GLU	0.002	232	GLU	26	-16.755
233	I	ILE233:F	p	n	-0.615	9	9		169	F	233	ILE	0.116	233	ILE	38	-18.054	-20.348	ILE	233	0.1	0.1	0.1	0.1	178	A	233	ILE	0.122	233	ILE	40	-18.14	-20.654	ILE	233	0	0	0	0	161	A	233	ILE	0.043	233	ILE	35	-17.356
234	T	THR234:F	p	n	1.792	1	1		170	F	234	THR	0.136	234	THR	32	-16.548	-18.325	THR	234	5.09	3.7	4.36	4.3	179	A	234	THR	0.131	234	THR	30	-17.808	-19.21	THR	234	8.61	6.2	8.61	8.5	162	A	234	THR	0.033	234	THR	29	-15.095
235	R	ARG235:F	p		-0.575	9	9		171	F	235	ARG	0.036	235	ARG	20	-15.786	-16.271	ARG	235	75.8	31.7	75.8	37.7	180	A	235	ARG	0.069	235	ARG	19	-15.713	-16.091	ARG	235	62.81	26.3	62.16	30.9	163	A	235	ARG	0	235	ARG	26	-18.94
236	E	GLU236:F	p		0.15	4	4*	*	172	F	236	GLU	0.024	236	GLU	23	-19.265	-19.695	GLU	236	23.5	13.6	23.5	17.4	181	A	236	GLU	0.022	236	GLU	25	-19.167	-19.838	GLU	236	39.6	23	39.6	29.4	164	A	236	GLU	0.008	236	GLU	35	-19.433
237	F	PHE237:F			-0.48	8	8		173	F	237	PHE	0.08	237	PHE	31	-22.808	-23.75	PHE	237	0	0	0	0	182	A	237	PHE	0.069	237	PHE	35	-23.965	-25.234	PHE	237	0	0	0	0	165	A	237	PHE	0.052	237	PHE	34	-20.088
238	S	SER238:F			-0.105	6	6*	*	174	F	238	SER	0.065	238	SER	27	-20.458	-21.211	SER	238	13.5	11.6	13.4	17.2	183	A	238	SER	0.048	238	SER	28	-20.339	-21.22	SER	238	1.21	1	0.9	1.2	166	A	238	SER	0.025	238	SER	28	-21.794
239	V	VAL239:F			-0.61	9	9		175	F	239	VAL	0.013	239	VAL	23	-21.481	-21.656	VAL	239	30.15	19.9	28.47	24.9	184	A	239	VAL	0.011	239	VAL	23	-20.666	-20.934	VAL	239	31.72	20.9	29.63	25.9	167	A	239	VAL	0.005	239	VAL	31	-24.605
240	N	ASN240:F			-0.617	9	9		176	F	240	ASN	0.004	240	ASN	21	-22.02	-21.902	ASN	240	61.95	43	56.27	53	185	A	240	ASN	0.003	240	ASN	21	-21.869	-21.769	ASN	240	58.39	40.6	56.04	52.7	168	A	240	ASN	0.014	240	ASN	23	-23.346
241	A	ALA241:F	p		-0.023	5	5*		177	F	241	ALA	0.036	241	ALA	20	-23.51	-23.107	ALA	241	44.04	40.8	27.11	39.1	186	A	241	ALA	0.04	241	ALA	29	-22.241	-23.018	ALA	241	3.04	2.8	0	0	169	A	241	ALA	0.076	241	ALA	23	-21.997
242	G	GLY242:F			0.389	2	2*	*	178	F	242	GLY	0.065	242	GLY	29	-24.458	-24.98	GLY	242	5.73	7.2	4.13	12.8	187	A	242	GLY	0.061	242	GLY	39	-24.227	-25.926	GLY	242	2.48	3.1	2.48	7.7	170	A	242	GLY	0.086	242	GLY	27	-20.452
243	V	VAL243:F			-0.014	5	5*		179	F	243	VAL	0.024	243	VAL	21	-27.304	-26.579	VAL	243	41.11	27.1	32.74	28.6	188	A	243	VAL	0.022	243	VAL	28	-28.254	-28.225	VAL	243	18.14	12	11.23	9.8	171	A	243	VAL	0.061	243	VAL	20	-22.444
244	T	THR244:F			-0.624	9	9		180	F	244	THR	0.018	244	THR	23	-25.039	-24.804	THR	244	2.54	1.8	2.54	2.5	189	A	244	THR	0.016	244	THR	26	-25.972	-25.975	THR	244	7.99	5.7	7.99	7.9	172	A	244	THR	0.025	244	THR	31	-23.289
245	T	THR245:F			-0.624	9	9		181	F	245	THR	0.002	245	THR	14	-27.306	-25.776	THR	245	63.78	45.8	43.46	42.7	190	A	245	THR	0	245	THR	20	-26.049	-25.353	THR	245	67.36	48.4	41.36	40.7	173	A	245	THR	0.033	245	THR	12	-23.063
246	P	PRO246:F			-0.508	9	9		182	F	246	PRO	0.007	246	PRO	23	-23.727	-23.643	PRO	246	40.07	29.4	33.84	28.2	191	A	246	PRO	0.003	246	PRO	23	-21.836	-21.97	PRO	246	46.61	34.2	38.87	32.4	174	A	246	PRO	0.033	246	PRO	20	-21.556
247	V	VAL247:F			0.935	1	1*	*	183	F	247	VAL	0.045	247	VAL	33	-24.328	-25.326	VAL	247	3.31	2.2	3.22	2.8	192	A	247	VAL	0.04	247	VAL	33	-24.417	-25.404	VAL	247	1.66	1.1	1.66	1.4	175	A	247	VAL	0.086	247	VAL	34	-21.054
248	S	SER248:F	p		-0.638	9	9		184	F	248	SER	0.051	248	SER	24	-19.009	-19.583	SER	248	11.45	9.8	11.45	14.7	193	A	248	SER	0.04	248	SER	25	-20.907	-21.377	SER	248	13.11	11.3	12.85	16.4	176	A	248	SER	0.052	248	SER	30	-21.915
249	T	THR249:F	p		-0.624	9	9		185	F	249	THR	0.107	249	THR	22	-17.009	-17.583	THR	249	23.77	17.1	19.82	19.5	194	A	249	THR	0.109	249	THR	23	-17.834	-18.428	THR	249	25.72	18.5	22.51	22.1	177	A	249	THR	0.086	249	THR	27	-19.35
250	Y	TYR250:F	p		0.435	2*	2*	*	186	F	250	TYR	0.1	250	TYR	23	-15.198	-16.095	TYR	250	52.31	24.6	52.31	29.5	195	A	250	TYR	0.095	250	TYR	26	-17.675	-18.632	TYR	250	32.3	15.2	32.3	18.2	178	A	250	TYR	0.025	250	TYR	29	-18.569
251	M	MET251:F	p		-0.603	2	9		187	F	251	MET	0.1	251	MET	34	-22.712	-24.01	MET	251	0	0	0	0	196	A	251	MET	0.095	251	MET	34	-23.288	-24.519	MET	251	0.06	0	0.06	0	179	A	251	MET	0.086	251	MET	38	-16.612
252	L	LEU252:F	p		-0.489	8	8		188	F	252	LEU	0.163	252	LEU	37	-22.784	-24.419	LEU	252	1.41	0.8	1.41	1	197	A	252	LEU	0.162	252	LEU	39	-23.619	-25.388	LEU	252	0.54	0.3	0.54	0.4	180	A	252	LEU	0.197	252	LEU	40	-17.247
253	T	THR253:F	p		-0.624	9	9		189	F	253	THR	0.218	253	THR	18	-16.643	-16.799	THR	253	36.68	26.3	36.68	36.1	198	A	253	THR	0.214	253	THR	21	-17.301	-17.727	THR	253	42.16	30.3	42.16	41.5	181	A	253	THR	0.249	253	THR	17	-14.21
254	N	ASN254:F	p		-0.617	9	9		190	F	254	ASN	0.238	254	ASN	26	-11.867	-13.492	ASN	254	24.21	16.8	21.65	20.4	199	A	254	ASN	0.214	254	ASN	27	-13.059	-14.662	ASN	254	32.43	22.5	30.32	28.5	182	A	254	ASN	0.355	254	ASN	20	-12.945
255	S	SER255:F	p		-0.105	6	6*	*	191	F	255	SER	0.394	255	SER	12	-11.382	-11.453	SER	255	83.96	72.1	71.39	91.4	200	A	255	SER	0.402	255	SER	13	-12.154	-12.251	SER	255	73.93	63.5	69.74	89.3	183	A	255	SER	0.433	255	SER	9	-9.419
256	E	GLU256:F	p		-0.559	9	9		192	F	256	GLU	0.314	256	GLU	26	-17.563	-18.533	GLU	256	38.84	22.5	38.78	28.8	201	A	256	GLU	0.303	256	GLU	29	-17.404	-18.738	GLU	256	19.67	11.4	19.67	14.6	184	A	256	GLU	0.336	256	GLU	28	-11.371
257	L	LEU257:F	p		-0.489	8	8		193	F	257	LEU	0.238	257	LEU	33	-22.614	-23.808	LEU	257	2.58	1.4	2.58	1.8	202	A	257	LEU	0.228	257	LEU	36	-22.567	-24.112	LEU	257	2.32	1.3	2.32	1.6	185	A	257	LEU	0.355	257	LEU	34	-14.604
258	L	LEU258:F	p		-0.489	8	8		194	F	258	LEU	0.394	258	LEU	14	-15.013	-14.897	LEU	258	44.11	24.7	43.63	30.9	203	A	258	LEU	0.402	258	LEU	12	-15.322	-14.94	LEU	258	69.32	38.8	63.59	45.1	186	A	258	LEU	0.514	258	LEU	11	-10.674
259	S	SER259:F	p		-0.638	9	9		195	F	259	SER	0.526	259	SER	19	-16.091	-16.425	SER	259	37.95	32.6	36.72	47	204	A	259	SER	0.508	259	SER	20	-16.188	-16.627	SER	259	37.58	32.3	37.41	47.9	187	A	259	SER	0.578	259	SER	9	-8.802
260	L	LEU260:F	p		0.405	2	2*	*	196	F	260	LEU	0.394	260	LEU	32	-22.756	-23.819	LEU	260	2.7	1.5	2.7	1.9	205	A	260	LEU	0.402	260	LEU	35	-23.853	-25.134	LEU	260	0	0	0	0	188	A	260	LEU	0.474	260	LEU	34	-11.498
261	I	ILE261:F	p		-0.615	9	9		197	F	261	ILE	0.428	261	ILE	25	-19.596	-20.217	ILE	261	0.05	0	0.05	0	206	A	261	ILE	0.402	261	ILE	26	-19.924	-20.623	ILE	261	0.67	0.4	0.67	0.5	189	A	261	ILE	0.535	261	ILE	27	-10.151
262	N	ASN262:F	p	n	-0.617	9	9		198	F	262	ASN	0.65	262	ASN	9	-12.389	-11.999	ASN	262	91.66	63.7	79.99	75.3	207	A	262	ASN	0.657	262	ASN	8	-13.274	-12.668	ASN	262	98.19	68.2	92.6	87.2	190	A	262	ASN	0.747	262	ASN	11	-5.929
263	D	ASP263:F	p	n	-0.578	9	9		199	F	263	ASP	0.65	263	ASP	21	-14.614	-15.349	ASP	263	64.85	46.2	47.3	46.1	208	A	263	ASP	0.68	263	ASP	19	-14.334	-14.871	ASP	263	70.7	50.4	56.17	54.7	191	A	263	ASP	0.729	263	ASP	20	-4.624
264	M	MET264:F	p	n	-0.603	9	9		200	F	264	MET	0.503	264	MET	30	-15.141	-16.849	MET	264	2.57	1.3	0	0	209	A	264	MET	0.489	264	MET	30	-17.441	-18.885	MET	264	1.51	0.8	0.04	0	192	A	264	MET	0.578	264	MET	36	-7.968
265	P	PRO265:F	p	n	-0.508	9	9		201	F	265	PRO	0.673	265	PRO	11	-12.038	-11.918	PRO	265	117.02	86	91.56	76.4	210	A	265	PRO	0.68	265	PRO	12	-13.176	-13.041	PRO	265	109.09	80.1	85.64	71.4	193	A	265	PRO	0.77	265	PRO	24	-6.757
266	I	ILE266:F	p	n	-0.615	9	9		202	F	266	ILE	0.621	266	ILE	29	-10.562	-12.683	ILE	266	26.77	15.3	10.3	7.5	211	A	266	ILE	0.611	266	ILE	30	-10.732	-12.948	ILE	266	28.95	16.5	15.08	10.9	194	A	266	ILE	0.747	266	ILE	35	-8.252
267	T	THR267:F	p	n	-0.624	9	9		203	F	267	THR	0.753	267	THR	9	-6.89	-7.133	THR	267	73.25	52.6	71.08	69.9	212	A	267	THR	0.714	267	THR	16	-7.244	-8.251	THR	267	78.62	56.5	76.28	75	195	A	267	THR	0.826	267	THR	14	-5.406
268	N	ASN268:F	p	n	-0.617	9	9		204	F	268	ASN	0.797	268	ASN	0	-4.573	-4.047	ASN	268	114.21	79.3	110.42	103.9	213	A	268	ASN	0.834	268	ASN	0	-4.219	-3.734	ASN	268	119.51	83	107.74	101.4	196	A	268	ASN	0.867	268	ASN	0	-2.898
269	D	ASP269:F	p	n	-0.578	9	9		205	F	269	ASP	0.733	269	ASP	8	-5.881	-6.125	ASP	269	101.23	72.1	95.98	93.5	214	A	269	ASP	0.714	269	ASP	9	-6.41	-6.708	ASP	269	104.25	74.3	98.79	96.2	197	A	269	ASP	0.826	269	ASP	10	-4.154
270	Q	GLN270:F	p	n	-0.579	9	9		206	F	270	GLN	0.526	270	GLN	23	-11.994	-13.26	GLN	270	39.65	22.2	39.65	28.1	215	A	270	GLN	0.508	270	GLN	24	-12.358	-13.697	GLN	270	19.94	11.2	19.94	14.1	198	A	270	GLN	0.653	270	GLN	26	-9.687
271	K	LYS271:F	p	n	-0.55	9	9		207	F	271	LYS	0.606	271	LYS	13	-11.956	-12.076	LYS	271	38.42	19.1	37.83	23.2	216	A	271	LYS	0.611	271	LYS	13	-11.138	-11.352	LYS	271	43.32	21.6	42.55	26.1	199	A	271	LYS	0.729	271	LYS	13	-7.478
272	K	LYS272:F	p	n	3.747	1	1		208	F	272	LYS	0.606	272	LYS	6	-8.951	-8.612	LYS	272	131.66	65.6	131.23	80.4	217	A	272	LYS	0.611	272	LYS	5	-9.077	-8.608	LYS	272	139.96	69.7	139.29	85.3	200	A	272	LYS	0.77	272	LYS	5	-5.682
273	L	LEU273:F	p	n	-0.489	8	8		209	F	273	LEU	0.339	273	LEU	28	-12.096	-13.925	LEU	273	17.07	9.6	16.95	12	218	A	273	LEU	0.357	273	LEU	29	-11.979	-13.936	LEU	273	14.99	8.4	14.25	10.1	201	A	273	LEU	0.558	273	LEU	31	-8.918
274	M	MET274:F	p	n	-0.603	9	9		210	F	274	MET	0.285	274	MET	32	-16.966	-18.695	MET	274	2.25	1.2	2.25	1.4	219	A	274	MET	0.283	274	MET	36	-16.857	-19.058	MET	274	0.48	0.2	0.48	0.3	202	A	274	MET	0.454	274	MET	33	-13.574
275	S	SER275:F	p	n	0.431	2	2*	*	211	F	275	SER	0.394	275	SER	16	-12.825	-13.19	SER	275	27.65	23.7	26.09	33.4	220	A	275	SER	0.376	275	SER	16	-12.503	-12.905	SER	275	33.97	29.2	29.23	37.4	203	A	275	SER	0.535	275	SER	16	-10.201
276	N	ASN276:F	p	n	-0.078	6	6*	*	212	F	276	ASN	0.394	276	ASN	14	-12.888	-13.016	ASN	276	82.26	57.2	74.44	70.1	221	A	276	ASN	0.376	276	ASN	18	-11.884	-12.588	ASN	276	93.32	64.8	73.41	69.1	204	A	276	ASN	0.578	276	ASN	14	-9.931
277	N	ASN277:F	p	n	-0.617	9	9		213	F	277	ASN	0.203	277	ASN	29	-17.345	-18.685	ASN	277	12.33	8.6	12.33	11.6	222	A	277	ASN	0.214	277	ASN	32	-16.707	-18.466	ASN	277	17.7	12.3	17.7	16.7	205	A	277	ASN	0.394	277	ASN	29	-14.026
278	V	VAL278:F	p	n	-0.015	5	5*	*	214	F	278	VAL	0.147	278	VAL	27	-18.944	-19.871	VAL	278	6.09	4	6.09	5.3	223	A	278	VAL	0.151	278	VAL	28	-18.748	-19.812	VAL	278	2.32	1.5	2.32	2	206	A	278	VAL	0.267	278	VAL	29	-17.312
279	Q	GLN279:F	p	n	-0.579	9	9		215	F	279	GLN	0.107	279	GLN	26	-21.758	-22.245	GLN	279	7.85	4.4	7.85	5.6	224	A	279	GLN	0.109	279	GLN	31	-20.397	-21.616	GLN	279	5.26	2.9	5.26	3.7	207	A	279	GLN	0.177	279	GLN	21	-19.065
280	I	ILE280:F	p	n	-0.031	5	5*		216	F	280	ILE	0.08	280	ILE	30	-22.75	-23.584	ILE	280	5.37	3.1	5.37	3.9	225	A	280	ILE	0.084	280	ILE	33	-20.3	-21.76	ILE	280	2.04	1.2	2.04	1.5	208	A	280	ILE	0.218	280	ILE	30	-17.937
281	V	VAL281:F	p	n	-0.61	9	9		217	F	281	VAL	0.116	281	VAL	35	-22.888	-24.28	VAL	281	0.54	0.4	0.54	0.5	226	A	281	VAL	0.122	281	VAL	36	-21.295	-22.986	VAL	281	0.33	0.2	0.33	0.3	209	A	281	VAL	0.23	281	VAL	34	-18.32
282	R	ARG282:F	p	n	-0.575	9	9		218	F	282	ARG	0.065	282	ARG	29	-24.035	-24.606	ARG	282	3.23	1.4	3.23	1.6	227	A	282	ARG	0.069	282	ARG	30	-22.013	-22.932	ARG	282	3.83	1.6	3.83	1.9	210	A	282	ARG	0.133	282	ARG	32	-20.506
283	Q	GLN283:F	p	n	-0.579	9	9		219	F	283	GLN	0.013	283	GLN	26	-25.022	-25.135	GLN	283	43.44	24.3	26.02	18.5	228	A	283	GLN	0.011	283	GLN	27	-23.561	-23.957	GLN	283	43.52	24.4	27.63	19.6	211	A	283	GLN	0.086	283	GLN	27	-20.569
284	Q	GLN284:F		n	-0.579	9	9		220	F	284	GLN	0.045	284	GLN	30	-26.013	-26.471	GLN	284	9.43	5.3	8.5	6	229	A	284	GLN	0.048	284	GLN	31	-23.921	-24.735	GLN	284	26.01	14.6	25.4	18	212	A	284	GLN	0.156	284	GLN	33	-17.83
285	S	SER285:F		n	-0.638	9	9		221	F	285	SER	0.051	285	SER	37	-29.244	-30.136	SER	285	0.14	0.1	0.05	0.1	230	A	285	SER	0.048	285	SER	38	-27.554	-28.755	SER	285	0.16	0.1	0.16	0.2	213	A	285	SER	0.133	285	SER	38	-21.699
286	Y	TYR286:F		n	-0.47	8	8		222	F	286	TYR	0.029	286	TYR	25	-30.261	-29.656	TYR	286	48.23	22.7	48.23	27.2	231	A	286	TYR	0.028	286	TYR	30	-30.846	-30.748	TYR	286	45.54	21.4	45.54	25.7	214	A	286	TYR	0.099	286	TYR	16	-22.533
287	S	SER287:F		n	-0.638	9	9		223	F	287	SER	0.08	287	SER	29	-28.701	-28.735	SER	287	0	0	0	0	232	A	287	SER	0.069	287	SER	33	-29.13	-29.575	SER	287	0	0	0	0	215	A	287	SER	0.099	287	SER	36	-20.38
288	I	ILE288:F		n	-0.615	9	9		224	F	288	ILE	0.116	288	ILE	24	-28.902	-28.338	ILE	288	9.22	5.3	9.22	6.7	233	A	288	ILE	0.122	288	ILE	34	-26.467	-27.333	ILE	288	0	0	0	0	216	A	288	ILE	0.177	288	ILE	15	-18.773
289	M	MET289:F		n	-0.603	9	9		225	F	289	MET	0.163	289	MET	32	-26.808	-27.405	MET	289	11.34	5.8	0.84	0.5	234	A	289	MET	0.177	289	MET	35	-26.576	-27.545	MET	289	4.49	2.3	0.61	0.4	217	A	289	MET	0.156	289	MET	32	-16.791
290	S	SER290:F		n	-0.638	9	9		226	F	290	SER	0.296	290	SER	35	-25.067	-26.21	SER	290	0.57	0.5	0	0	235	A	290	SER	0.283	290	SER	36	-25.59	-26.787	SER	290	0.63	0.5	0.02	0	218	A	290	SER	0.336	290	SER	20	-15.225
291	I	ILE291:F		n	0.568	1	1*	*	227	F	291	ILE	0.45	291	ILE	18	-22.525	-22.005	ILE	291	13.17	7.5	13.17	9.5	236	A	291	ILE	0.439	291	ILE	23	-23.858	-23.759	ILE	291	2.4	1.4	2.4	1.7	219	A	291	ILE	0.377	291	ILE	2	-14.209
292	I	ILE292:F		n	0.569	1	1*	*	228	F	292	ILE	0.474	292	ILE	25	-20.847	-21.325	ILE	292	17.35	9.9	10.67	7.7	237	A	292	ILE	0.439	292	ILE	30	-22.27	-23.159	ILE	292	12.3	7	7.11	5.2	220	A	292	ILE	0.249	292	ILE	27	-12.664
293	K	LYS293:F		n	-0.55	9	9		229	F	293	LYS	0.704	293	LYS	17	-16.044	-16.154	LYS	293	85.49	42.6	84.6	51.8	238	A	293	LYS	0.657	293	LYS	18	-17.125	-17.225	LYS	293	52.05	25.9	52.05	31.9	221	A	293	LYS	0.412	293	LYS	10	-10.374
294	E	GLU294:F		n	-0.559	9	9		230	F	294	GLU	0.824	294	GLU	24	-14.649	-15.725	GLU	294	86.01	49.9	66.63	49.5	239	A	294	GLU	0.809	294	GLU	15	-14.822	-14.843	GLU	294	80.57	46.8	70.79	52.5	222	A	294	GLU	0.306	294	GLU	10	-6.189
295	E	GLU295:F		n	-0.559	9	9		231	F	295	GLU	0.673	295	GLU	14	-14.046	-14.041	GLU	295	38.52	22.4	36.08	26.8	240	A	295	GLU	0.752	295	GLU	17	-14.353	-14.657	GLU	295	63.99	37.1	54.35	40.3	223	A	295	GLU	0.377	295	GLU	9	-6.816
296	V	VAL296:F		n	-0.61	9	9		232	F	296	VAL	0.581	296	VAL	25	-20.272	-20.815	VAL	296	4.64	3.1	4.63	4	241	A	296	VAL	0.566	296	VAL	30	-21.902	-22.833	VAL	296	9.45	6.2	9.44	8.3	224	A	296	VAL	0.336	296	VAL	12	-11.641
297	L	LEU297:F		n	1.216	1	1		233	F	297	LEU	0.339	297	LEU	34	-24.088	-25.228	LEU	297	0.03	0	0.03	0	242	A	297	LEU	0.322	297	LEU	35	-24.685	-25.871	LEU	297	0	0	0	0	225	A	297	LEU	0.197	297	LEU	37	-13.228
298	A	ALA298:F		n	-0.612	9	9		234	F	298	ALA	0.314	298	ALA	35	-26.965	-27.889	ALA	298	5.2	4.8	5.2	7.5	243	A	298	ALA	0.322	298	ALA	35	-27.158	-28.06	ALA	298	2.98	2.8	2.98	4.3	226	A	298	ALA	0.289	298	ALA	13	-13.862
299	Y	TYR299:F		n	-0.47	8	8		235	F	299	TYR	0.18	299	TYR	33	-26.622	-27.355	TYR	299	0	0	0	0	244	A	299	TYR	0.194	299	TYR	42	-27.115	-28.827	TYR	299	0	0	0	0	227	A	299	TYR	0.177	299	TYR	38	-14.804
300	V	VAL300:F		n	-0.008	5	5*	*	236	F	300	VAL	0.203	300	VAL	26	-28.593	-28.295	VAL	300	0	0	0	0	245	A	300	VAL	0.194	300	VAL	35	-28.426	-29.182	VAL	300	0	0	0	0	228	A	300	VAL	0.267	300	VAL	13	-15.267
301	V	VAL301:F			-0.61	9	9		237	F	301	VAL	0.163	301	VAL	33	-31.103	-31.321	VAL	301	0	0	0	0	246	A	301	VAL	0.162	301	VAL	35	-29.821	-30.417	VAL	301	0	0	0	0	229	A	301	VAL	0.249	301	VAL	35	-18.839
302	Q	GLN302:F			0.08	4	4*	*	238	F	302	GLN	0.116	302	GLN	28	-28.919	-28.814	GLN	302	0	0	0	0	247	A	302	GLN	0.131	302	GLN	28	-29.295	-29.146	GLN	302	0	0	0	0	230	A	302	GLN	0.23	302	GLN	21	-18.177
303	L	LEU303:F			-0.489	8	8		239	F	303	LEU	0.18	303	LEU	35	-27.837	-28.661	LEU	303	1.77	1	1.77	1.3	248	A	303	LEU	0.162	303	LEU	36	-28.913	-29.728	LEU	303	1.74	1	1.74	1.2	231	A	303	LEU	0.306	303	LEU	40	-17.883
304	P	PRO304:F			-0.508	9	9		240	F	304	PRO	0.147	304	PRO	33	-27.949	-28.53	PRO	304	0	0	0	0	249	A	304	PRO	0.162	304	PRO	32	-26.735	-27.34	PRO	304	0	0	0	0	232	A	304	PRO	0.306	304	PRO	34	-19.872
305	L	LEU305:F	p		1.015	1	1*	*	241	F	305	LEU	0.314	305	LEU	19	-25.061	-24.364	LEU	305	49.37	27.6	49.37	35	250	A	305	LEU	0.303	305	LEU	21	-25.869	-25.309	LEU	305	48.96	27.4	48.96	34.7	233	A	305	LEU	0.474	305	LEU	31	-18.77
306	Y	TYR306:F			-0.47	8	8		242	F	306	TYR	0.238	306	TYR	36	-23.061	-24.549	TYR	306	3.15	1.5	1.51	0.9	251	A	306	TYR	0.257	306	TYR	32	-22.75	-23.813	TYR	306	0.99	0.5	0.03	0	234	A	306	TYR	0.433	306	TYR	35	-19.775
307	G	GLY307:F	p		-0.484	8	8		243	F	307	GLY	0.474	307	GLY	17	-19.418	-19.14	GLY	307	51.24	64	18.89	58.4	252	A	307	GLY	0.489	307	GLY	17	-19.117	-18.873	GLY	307	53.7	67	20.71	64.1	235	A	307	GLY	0.632	307	GLY	37	-20.994
308	V	VAL308:F			-0.61	9	9		244	F	308	VAL	0.394	308	VAL	33	-17.901	-19.637	VAL	308	27.85	18.4	27.85	24.4	253	A	308	VAL	0.402	308	VAL	34	-17.483	-19.382	VAL	308	20.58	13.6	20.58	18	236	A	308	VAL	0.607	308	VAL	29	-19.301
309	I	ILE309:F	p		-0.03	5	5*	*	245	F	309	ILE	0.474	309	ILE	17	-14.134	-14.463	ILE	309	37.31	21.3	18.29	13.3	254	A	309	ILE	0.508	309	ILE	15	-13.815	-13.951	ILE	309	44.38	25.3	24.03	17.4	237	A	309	ILE	0.653	309	ILE	15	-16.365
310	D	ASP310:F	p		-0.578	9	9		246	F	310	ASP	0.621	310	ASP	7	-11.148	-10.671	ASP	310	95.45	68	75.08	73.1	255	A	310	ASP	0.611	310	ASP	8	-11.167	-10.802	ASP	310	76.39	54.4	58.03	56.5	238	A	310	ASP	0.747	310	ASP	9	-13.003
311	T	THR311:F			-0.624	9	9		247	F	311	THR	0.503	311	THR	25	-13.866	-15.146	THR	311	24.57	17.6	24.33	23.9	256	A	311	THR	0.508	311	THR	24	-13.726	-14.908	THR	311	35.35	25.4	35.35	34.8	239	A	311	THR	0.653	311	THR	31	-17.878
312	P	PRO312:F			1.151	1	1*	*	248	F	312	PRO	0.526	312	PRO	11	-16.192	-15.595	PRO	312	80.54	59.2	79.96	66.7	257	A	312	PRO	0.566	312	PRO	14	-15.625	-15.438	PRO	312	74.51	54.7	74.51	62.1	240	A	312	PRO	0.653	312	PRO	13	-18.075
313	C	CYS313:F			-0.456	8	8		249	F	313	CYS	0.296	313	CYS	31	-22.548	-23.52	CYS	313	1.5	1.1	0	0	258	A	313	CYS	0.322	313	CYS	34	-22.056	-23.429	CYS	313	1.55	1.2	0	0	241	A	313	CYS	0.492	313	CYS	37	-20.046
314	W	TRP314:F			-0.338	7	7		250	F	314	TRP	0.339	314	TRP	26	-26.675	-26.597	TRP	314	23.82	9.6	23.82	11.3	259	A	314	TRP	0.376	314	TRP	26	-25.681	-25.717	TRP	314	24.65	9.9	24.65	11.7	242	A	314	TRP	0.492	314	TRP	23	-22.654
315	K	LYS315:F			-0.55	9	9		251	F	315	LYS	0.147	315	LYS	34	-31.609	-31.884	LYS	315	45.12	22.5	45.12	27.6	260	A	315	LYS	0.177	315	LYS	39	-30.119	-31.141	LYS	315	16.97	8.5	16.97	10.4	243	A	315	LYS	0.355	315	LYS	30	-23.177
316	L	LEU316:F			1.275	1	1		252	F	316	LEU	0.203	316	LEU	32	-36.211	-35.727	LEU	316	2.81	1.6	2.09	1.5	261	A	316	LEU	0.228	316	LEU	35	-36.459	-36.291	LEU	316	1.34	0.8	1.34	1	244	A	316	LEU	0.394	316	LEU	31	-29.645
317	H	HIS317:F			-0.595	9	9		253	F	317	HIS	0.18	317	HIS	32	-40.361	-39.4	HIS	317	11.49	6.3	11.49	7.8	262	A	317	HIS	0.214	317	HIS	36	-38.997	-38.652	HIS	317	1.91	1	1.91	1.3	245	A	317	HIS	0.412	317	HIS	30	-34.703
318	T	THR318:F			-0.624	9	9		254	F	318	THR	0.163	318	THR	34	-40.378	-39.644	THR	318	0	0	0	0	263	A	318	THR	0.194	318	THR	36	-40.515	-39.996	THR	318	1.22	0.9	0.18	0.2	246	A	318	THR	0.394	318	THR	30	-36.489
319	S	SER319:F			-0.638	9	9		255	F	319	SER	0.218	319	SER	36	-38.564	-38.269	SER	319	0.22	0.2	0	0	264	A	319	SER	0.257	319	SER	36	-38.783	-38.463	SER	319	0.69	0.6	0.44	0.6	247	A	319	SER	0.514	319	SER	34	-36.877
320	P	PRO320:F			-0.508	9	9		256	F	320	PRO	0.238	320	PRO	32	-35.977	-35.519	PRO	320	26.96	19.8	26.96	22.5	265	A	320	PRO	0.271	320	PRO	33	-34.204	-34.065	PRO	320	27.06	19.9	27.06	22.6	248	A	320	PRO	0.535	320	PRO	35	-33.198
321	L	LEU321:F			-0.489	8	8		257	F	321	LEU	0.45	321	LEU	28	-31.57	-31.159	LEU	321	5.49	3.1	5.49	3.9	266	A	321	LEU	0.489	321	LEU	31	-32.633	-32.445	LEU	321	2.21	1.2	2.21	1.6	249	A	321	LEU	0.632	321	LEU	25	-30.064
322	C	CYS322:F			-0.456	8	8		258	F	322	CYS	0.45	322	CYS	34	-29.391	-29.921	CYS	322	1.26	0.9	0.95	1	267	A	322	CYS	0.489	322	CYS	32	-28.034	-28.49	CYS	322	2.67	2	0.05	0	250	A	322	CYS	0.712	322	CYS	28	-26.951
323	T	THR323:F			-0.624	9	9		259	F	323	THR	0.621	323	THR	20	-21.588	-21.406	THR	323	17.89	12.8	17.01	16.7	268	A	323	THR	0.68	323	THR	19	-21.052	-20.816	THR	323	24.74	17.8	24.74	24.3	251	A	323	THR	0.795	323	THR	8	-20.851
324	T	THR324:F			0.504	1	1*	*	260	F	324	THR	0.753	324	THR	19	-18.695	-18.73	THR	324	70.98	51	52.41	51.5	269	A	324	THR	0.788	324	THR	18	-19.461	-19.293	THR	324	68.6	49.3	56.67	55.7	252	A	324	THR	0.873	324	THR	13	-16.224
325	N	ASN325:F			-0.013	5	5*	*	261	F	325	ASN	0.797	325	ASN	14	-10.105	-10.553	ASN	325	83	57.7	74.48	70.1	270	A	325	ASN	0.809	325	ASN	13	-13.964	-13.853	ASN	325	77.1	53.6	76.74	72.2	253	A	325	ASN	0.896	325	ASN	0	-9.201
326	T	THR326:F			2.647	1	1		262	F	326	THR	0.9	326	THR	0	-8.409	-7.442	THR	326	134.69	96.7	115.78	113.8	271	A	326	THR	0.809	326	THR	6	-14.224	-13.278	THR	326	70.64	50.7	60.41	59.4
327	K	LYS327:F			0.19	4	4*	*	263	F	327	LYS	0.824	327	LYS	14	-9.127	-9.687	LYS	327	123.81	61.7	122.7	75.1	272	A	327	LYS	0.852	327	LYS	5	-11.055	-10.359	LYS	327	136.78	68.1	136.53	83.6
328	E	GLU328:F			0.148	4	4*	*	264	F	328	GLU	0.777	328	GLU	10	-11.783	-11.578	GLU	328	171.78	99.7	150.25	111.5	273	A	328	GLU	0.611	328	GLU	24	-15.765	-16.712	GLU	328	65.78	38.2	39.15	29.1
329	G	GLY329:F			-0.484	8	8		265	F	329	GLY	0.65	329	GLY	17	-13.657	-14.041	GLY	329	43.12	53.8	35.36	109.4	274	A	329	GLY	0.635	329	GLY	24	-17.873	-18.577	GLY	329	19.46	24.3	4.83	15
330	S	SER330:F			-0.638	9	9		266	F	330	SER	0.673	330	SER	11	-13.865	-13.535	SER	330	44.29	38	37.32	47.8	275	A	330	SER	0.737	330	SER	12	-14.175	-13.925	SER	330	57.96	49.7	39.44	50.5	254	A	330	SER	0.817	330	SER	2	-14.751
331	N	ASN331:F			-0.617	9	9		267	F	331	ASN	0.581	331	ASN	26	-16.283	-17.4	ASN	331	7.58	5.3	6.86	6.5	276	A	331	ASN	0.611	331	ASN	29	-16.818	-18.219	ASN	331	0.12	0.1	0.11	0.1	255	A	331	ASN	0.77	331	ASN	3	-15.376
332	I	ILE332:F			-0.615	9	9		268	F	332	ILE	0.526	332	ILE	17	-19.575	-19.279	ILE	332	8.4	4.8	8.35	6.1	277	A	332	ILE	0.587	332	ILE	23	-21.205	-21.411	ILE	332	5.55	3.2	5.06	3.7	256	A	332	ILE	0.632	332	ILE	7	-19.434
333	C	CYS333:F			-0.456	8	8		269	F	333	CYS	0.339	333	CYS	31	-25.19	-25.858	CYS	333	3.81	2.8	3.55	3.7	278	A	333	CYS	0.402	333	CYS	39	-25.565	-27.11	CYS	333	0.28	0.2	0.28	0.3	257	A	333	CYS	0.578	333	CYS	33	-25.535
334	L	LEU334:F			0.372	2	2*	*	270	F	334	LEU	0.339	334	LEU	28	-26.964	-27.083	LEU	334	13.3	7.4	11.67	8.3	279	A	334	LEU	0.402	334	LEU	31	-26.972	-27.435	LEU	334	0.37	0.2	0.03	0	258	A	334	LEU	0.492	334	LEU	26	-25.818
335	T	THR335:F			-0.624	9	9		271	F	335	THR	0.18	335	THR	35	-32.77	-33.026	THR	335	13.38	9.6	13.17	13	280	A	335	THR	0.228	335	THR	36	-33.723	-33.985	THR	335	11.46	8.2	11.46	11.3	259	A	335	THR	0.394	335	THR	33	-33.302
336	R	ARG336:F			-0.575	9	9		272	F	336	ARG	0.269	336	ARG	35	-34.438	-34.503	ARG	336	5.72	2.4	5.36	2.7	281	A	336	ARG	0.303	336	ARG	38	-34.086	-34.536	ARG	336	1.61	0.7	1.33	0.7	260	A	336	ARG	0.412	336	ARG	36	-29.735
337	T	THR337:F			-0.624	9	9		273	F	337	THR	0.116	337	THR	22	-36.012	-34.4	THR	337	0.02	0	0.02	0	282	A	337	THR	0.151	337	THR	26	-36.254	-35.074	THR	337	1.29	0.9	1.27	1.3	261	A	337	THR	0.267	337	THR	14	-30.157
338	D	ASP338:F			-0.578	9	9		274	F	338	ASP	0.18	338	ASP	30	-38.91	-37.885	ASP	338	9.19	6.5	9.19	9	283	A	338	ASP	0.228	338	ASP	32	-38.251	-37.532	ASP	338	6.57	4.7	6.57	6.4	262	A	338	ASP	0.306	338	ASP	28	-29.731
339	R	ARG339:F			-0.575	9	9		275	F	339	ARG	0.089	339	ARG	30	-37.968	-37.051	ARG	339	42.14	17.6	42.12	20.9	284	A	339	ARG	0.109	339	ARG	32	-37.345	-36.73	ARG	339	23.26	9.7	23.2	11.5	263	A	339	ARG	0.267	339	ARG	28	-31.073
340	G	GLY340:F			-0.484	8	8		276	F	340	GLY	0.107	340	GLY	33	-36.955	-36.5	GLY	340	2.6	3.2	1.7	5.3	285	A	340	GLY	0.142	340	GLY	34	-36.454	-36.172	GLY	340	0	0	0	0	264	A	340	GLY	0.289	340	GLY	26	-26.89
341	W	TRP341:F			-0.338	7	7		277	F	341	TRP	0.136	341	TRP	32	-32.616	-32.546	TRP	341	8.2	3.3	8.2	3.9	286	A	341	TRP	0.151	341	TRP	35	-31.371	-31.789	TRP	341	8.03	3.2	8.03	3.8	265	A	341	TRP	0.306	341	TRP	30	-23.44
342	Y	TYR342:F			0.436	2	2*	*	278	F	342	TYR	0.218	342	TYR	26	-29.843	-29.401	TYR	342	2.57	1.2	2.57	1.4	287	A	342	TYR	0.257	342	TYR	26	-29.868	-29.423	TYR	342	7.39	3.5	7.39	4.2	266	A	342	TYR	0.377	342	TYR	27	-26.41
343	C	CYS343:F			-0.456	8	8		279	F	343	CYS	0.285	343	CYS	34	-26.677	-27.519	CYS	343	0	0	0	0	288	A	343	CYS	0.303	343	CYS	36	-26.322	-27.435	CYS	343	0	0	0	0	267	A	343	CYS	0.454	343	CYS	39	-26.541
344	D	ASP344:F			0.086	4	4*	*	280	F	344	ASP	0.526	344	ASP	17	-22.675	-22.022	ASP	344	41.48	29.5	41.16	40.1	289	A	344	ASP	0.533	344	ASP	10	-20.903	-19.649	ASP	344	50.13	35.7	49.55	48.3	268	A	344	ASP	0.607	344	ASP	15	-27.62
345	N	ASN345:F			-0.617	9	9		281	F	345	ASN	0.474	345	ASN	30	-22.327	-23.21	ASN	345	29.04	20.2	3.07	2.9	290	A	345	ASN	0.467	345	ASN	38	-23.737	-25.378	ASN	345	7.92	5.5	6.49	6.1	269	A	345	ASN	0.578	345	ASN	41	-29.279
346	A	ALA346:F			-0.612	9	9		282	F	346	ALA	0.65	346	ALA	18	-18.889	-18.787	ALA	346	69.26	64.2	49.17	70.8	291	A	346	ALA	0.657	346	ALA	23	-19.02	-19.478	ALA	346	92.31	85.5	55.67	80.2	270	A	346	ALA	0.729	346	ALA	30	-28.95
347	G	GLY347:F			-0.484	8	8		283	F	347	GLY	0.704	347	GLY	4	-17.212	-15.693	GLY	347	71.91	89.8	40.93	126.6	292	A	347	GLY	0.714	347	GLY	4	-17.095	-15.589	GLY	347	79.63	99.4	41.8	129.3	271	A	347	GLY	0.729	347	GLY	19	-26.935
348	S	SER348:F			-0.638	9	9		284	F	348	SER	0.526	348	SER	20	-21.388	-21.229	SER	348	21.78	18.7	21.62	27.7	293	A	348	SER	0.533	348	SER	22	-23.241	-23.099	SER	348	30.81	26.4	28.32	36.3	272	A	348	SER	0.607	348	SER	37	-29.442
349	V	VAL349:F			-0.016	5	5*	*	285	F	349	VAL	0.374	349	VAL	24	-26.119	-25.875	VAL	349	3.49	2.3	3.49	3.1	294	A	349	VAL	0.376	349	VAL	24	-25.162	-25.029	VAL	349	1.23	0.8	1.23	1.1	273	A	349	VAL	0.492	349	VAL	27	-30.515
350	S	SER350:F			-0.638	9	9		286	F	350	SER	0.238	350	SER	33	-33.423	-33.374	SER	350	0	0	0	0	295	A	350	SER	0.257	350	SER	38	-31.712	-32.435	SER	350	0.06	0	0.06	0.1	274	A	350	SER	0.394	350	SER	38	-31.345
351	F	PHE351:F			-0.48	8	8		287	F	351	PHE	0.136	351	PHE	28	-37.302	-36.233	PHE	351	3.42	1.7	3.42	2.1	296	A	351	PHE	0.151	351	PHE	31	-35.902	-35.338	PHE	351	2.66	1.3	2.66	1.6	275	A	351	PHE	0.267	351	PHE	26	-31.067
352	F	PHE352:F			-0.48	8	8		288	F	352	PHE	0.089	352	PHE	27	-37.046	-35.891	PHE	352	0	0	0	0	297	A	352	PHE	0.109	352	PHE	31	-35.803	-35.25	PHE	352	0.04	0	0.04	0	276	A	352	PHE	0.249	352	PHE	26	-29.137
353	P	PRO353:F			-0.508	9	9		289	F	353	PRO	0.036	353	PRO	21	-38.295	-36.306	PRO	353	4.36	3.2	0.39	0.3	298	A	353	PRO	0.048	353	PRO	22	-37.173	-35.428	PRO	353	2.95	2.2	0.15	0.1	277	A	353	PRO	0.156	353	PRO	14	-27.81
354	Q	GLN354:F			0.082	4	4*	*	290	F	354	GLN	0.007	354	GLN	12	-33.04	-30.62	GLN	354	77.84	43.6	77.84	55.2	299	A	354	GLN	0.016	354	GLN	13	-32.967	-30.671	GLN	354	51.22	28.7	50.25	35.6	278	A	354	GLN	0.116	354	GLN	16	-21.758
355	A	ALA355:F			-0.022	5	5*	*	291	F	355	ALA	0.018	355	ALA	25	-34.702	-33.586	ALA	355	50.71	47	29.45	42.4	300	A	355	ALA	0.033	355	ALA	35	-32.609	-32.884	ALA	355	1.61	1.5	0	0	279	A	355	ALA	0.127	355	ALA	13	-21.486
356	E	GLU356:F			0.943	1*	1*	*	292	F	356	GLU	0	356	GLU	4	-29.89	-26.912	GLU	356	168.07	97.6	144.12	107	301	A	356	GLU	0.003	356	GLU	13	-29.589	-27.681	GLU	356	62.71	36.4	51.93	38.5	280	A	356	GLU	0.067	356	GLU	17	-19.402
357	T	THR357:F			-0.06	5	5*	*	293	F	357	THR	0.011	357	THR	24	-29.676	-29.023	THR	357	50.49	36.3	49.95	49.1	302	A	357	THR	0.011	357	THR	23	-26.301	-25.921	THR	357	59.01	42.4	46.59	45.8	281	A	357	THR	0.133	357	THR	27	-20.084
358	C	CYS358:F			-0.456	8	8		294	F	358	CYS	0.036	358	CYS	28	-28.193	-28.17	CYS	358	14.44	10.8	0	0	303	A	358	CYS	0.048	358	CYS	38	-24.826	-26.341	CYS	358	0.77	0.6	0.19	0.2	282	A	358	CYS	0.177	358	CYS	27	-18.915
359	K	LYS359:F			-0.55	9	9		295	F	359	LYS	0.029	359	LYS	23	-25.213	-24.959	LYS	359	52.52	26.2	52.52	32.2	304	A	359	LYS	0.033	359	LYS	25	-24.178	-24.273	LYS	359	42.8	21.3	42.8	26.2	283	A	359	LYS	0.156	359	LYS	17	-20.104
360	V	VAL360:F			-0.016	5	5*	*	296	F	360	VAL	0.116	360	VAL	26	-22.651	-23.036	VAL	360	62.92	41.6	29.98	26.2	305	A	360	VAL	0.142	360	VAL	30	-20.675	-21.747	VAL	360	7.83	5.2	7.19	6.3	284	A	360	VAL	0.306	360	VAL	26	-16.343
361	Q	GLN361:F			-0.579	9	9		297	F	361	GLN	0.18	361	GLN	24	-19.664	-20.163	GLN	361	70.61	39.6	59.96	42.5	306	A	361	GLN	0.177	361	GLN	26	-17.817	-18.758	GLN	361	15.08	8.4	14.1	10	285	A	361	GLN	0.377	361	GLN	25	-13.86
362	S	SER362:F			-0.638	9	9		298	F	362	SER	0.314	362	SER	13	-17.55	-17.027	SER	362	94.59	81.2	80.74	103.4	307	A	362	SER	0.303	362	SER	12	-15.574	-15.163	SER	362	63.6	54.6	57.11	73.1	286	A	362	SER	0.514	362	SER	11	-12.103
363	N	ASN363:F			-0.617	9	9		299	F	363	ASN	0.428	363	ASN	10	-14.976	-14.403	ASN	363	72.03	50	72.01	67.8	308	A	363	ASN	0.439	363	ASN	17	-14.185	-14.509	ASN	363	49.51	34.4	49.44	46.5	287	A	363	ASN	0.607	363	ASN	13	-10.251
364	R	ARG364:F			-0.575	9	9		300	F	364	ARG	0.339	364	ARG	24	-16.564	-17.419	ARG	364	34.38	14.4	34.38	17.1	309	A	364	ARG	0.322	364	ARG	23	-16.062	-16.86	ARG	364	51.15	21.4	51.15	25.4	288	A	364	ARG	0.514	364	ARG	19	-12.927
365	V	VAL365:F			-0.61	9	9		301	F	365	VAL	0.147	365	VAL	34	-21.79	-23.194	VAL	365	0	0	0	0	310	A	365	VAL	0.177	365	VAL	37	-21.073	-22.905	VAL	365	0	0	0	0	289	A	365	VAL	0.377	365	VAL	35	-16.427
366	F	PHE366:F			-0.48	8	8		302	F	366	PHE	0.116	366	PHE	21	-24.665	-24.243	PHE	366	1.35	0.7	1.28	0.8	311	A	366	PHE	0.142	366	PHE	30	-23.416	-24.173	PHE	366	0.58	0.3	0.18	0.1	290	A	366	PHE	0.306	366	PHE	25	-20.327
367	C	CYS367:F			-0.456	8	8		303	F	367	CYS	0.089	367	CYS	41	-30.166	-31.412	CYS	367	0	0	0	0	312	A	367	CYS	0.109	367	CYS	40	-27.154	-28.632	CYS	367	0.73	0.5	0.73	0.8	291	A	367	CYS	0.267	367	CYS	34	-20.594
368	D	ASP368:F			-0.578	9	9		304	F	368	ASP	0.051	368	ASP	27	-31.246	-30.758	ASP	368	20.58	14.7	20.33	19.8	313	A	368	ASP	0.069	368	ASP	28	-29.887	-29.67	ASP	368	29.63	21.1	27.51	26.8	292	A	368	ASP	0.218	368	ASP	18	-26.479
369	T	THR369:F			-0.624	9	9		305	F	369	THR	0.147	369	THR	32	-30.241	-30.443	THR	369	2.27	1.6	2.26	2.2	314	A	369	THR	0.151	369	THR	35	-29.83	-30.424	THR	369	0.7	0.5	0.7	0.7	293	A	369	THR	0.336	369	THR	36	-27.833
370	M	MET370:F			-0.603	9	9		306	F	370	MET	0.065	370	MET	26	-35.717	-34.599	MET	370	42.92	22.1	40.42	25.8	315	A	370	MET	0.084	370	MET	26	-34.543	-33.561	MET	370	41.19	21.2	37.08	23.7	294	A	370	MET	0.249	370	MET	21	-31.845
371	N	ASN371:F			-0.036	5	5*	*	307	F	371	ASN	0.029	371	ASN	19	-37.771	-35.612	ASN	371	23.23	16.1	23.23	21.9	316	A	371	ASN	0.033	371	ASN	23	-36.964	-35.358	ASN	371	46.81	32.5	46.03	43.3	295	A	371	ASN	0.197	371	ASN	18	-33.817
372	S	SER372:F			-0.638	9	9		308	F	372	SER	0.116	372	SER	39	-37.232	-37.435	SER	372	1.96	1.7	0	0	317	A	372	SER	0.142	372	SER	38	-35.737	-35.997	SER	372	6.81	5.8	0.06	0.1	296	A	372	SER	0.289	372	SER	37	-32.826
373	L	LEU373:F			-0.489	8	8		309	F	373	LEU	0.147	373	LEU	29	-37.624	-36.632	LEU	373	5.13	2.9	5.13	3.6	318	A	373	LEU	0.177	373	LEU	30	-36.499	-35.752	LEU	373	5.53	3.1	5.53	3.9	297	A	373	LEU	0.289	373	LEU	28	-34.481
374	T	THR374:F			-0.624	9	9		310	F	374	THR	0.314	374	THR	29	-34.914	-34.234	THR	374	29.53	21.2	9.98	9.8	319	A	374	THR	0.322	374	THR	29	-34.963	-34.278	THR	374	26.25	18.8	12.16	12	298	A	374	THR	0.433	374	THR	35	-35.466
375	L	LEU375:F			-0.489	8	8		311	F	375	LEU	0.339	375	LEU	32	-30.163	-30.375	LEU	375	17.72	9.9	15.69	11.1	320	A	375	LEU	0.357	375	LEU	32	-31.337	-31.413	LEU	375	16.04	9	14.52	10.3	299	A	375	LEU	0.433	375	LEU	30	-32.154
376	P	PRO376:F			-0.508	9	9		312	F	376	PRO	0.526	376	PRO	18	-24.457	-23.714	PRO	376	66.56	48.9	66.34	55.3	321	A	376	PRO	0.566	376	PRO	20	-24.905	-24.341	PRO	376	49.35	36.2	48.9	40.8	300	A	376	PRO	0.558	376	PRO	28	-27.556
377	S	SER377:F			0.471	2	2*	*	313	F	377	SER	0.621	377	SER	6	-18.985	-17.491	SER	377	60.98	52.3	46.7	59.8	322	A	377	SER	0.657	377	SER	9	-20.782	-19.427	SER	377	56.92	48.9	47.65	61	301	A	377	SER	0.653	377	SER	8	-24.107
378	E	GLU378:F			0.14	4	4*	*	314	F	378	GLU	0.673	378	GLU	11	-17.229	-16.513	GLU	378	70.38	40.9	70.38	52.2	323	A	378	GLU	0.714	378	GLU	14	-18.433	-17.923	GLU	378	69.51	40.4	69.51	51.6	302	A	378	GLU	0.653	378	GLU	20	-19.241
379	V	VAL379:F			-0.016	5	5*	*	315	F	379	VAL	0.428	379	VAL	31	-24.458	-25.211	VAL	379	8.31	5.5	7.96	7	324	A	379	VAL	0.467	379	VAL	35	-24.864	-26.03	VAL	379	4.58	3	1.97	1.7	303	A	379	VAL	0.492	379	VAL	33	-25.831
380	N	ASN380:F			-0.033	5	5*	*	316	F	380	ASN	0.559	380	ASN	13	-22.222	-21.161	ASN	380	40.12	27.9	40.12	37.8	325	A	380	ASN	0.587	380	ASN	19	-22.894	-22.446	ASN	380	54.58	37.9	54.58	51.4	304	A	380	ASN	0.607	380	ASN	16	-25.331
381	L	LEU381:F			0.373	2	2*	*	317	F	381	LEU	0.65	381	LEU	17	-18.062	-17.94	LEU	381	40.15	22.5	40.15	28.4	326	A	381	LEU	0.714	381	LEU	15	-17.085	-16.845	LEU	381	58.81	32.9	58.81	41.7	305	A	381	LEU	0.653	381	LEU	15	-19.857
382	C	CYS382:F			-0.456	8	8		318	F	382	CYS	0.45	382	CYS	33	-24.182	-25.196	CYS	382	1.91	1.4	1.91	2	327	A	382	CYS	0.508	382	CYS	32	-24.298	-25.184	CYS	382	0.56	0.4	0	0	306	A	382	CYS	0.514	382	CYS	31	-23.958
383	N	ASN383:F			-0.617	9	9		319	F	383	ASN	0.503	383	ASN	25	-27.302	-27.038	ASN	383	8.38	5.8	5.53	5.2	328	A	383	ASN	0.533	383	ASN	23	-26.399	-26.009	ASN	383	11.57	8	7.24	6.8	307	A	383	ASN	0.578	383	ASN	21	-26.719
384	V	VAL384:F			2.573	1	1		320	F	384	VAL	0.733	384	VAL	8	-19.407	-18.096	VAL	384	111.41	73.6	79.43	69.5	329	A	384	VAL	0.788	384	VAL	9	-20.106	-18.829	VAL	384	117.08	77.3	89.1	78	308	A	384	VAL	0.729	384	VAL	7	-20.479
385	D	ASP385:F			-0.578	9	9		321	F	385	ASP	0.777	385	ASP	6	-16.801	-15.559	ASP	385	76.14	54.2	75.9	73.9	330	A	385	ASP	0.809	385	ASP	8	-17.027	-15.989	ASP	385	71.44	50.9	71.44	69.6	309	A	385	ASP	0.685	385	ASP	9	-19.799
386	I	ILE386:F			-0.615	9	9		322	F	386	ILE	0.559	386	ILE	32	-17.66	-19.309	ILE	386	10.59	6	6.44	4.7	331	A	386	ILE	0.611	386	ILE	36	-18.734	-20.72	ILE	386	8.56	4.9	3.41	2.5	310	A	386	ILE	0.535	386	ILE	21	-21.601
387	F	PHE387:F			-0.48	8	8		323	F	387	PHE	0.733	387	PHE	12	-12.703	-12.622	PHE	387	94.7	47.5	72.92	44.4	332	A	387	PHE	0.752	387	PHE	13	-12.76	-12.788	PHE	387	83.36	41.8	59.87	36.5	311	A	387	PHE	0.578	387	PHE	5	-15.485
388	N	ASN388:F			-0.617	9	9		324	F	388	ASN	0.733	388	ASN	16	-9.114	-9.906	ASN	388	16.83	11.7	9.1	8.6	333	A	388	ASN	0.752	388	ASN	17	-9.195	-10.092	ASN	388	16.24	11.3	7.42	7	312	A	388	ASN	0.632	388	ASN	19	-14.121
389	P	PRO389:F			2.526	1	1		325	F	389	PRO	0.853	389	PRO	0	-5.674	-5.021	PRO	389	145.73	107.1	113.42	94.6	334	A	389	PRO	0.877	389	PRO	0	-6.704	-5.933	PRO	389	134.51	98.8	105.56	88	313	A	389	PRO	0.685	389	PRO	1	-10.856
390	K	LYS390:F			-0.55	9	9		326	F	390	LYS	0.824	390	LYS	11	-8.83	-9.079	LYS	390	137.3	68.4	115.6	70.8	335	A	390	LYS	0.852	390	LYS	12	-8.868	-9.229	LYS	390	134.39	66.9	126.38	77.4	314	A	390	LYS	0.712	390	LYS	13	-13.147
391	Y	TYR391:F			-0.47	8	8		327	F	391	TYR	0.503	391	TYR	18	-14.86	-15.221	TYR	391	37.6	17.7	32.18	18.1	336	A	391	TYR	0.533	391	TYR	21	-16.108	-16.67	TYR	391	23.93	11.2	21.74	12.3	315	A	391	TYR	0.474	391	TYR	23	-18.28
392	D	ASP392:F			0.085	4	4*	*	328	F	392	ASP	0.474	392	ASP	20	-18.098	-18.317	ASP	392	51.22	36.5	41.66	40.6	337	A	392	ASP	0.508	392	ASP	22	-19.935	-20.172	ASP	392	42.91	30.6	35.64	34.7	316	A	392	ASP	0.454	392	ASP	10	-19.268
393	C	CYS393:F			-0.456	8	8		329	F	393	CYS	0.428	393	CYS	27	-23.467	-23.873	CYS	393	0.89	0.7	0.89	0.9	338	A	393	CYS	0.489	393	CYS	25	-23.506	-23.678	CYS	393	0.85	0.6	0.44	0.5	317	A	393	CYS	0.433	393	CYS	23	-22.491
394	K	LYS394:F			0.176	4	4*	*	330	F	394	LYS	0.218	394	LYS	26	-29.468	-29.069	LYS	394	27.02	13.5	25.8	15.8	339	A	394	LYS	0.271	394	LYS	30	-29.544	-29.597	LYS	394	20.15	10	19.43	11.9	318	A	394	LYS	0.306	394	LYS	19	-24.649
395	I	ILE395:F			-0.615	9	9		331	F	395	ILE	0.269	395	ILE	38	-30.351	-31.23	ILE	395	2.77	1.6	2.77	2	340	A	395	ILE	0.322	395	ILE	39	-31.276	-32.164	ILE	395	0	0	0	0	319	A	395	ILE	0.394	395	ILE	22	-23.834
396	M	MET396:F			-0.603	9	9		332	F	396	MET	0.147	396	MET	24	-28.686	-28.147	MET	396	16.81	8.7	16.18	10.3	341	A	396	MET	0.194	396	MET	24	-30.584	-29.827	MET	396	11.07	5.7	10.72	6.8	320	A	396	MET	0.355	396	MET	26	-24.592
397	T	THR397:F			-0.624	9	9		333	F	397	THR	0.285	397	THR	29	-25.989	-26.335	THR	397	0.25	0.2	0.15	0.1	342	A	397	THR	0.322	397	THR	30	-27.893	-28.135	THR	397	0.52	0.4	0.1	0.1	321	A	397	THR	0.454	397	THR	11	-21.755
398	S	SER398:F			-0.638	9	9		334	F	398	SER	0.269	398	SER	27	-24.107	-24.439	SER	398	13.7	11.8	13.59	17.4	343	A	398	SER	0.303	398	SER	30	-26.507	-26.909	SER	398	8.92	7.7	8.87	11.4	322	A	398	SER	0.535	398	SER	33	-21.872
399	K	LYS399:F			-0.55	9	9		335	F	399	LYS	0.428	399	LYS	29	-21.365	-22.243	LYS	399	40.79	20.3	34.26	21	344	A	399	LYS	0.489	399	LYS	32	-22.837	-23.891	LYS	399	31.27	15.6	21.01	12.9	323	A	399	LYS	0.653	399	LYS	13	-17.545
400	T	THR400:F			-0.063	5	5*	*	336	F	400	THR	0.238	400	THR	32	-25.18	-25.965	THR	400	25.08	18	17.24	16.9	345	A	400	THR	0.271	400	THR	34	-28.011	-28.7	THR	400	13.05	9.4	9.87	9.7	324	A	400	THR	0.685	400	THR	22	-18.838
401	D	ASP401:F			-0.578	9	9		337	F	401	ASP	0.428	401	ASP	25	-25.805	-25.712	ASP	401	39.79	28.3	15.46	15.1	346	A	401	ASP	0.439	401	ASP	30	-28.419	-28.6	ASP	401	25.81	18.4	15.52	15.1	325	A	401	ASP	0.747	401	ASP	20	-24.096
402	V	VAL402:F			0.616	1	1*	*	338	F	402	VAL	0.238	402	VAL	36	-32.643	-33.029	VAL	402	16.58	10.9	13.34	11.7	347	A	402	VAL	0.271	402	VAL	37	-34.059	-34.397	VAL	402	22.31	14.7	21.62	18.9	326	A	402	VAL	0.607	402	VAL	33	-31.109
403	S	SER403:F			-0.638	9	9		339	F	403	SER	0.296	403	SER	34	-35.359	-35.203	SER	403	11.84	10.2	2.51	3.2	348	A	403	SER	0.322	403	SER	36	-34.739	-34.884	SER	403	9.63	8.3	0.66	0.8	327	A	403	SER	0.685	403	SER	25	-34.255
404	S	SER404:F			-0.638	9	9		340	F	404	SER	0.203	404	SER	31	-36.675	-36.022	SER	404	2.57	2.2	2.57	3.3	349	A	404	SER	0.228	404	SER	34	-36.247	-35.988	SER	404	6.31	5.4	6.31	8.1	328	A	404	SER	0.558	404	SER	36	-34.981
405	S	SER405:F			-0.638	9	9		341	F	405	SER	0.203	405	SER	39	-35.859	-36.22	SER	405	0.01	0	0.01	0	350	A	405	SER	0.228	405	SER	36	-35.466	-35.527	SER	405	0	0	0	0	329	A	405	SER	0.535	405	SER	43	-32.707
406	V	VAL406:F			-0.61	9	9		342	F	406	VAL	0.163	406	VAL	35	-39.853	-39.295	VAL	406	1.59	1.1	1.59	1.4	351	A	406	VAL	0.194	406	VAL	37	-38.224	-38.083	VAL	406	7.66	5.1	7.66	6.7	330	A	406	VAL	0.474	406	VAL	40	-35.065
407	I	ILE407:F			-0.615	9	9		343	F	407	ILE	0.163	407	ILE	27	-35.359	-34.398	ILE	407	11.21	6.4	0.63	0.5	352	A	407	ILE	0.214	407	ILE	30	-33.239	-32.866	ILE	407	19.36	11.1	11.22	8.1	331	A	407	ILE	0.454	407	ILE	26	-31.221
408	T	THR408:F			-0.624	9	9		344	F	408	THR	0.238	408	THR	42	-33.402	-34.391	THR	408	1.8	1.3	0.06	0.1	353	A	408	THR	0.283	408	THR	41	-33.054	-33.968	THR	408	6.13	4.4	0	0	332	A	408	THR	0.492	408	THR	33	-29.592
409	S	SER409:F			-0.638	9	9		345	F	409	SER	0.269	409	SER	36	-28.246	-29.138	SER	409	10.46	9	10.13	13	354	A	409	SER	0.322	409	SER	33	-26.401	-27.16	SER	409	10.86	9.3	10.65	13.6	333	A	409	SER	0.492	409	SER	29	-21.983
410	L	LEU410:F			0.337	3	3*	*	346	F	410	LEU	0.474	410	LEU	26	-23.41	-23.708	LEU	410	0	0	0	0	355	A	410	LEU	0.533	410	LEU	25	-20.706	-21.199	LEU	410	0	0	0	0	334	A	410	LEU	0.653	410	LEU	19	-17.89
411	G	GLY411:F			-0.484	8	8		347	F	411	GLY	0.339	411	GLY	32	-25.135	-25.925	GLY	411	0	0	0	0	356	A	411	GLY	0.402	411	GLY	35	-23.264	-24.613	GLY	411	0	0	0	0	335	A	411	GLY	0.632	411	GLY	28	-18.926
412	A	ALA412:F			-0.612	9	9		348	F	412	ALA	0.374	412	ALA	39	-29.231	-30.355	ALA	412	0.16	0.1	0.16	0.2	357	A	412	ALA	0.439	412	ALA	37	-29.053	-29.967	ALA	412	0	0	0	0	336	A	412	ALA	0.653	412	ALA	34	-26.261
413	I	ILE413:F			-0.615	9	9		349	F	413	ILE	0.296	413	ILE	37	-34.08	-34.416	ILE	413	0	0	0	0	358	A	413	ILE	0.322	413	ILE	40	-34.524	-35.154	ILE	413	0	0	0	0	337	A	413	ILE	0.607	413	ILE	38	-30.565
414	V	VAL414:F			-0.61	9	9		350	F	414	VAL	0.428	414	VAL	33	-30.946	-31.182	VAL	414	0	0	0	0	359	A	414	VAL	0.467	414	VAL	34	-30.477	-30.882	VAL	414	0.28	0.2	0.03	0	338	A	414	VAL	0.747	414	VAL	32	-30.838
415	S	SER415:F			-0.638	9	9		351	F	415	SER	0.314	415	SER	38	-33.512	-34.029	SER	415	0	0	0	0	360	A	415	SER	0.357	415	SER	40	-33.29	-34.062	SER	415	0	0	0	0	339	A	415	SER	0.685	415	SER	41	-32.09
416	C	CYS416:F			-0.456	8	8		352	F	416	CYS	0.526	416	CYS	24	-29.186	-28.589	CYS	416	0.41	0.3	0.41	0.4	361	A	416	CYS	0.566	416	CYS	24	-28.638	-28.105	CYS	416	1.89	1.4	1.89	2	340	A	416	CYS	0.826	416	CYS	25	-27.688
417	Y	TYR417:F			-0.47	8	8		353	F	417	TYR	0.45	417	TYR	34	-27.972	-28.665	TYR	417	5.03	2.4	1.92	1.1	362	A	417	TYR	0.489	417	TYR	30	-28.195	-28.402	TYR	417	2.72	1.3	0.53	0.3	341	A	417	TYR	0.795	417	TYR	34	-25.335
418	G	GLY418:F			-0.484	8	8		354	F	418	GLY	0.621	418	GLY	24	-22.124	-22.34	GLY	418	33.43	41.7	28.38	87.8	363	A	418	GLY	0.68	418	GLY	25	-21.032	-21.488	GLY	418	18.46	23	13.09	40.5	342	A	418	GLY	0.873	418	GLY	23	-18.817
419	K	LYS419:F			-0.55	9	9		355	F	419	LYS	0.777	419	LYS	10	-19.185	-18.129	LYS	419	212.12	105.6	179.98	110.2	364	A	419	LYS	0.752	419	LYS	13	-21.072	-20.144	LYS	419	162.04	80.7	129.76	79.5	343	A	419	LYS	0.92	419	LYS	6	-17.452
420	T	THR420:F			-0.624	9	9		356	F	420	THR	0.559	420	THR	35	-24.885	-26.048	THR	420	33.63	24.1	21.07	20.7	365	A	420	THR	0.566	420	THR	40	-26.095	-27.694	THR	420	30.56	21.9	18.22	17.9	344	A	420	THR	0.861	420	THR	32	-22.416
421	K	LYS421:F	p		-0.55	9	9		357	F	421	LYS	0.704	421	LYS	15	-23.963	-22.932	LYS	421	163.3	81.3	160.42	98.2	366	A	421	LYS	0.68	421	LYS	16	-24.091	-23.16	LYS	421	130.94	65.2	127.18	77.9	345	A	421	LYS	0.92	421	LYS	7	-20.927
422	C	CYS422:F			-0.456	8	8		358	F	422	CYS	0.581	422	CYS	25	-26.841	-26.63	CYS	422	1.77	1.3	0	0	367	A	422	CYS	0.587	422	CYS	30	-27.097	-27.431	CYS	422	2.58	1.9	0	0	346	A	422	CYS	0.861	422	CYS	33	-23.226
423	T	THR423:F	p		-0.624	9	9		359	F	423	THR	0.65	423	THR	15	-23.072	-22.144	THR	423	15.61	11.2	15.61	15.4	368	A	423	THR	0.657	423	THR	10	-21.728	-20.379	THR	423	7.33	5.3	7.17	7.1	347	A	423	THR	0.88	423	THR	20	-18.737
424	A	ALA424:F	p		-0.612	9	9		360	F	424	ALA	0.673	424	ALA	28	-22.061	-22.744	ALA	424	0	0	0	0	369	A	424	ALA	0.714	424	ALA	29	-21.473	-22.339	ALA	424	0.17	0.2	0.17	0.2	348	A	424	ALA	0.896	424	ALA	28	-16.989
425	S	SER425:F	p		-0.638	9	9		361	F	425	SER	0.673	425	SER	18	-16.711	-16.86	SER	425	16.65	14.3	16.65	21.3	370	A	425	SER	0.737	425	SER	17	-15.605	-15.766	SER	425	25.64	22	25.26	32.3	349	A	425	SER	0.896	425	SER	18	-10.093
426	N	ASN426:F	p		-0.617	9	9		362	F	426	ASN	0.797	426	ASN	14	-14.69	-14.61	ASN	426	26.4	18.3	17.88	16.8	371	A	426	ASN	0.852	426	ASN	11	-11.375	-11.332	ASN	426	13.67	9.5	10.85	10.2	350	A	426	ASN	0.933	426	ASN	7	-7.055
427	K	LYS427:F	p		-0.55	9	9		363	F	427	LYS	0.753	427	LYS	25	-14.267	-15.501	LYS	427	98.33	49	69.26	42.4	372	A	427	LYS	0.788	427	LYS	13	-12.706	-12.74	LYS	427	145.58	72.5	115.54	70.8	351	A	427	LYS	0.896	427	LYS	2	-4.145
428	N	ASN428:F	p		-0.04	5	5*	*	364	F	428	ASN	0.911	428	ASN	9	-8.422	-8.488	ASN	428	116.67	81.1	82.12	77.3	373	A	428	ASN	0.949	428	ASN	5	-7.006	-6.776	ASN	428	130.76	90.8	98.74	92.9	352	A	428	ASN	0.946	428	ASN	0	-0.389
429	R	ARG429:F	p		-0.575	9	9		365	F	429	ARG	0.967	429	ARG	14	-5.74	-6.69	ARG	429	193.83	81.2	164.51	81.7	374	A	429	ARG	0.968	429	ARG	14	-4.122	-5.258	ARG	429	176.9	74.1	146.58	72.8	353	A	429	ARG	0.896	429	ARG	4	-4.272
430	G	GLY430:F	p		-0.484	8	8		366	F	430	GLY	0.853	430	GLY	0	-10.244	-9.066	GLY	430	26.56	33.2	26.41	81.7	375	A	430	GLY	0.912	430	GLY	0	-8.425	-7.456	GLY	430	27.51	34.3	27.37	84.7	354	A	430	GLY	0.955	430	GLY	6	-4.83
431	I	ILE431:F	p		-0.615	9	9		367	F	431	ILE	0.873	431	ILE	9	-11.257	-10.997	ILE	431	120.37	68.7	94.29	68.3	376	A	431	ILE	0.912	431	ILE	10	-10.09	-10.08	ILE	431	102.3	58.4	72.06	52.2	355	A	431	ILE	0.964	431	ILE	9	-8.025
432	I	ILE432:F	p		-0.615	9	9		368	F	432	ILE	0.886	432	ILE	16	-10.602	-11.223	ILE	432	69.62	39.8	40.52	29.4	377	A	432	ILE	0.912	432	ILE	19	-10.396	-11.385	ILE	432	83.42	47.6	53.78	39	356	A	432	ILE	0.955	432	ILE	17	-9.441
433	K	LYS433:F	p		-0.55	9	9		369	F	433	LYS	0.824	433	LYS	24	-14.584	-15.667	LYS	433	89.54	44.6	89.2	54.6	378	A	433	LYS	0.834	433	LYS	26	-15.234	-16.472	LYS	433	62.73	31.2	62.68	38.4	357	A	433	LYS	0.933	433	LYS	27	-13.283
434	T	THR434:F	p		-0.624	9	9		370	F	434	THR	0.873	434	THR	4	-16.877	-15.396	THR	434	99.99	71.8	78.42	77.1	379	A	434	THR	0.877	434	THR	5	-17.279	-15.867	THR	434	93.65	67.2	70.51	69.3	358	A	434	THR	0.946	434	THR	7	-15.561
435	F	PHE435:F	p		-0.48	8	8		371	F	435	PHE	0.673	435	PHE	30	-21.264	-22.269	PHE	435	15.83	7.9	2.79	1.7	380	A	435	PHE	0.68	435	PHE	35	-22.266	-23.73	PHE	435	11.03	5.5	0.8	0.5	359	A	435	PHE	0.88	435	PHE	30	-20.521
436	S	SER436:F	p		-0.102	6	6*	*	372	F	436	SER	0.824	436	SER	2	-19.967	-17.901	SER	436	101.9	87.5	78.32	100.3	381	A	436	SER	0.809	436	SER	5	-20.479	-18.699	SER	436	86.12	73.9	81.04	103.7	360	A	436	SER	0.92	436	SER	6	-18.83
437	N	ASN437:F	p		-0.033	5	5*	*	373	F	437	ASN	0.704	437	ASN	17	-23.333	-22.604	ASN	437	50.92	35.4	48.53	45.7	382	A	437	ASN	0.737	437	ASN	20	-23.328	-22.945	ASN	437	43.8	30.4	23.43	22.1	361	A	437	ASN	0.88	437	ASN	9	-20.724
438	G	GLY438:F			-0.484	8	8		374	F	438	GLY	0.581	438	GLY	17	-27.398	-26.202	GLY	438	13.77	17.2	12.68	39.2	383	A	438	GLY	0.611	438	GLY	17	-29.866	-28.387	GLY	438	10.25	12.8	9.07	28.1	362	A	438	GLY	0.817	438	GLY	12	-26.331
439	C	CYS439:F			-0.456	8	8		375	F	439	CYS	0.503	439	CYS	33	-31.378	-31.564	CYS	439	8.36	6.2	1.68	1.7	384	A	439	CYS	0.533	439	CYS	37	-31.184	-31.853	CYS	439	11.65	8.7	0.15	0.2	363	A	439	CYS	0.747	439	CYS	31	-27.902
440	D	ASP440:F			-0.578	9	9		376	F	440	ASP	0.621	440	ASP	18	-27.23	-26.168	ASP	440	39.18	27.9	39.18	38.2	385	A	440	ASP	0.657	440	ASP	21	-27.033	-26.339	ASP	440	32.28	23	32.28	31.4	364	A	440	ASP	0.845	440	ASP	22	-25.455
441	Y	TYR441:F			-0.47	8	8		377	F	441	TYR	0.559	441	TYR	30	-26.924	-27.278	TYR	441	17.08	8	6.68	3.8	386	A	441	TYR	0.611	441	TYR	32	-26.911	-27.496	TYR	441	9.74	4.6	5.05	2.8	365	A	441	TYR	0.77	441	TYR	21	-24.152
442	V	VAL442:F			-0.016	5	5*	*	378	F	442	VAL	0.581	442	VAL	35	-22.665	-24.083	VAL	442	18.07	11.9	18.07	15.8	387	A	442	VAL	0.635	442	VAL	31	-21.643	-22.719	VAL	442	15.17	10	15.17	13.3	366	A	442	VAL	0.817	442	VAL	33	-18.156
443	S	SER443:F			-0.638	9	9		379	F	443	SER	0.65	443	SER	14	-17.316	-16.935	SER	443	35.22	30.2	28.24	36.1	388	A	443	SER	0.714	443	SER	16	-16.485	-16.429	SER	443	35.36	30.3	30.76	39.4	367	A	443	SER	0.826	443	SER	10	-12.007
444	N	ASN444:F			-0.617	9	9		380	F	444	ASN	0.559	444	ASN	28	-17.438	-18.653	ASN	444	2.33	1.6	0.32	0.3	389	A	444	ASN	0.635	444	ASN	25	-15.847	-16.899	ASN	444	14.24	9.9	9.23	8.7	368	A	444	ASN	0.795	444	ASN	16	-8.876
445	K	LYS445:F			-0.55	9	9		381	F	445	LYS	0.753	445	LYS	11	-13.066	-12.829	LYS	445	112.85	56.2	88.59	54.2	390	A	445	LYS	0.912	445	LYS	10	-11.313	-11.162	LYS	445	179.93	89.6	165.02	101.1	369	A	445	LYS	0.909	445	LYS	0	-5.818
446	G	GLY446:F			-0.484	8	8		382	F	446	GLY	0.777	446	GLY	11	-12.635	-12.447	GLY	446	39.29	49.1	34.76	107.5	391	A	446	GLY	0.852	446	GLY	11	-10.355	-10.429	GLY	446	35.54	44.4	24.09	74.5	370	A	446	GLY	0.896	446	GLY	19	-8.082
447	V	VAL447:F			-0.014	5	5*	*	383	F	447	VAL	0.621	447	VAL	32	-16.988	-18.714	VAL	447	6.77	4.5	6.77	5.9	392	A	447	VAL	0.657	447	VAL	33	-15.046	-17.111	VAL	447	0.26	0.2	0.26	0.2	371	A	447	VAL	0.845	447	VAL	29	-10.94
448	D	ASP448:F			-0.578	9	9		384	F	448	ASP	0.581	448	ASP	16	-20.498	-19.98	ASP	448	19	13.5	17.01	16.6	393	A	448	ASP	0.611	448	ASP	15	-17.538	-17.246	ASP	448	17.29	12.3	15.05	14.7	372	A	448	ASP	0.81	448	ASP	12	-11.004
449	T	THR449:F			-0.624	9	9		385	F	449	THR	0.474	449	THR	20	-25.913	-25.233	THR	449	21.89	15.7	21.89	21.5	394	A	449	THR	0.508	449	THR	26	-23.771	-24.027	THR	449	20.79	14.9	20.65	20.3	373	A	449	THR	0.81	449	THR	25	-15.679
450	V	VAL450:F			-0.61	9	9		386	F	450	VAL	0.394	450	VAL	39	-28.665	-29.854	VAL	450	0.16	0.1	0.16	0.1	395	A	450	VAL	0.439	450	VAL	38	-26.687	-27.988	VAL	450	0.13	0.1	0.13	0.1	374	A	450	VAL	0.77	450	VAL	34	-22
451	S	SER451:F			-0.638	9	9		387	F	451	SER	0.474	451	SER	19	-30.281	-28.984	SER	451	25.52	21.9	25.52	32.7	396	A	451	SER	0.489	451	SER	19	-30.257	-28.962	SER	451	30.57	26.2	29.82	38.2	375	A	451	SER	0.826	451	SER	17	-24.087
452	V	VAL452:F			-0.61	9	9		388	F	452	VAL	0.339	452	VAL	37	-32.307	-32.847	VAL	452	3.35	2.2	3.09	2.7	397	A	452	VAL	0.357	452	VAL	38	-32.766	-33.368	VAL	452	4.53	3	2.16	1.9	376	A	452	VAL	0.77	452	VAL	40	-28.49
453	G	GLY453:F			-0.484	8	8		389	F	453	GLY	0.45	453	GLY	33	-31.191	-31.399	GLY	453	17.66	22.1	5.83	18	398	A	453	GLY	0.439	453	GLY	38	-32.132	-32.807	GLY	453	23.17	28.9	4.93	15.3	377	A	453	GLY	0.845	453	GLY	24	-23.341
454	N	ASN454:F			-0.617	9	9		390	F	454	ASN	0.394	454	ASN	27	-30.453	-30.056	ASN	454	52.93	36.8	40.94	38.5	399	A	454	ASN	0.376	454	ASN	31	-30.352	-30.427	ASN	454	32.74	22.7	19.53	18.4	378	A	454	ASN	0.845	454	ASN	15	-21.521
455	T	THR455:F			-0.624	9	9		391	F	455	THR	0.218	455	THR	37	-33.985	-34.332	THR	455	3.91	2.8	3.78	3.7	400	A	455	THR	0.257	455	THR	34	-33.102	-33.205	THR	455	4.55	3.3	2.97	2.9	379	A	455	THR	0.685	455	THR	35	-23.774
456	L	LEU456:F			-0.489	8	8		392	F	456	LEU	0.296	456	LEU	24	-33.152	-32.099	LEU	456	49.16	27.5	44.66	31.6	401	A	456	LEU	0.303	456	LEU	27	-31.533	-31.012	LEU	456	60.74	34	52.38	37.1	380	A	456	LEU	0.712	456	LEU	25	-22.617
457	Y	TYR457:F			0.436	2	2*	*	393	F	457	TYR	0.18	457	TYR	39	-33.936	-34.518	TYR	457	3.48	1.6	3.48	2	402	A	457	TYR	0.228	457	TYR	38	-31.823	-32.533	TYR	457	5.93	2.8	5.93	3.3	381	A	457	TYR	0.558	457	TYR	36	-25.173
458	Y	TYR458:F			-0.47	8	8		394	F	458	TYR	0.285	458	TYR	25	-31.187	-30.475	TYR	458	57.06	26.8	54.43	30.7	403	A	458	TYR	0.303	458	TYR	17	-27.954	-26.694	TYR	458	65.27	30.7	62.68	35.3	382	A	458	TYR	0.607	458	TYR	23	-21.998
459	V	VAL459:F			-0.61	9	9		395	F	459	VAL	0.339	459	VAL	32	-27.894	-28.366	VAL	459	2.46	1.6	0	0	404	A	459	VAL	0.402	459	VAL	30	-24.689	-25.3	VAL	459	7.37	4.9	0	0	383	A	459	VAL	0.632	459	VAL	31	-18.778
460	N	ASN460:F			-0.617	9	9		396	F	460	ASN	0.269	460	ASN	26	-26.176	-26.156	ASN	460	23.24	16.1	23.24	21.9	405	A	460	ASN	0.357	460	ASN	34	-23.527	-24.731	ASN	460	62.08	43.1	61.89	58.3	384	A	460	ASN	0.653	460	ASN	17	-13.587
461	K	LYS461:F			-0.55	9	9		397	F	461	LYS	0.474	461	LYS	21	-22.022	-21.904	LYS	461	55.54	27.7	46.28	28.3	406	A	461	LYS	0.566	461	LYS	18	-17.814	-17.835	LYS	461	121.2	60.4	95.94	58.8	385	A	461	LYS	0.474	461	LYS	16	-12.648
462	Q	GLN462:F			0.233	3	3*	*	398	F	462	GLN	0.374	462	GLN	24	-18.394	-19.039	GLN	462	73.76	41.3	69.77	49.5	407	A	462	GLN	0.489	462	GLN	27	-15.454	-16.782	GLN	462	51.83	29	48.79	34.6	386	A	462	GLN	0.653	462	GLN	28	-9.347
463	E	GLU463:F			-0.559	9	9		399	F	463	GLU	0.673	463	GLU	4	-12.165	-11.226	GLU	463	81.95	47.6	75.07	55.7	408	A	463	GLU	0.68	463	GLU	2	-9.546	-8.678	GLU	463	146.13	84.8	138.7	102.9	387	A	463	GLU	0.685	463	GLU	4	-8.965
464	G	GLY464:F			-0.484	8	8		400	F	464	GLY	0.704	464	GLY	24	-9.407	-11.085	GLY	464	4.25	5.3	2.3	7.1	409	A	464	GLY	0.752	464	GLY	26	-8.051	-10.115	GLY	464	36.85	46	14.15	43.8	388	A	464	GLY	0.607	464	GLY	24	-7.107
465	K	LYS465:F			-0.55	9	9		401	F	465	LYS	0.873	465	LYS	3	-8.053	-7.472	LYS	465	172.51	85.9	168.42	103.1	410	A	465	LYS	0.897	465	LYS	3	-9.305	-8.58	LYS	465	164.48	81.9	160.86	98.5	389	A	465	LYS	0.632	465	LYS	18	-5.961
466	S	SER466:F			1.169	1	1		402	F	466	SER	0.733	466	SER	34	-15.391	-17.531	SER	466	35.41	30.4	3.11	4	411	A	466	SER	0.752	466	SER	30	-14.9	-16.637	SER	466	39.15	33.6	4.97	6.4	390	A	466	SER	0.578	466	SER	11	-9.309
467	L	LEU467:F			-0.489	8	8		403	F	467	LEU	0.797	467	LEU	13	-15.102	-14.86	LEU	467	88.97	49.8	87.27	61.8	412	A	467	LEU	0.852	467	LEU	13	-14.152	-14.02	LEU	467	99.72	55.8	99.53	70.5	391	A	467	LEU	0.454	467	LEU	26	-11.788
468	Y	TYR468:F			0.436	2	2*	*	404	F	468	TYR	0.777	468	TYR	13	-18.969	-18.282	TYR	468	74.79	35.2	56.16	31.7	413	A	468	TYR	0.834	468	TYR	14	-19.175	-18.58	TYR	468	77.35	36.4	57.22	32.3	392	A	468	TYR	0.492	468	TYR	5	-12.374
469	V	VAL469:F			-0.014	5	5*		405	F	469	VAL	0.797	469	VAL	23	-18.179	-18.734	VAL	469	46.5	30.7	46.5	40.7	414	A	469	VAL	0.834	469	VAL	19	-18.763	-18.79	VAL	469	54.79	36.2	53.93	47.2	393	A	469	VAL	0.336	469	VAL	27	-13.925
470	K	LYS470:F			-0.55	9	9		406	F	470	LYS	0.927	470	LYS	0	-17.831	-15.78	LYS	470	179.03	89.2	152.64	93.5	415	A	470	LYS	0.949	470	LYS	0	-18.525	-16.395	LYS	470	170.81	85.1	145.21	88.9	394	A	470	LYS	0.433	470	LYS	1	-7.75
471	G	GLY471:F			-0.484	8	8		407	F	471	GLY	0.853	471	GLY	25	-16.56	-17.531	GLY	471	29.18	36.4	17.61	54.5	416	A	471	GLY	0.877	471	GLY	22	-17.021	-17.594	GLY	471	29.72	37.1	24.41	75.5	395	A	471	GLY	0.355	471	GLY	27	-6.312
472	E	GLU472:F			-0.559	9	9		408	F	472	GLU	0.873	472	GLU	6	-17.906	-16.537	GLU	472	88.99	51.7	81.66	60.6	417	A	472	GLU	0.912	472	GLU	6	-17.565	-16.235	GLU	472	96.87	56.2	84.76	62.9	396	A	472	GLU	0.306	472	GLU	5	-2.081
473	P	PRO473:F			-0.508	9	9		409	F	473	PRO	0.704	473	PRO	27	-22.568	-23.078	PRO	473	35.45	26	35.45	29.6	418	A	473	PRO	0.752	473	PRO	26	-22.738	-23.113	PRO	473	32.4	23.8	32.4	27	397	A	473	PRO	0.355	473	PRO	11	-2.077
474	I	ILE474:F			-0.615	9	9		410	F	474	ILE	0.65	474	ILE	32	-20.532	-21.851	ILE	474	13.89	7.9	13.89	10.1	419	A	474	ILE	0.68	474	ILE	29	-19.882	-20.931	ILE	474	5.9	3.4	5.9	4.3	398	A	474	ILE	0.177	474	ILE	30	-1.204
475	I	ILE475:F			-0.615	9	9		411	F	475	ILE	0.606	475	ILE	35	-21.522	-23.072	ILE	475	0.6	0.3	0.35	0.3	420	A	475	ILE	0.657	475	ILE	34	-21.539	-22.972	ILE	475	2.16	1.2	1.39	1	399	A	475	ILE	0.23	475	ILE	10	-2.342
476	N	ASN476:F			-0.617	9	9		412	F	476	ASN	0.797	476	ASN	13	-14.868	-14.654	ASN	476	92.84	64.5	70.12	66	421	A	476	ASN	0.852	476	ASN	12	-14.405	-14.129	ASN	476	78.77	54.7	55.12	51.9	400	A	476	ASN	0.156	476	ASN	29	-2.92
477	F	PHE477:F			0.451	2	2*	*	413	F	477	PHE	0.824	477	PHE	12	-12.067	-12.059	PHE	477	120.18	60.2	89.79	54.7	422	A	477	PHE	0.877	477	PHE	17	-12.16	-12.717	PHE	477	118.12	59.2	87.44	53.3	401	A	477	PHE	0.148	477	PHE	22	-5.07
478	Y	TYR478:F			-0.47	8	8		414	F	478	TYR	0.65	478	TYR	34	-10.477	-13.182	TYR	478	38.44	18.1	24.06	13.6	423	A	478	TYR	0.714	478	TYR	36	-11.51	-14.327	TYR	478	21.18	10	9.73	5.5	402	A	478	TYR	0.197	478	TYR	31	-7.413
479	D	ASP479:F			0.104	4	4*	*	415	F	479	ASP	0.797	479	ASP	4	-8.985	-8.412	ASP	479	82.32	58.6	81.82	79.7	424	A	479	ASP	0.897	479	ASP	12	-10.158	-10.37	ASP	479	72.08	51.3	67.42	65.7	403	A	479	ASP	0.267	479	ASP	11	-8.374
480	P	PRO480:F			-0.508	9	9		416	F	480	PRO	0.753	480	PRO	16	-8.993	-9.799	PRO	480	69.7	51.2	62.28	51.9	425	A	480	PRO	0.788	480	PRO	15	-11.352	-11.772	PRO	480	80.59	59.2	66.29	55.3	404	A	480	PRO	0.267	480	PRO	14	-9.529
481	L	LEU481:F			-0.489	8	8		417	F	481	LEU	0.753	481	LEU	11	-7.288	-7.715	LEU	481	121	67.7	97.62	69.2	426	A	481	LEU	0.877	481	LEU	6	-8.719	-8.407	LEU	481	136.22	76.3	130.28	92.3	405	A	481	LEU	0.23	481	LEU	31	-11.099
482	V	VAL482:F			-0.61	9	9		418	F	482	VAL	0.753	482	VAL	16	-8.741	-9.576	VAL	482	46.93	31	42.9	37.5	427	A	482	VAL	0.809	482	VAL	17	-12.148	-12.706	VAL	482	13.65	9	9.56	8.4	406	A	482	VAL	0.336	482	VAL	6	-9.672
483	F	PHE483:F			-0.48	8	8		419	F	483	PHE	0.526	483	PHE	23	-13.017	-14.165	PHE	483	12.17	6.1	1.51	0.9	428	A	483	PHE	0.587	483	PHE	25	-15.255	-16.376	PHE	483	13.01	6.5	0	0	407	A	483	PHE	0.355	483	PHE	31	-10.42
484	P	PRO484:F			-0.508	9	9		420	F	484	PRO	0.45	484	PRO	28	-15.509	-16.945	PRO	484	33.5	24.6	33.14	27.6	429	A	484	PRO	0.533	484	PRO	26	-18.705	-19.544	PRO	484	17.57	12.9	17.57	14.7	408	A	484	PRO	0.433	484	PRO	17	-10.414
485	S	SER485:F			-0.106	6	6*	*	421	F	485	SER	0.339	485	SER	26	-21.532	-22.046	SER	485	17.62	15.1	11.34	14.5	430	A	485	SER	0.439	485	SER	32	-22.497	-23.59	SER	485	14.34	12.3	9.05	11.6	409	A	485	SER	0.454	485	SER	12	-11.643
486	D	ASP486:F			0.084	4	4*	*	422	F	486	ASP	0.238	486	ASP	25	-25.098	-25.086	ASP	486	21.91	15.6	8.81	8.6	431	A	486	ASP	0.283	486	ASP	26	-25.882	-25.896	ASP	486	26.5	18.9	7.75	7.5	410	A	486	ASP	0.558	486	ASP	0	-6.185
487	E	GLU487:F			-0.559	9	9		423	F	487	GLU	0.238	487	GLU	33	-26.489	-27.238	GLU	487	13.63	7.9	13.44	10	432	A	487	GLU	0.322	487	GLU	33	-27.093	-27.772	GLU	487	9.07	5.3	9.07	6.7	411	A	487	GLU	0.558	487	GLU	9	-7.69
488	F	PHE488:F			-0.48	8	8		424	F	488	PHE	0.116	488	PHE	25	-28.889	-28.442	PHE	488	38.74	19.4	32.55	19.8	433	A	488	PHE	0.131	488	PHE	27	-30.925	-30.474	PHE	488	19.96	10	18.58	11.3	412	A	488	PHE	0.433	488	PHE	26	-12.464
489	D	ASP489:F			0.084	4	4*	*	425	F	489	ASP	0.163	489	ASP	23	-29.033	-28.339	ASP	489	7.22	5.1	6.49	6.3	434	A	489	ASP	0.194	489	ASP	26	-31.385	-30.766	ASP	489	4.98	3.5	4.58	4.5	413	A	489	ASP	0.514	489	ASP	10	-11.264
490	A	ALA490:F			0.573	1*	1*	*	426	F	490	ALA	0.269	490	ALA	23	-24.605	-24.42	ALA	490	0	0	0	0	435	A	490	ALA	0.303	490	ALA	29	-26.381	-26.682	ALA	490	0.58	0.5	0.25	0.4	414	A	490	ALA	0.607	490	ALA	7	-9.453
491	S	SER491:F			-0.638	9	9		427	F	491	SER	0.374	491	SER	26	-23.871	-24.116	SER	491	5.81	5	5.81	7.4	436	A	491	SER	0.439	491	SER	30	-24.415	-25.057	SER	491	6.07	5.2	6.07	7.8	415	A	491	SER	0.558	491	SER	23	-15.273
492	I	ILE492:F			-0.615	9	9		428	F	492	ILE	0.526	492	ILE	19	-18.38	-18.452	ILE	492	14.54	8.3	14.51	10.5	437	A	492	ILE	0.587	492	ILE	22	-19.715	-19.978	ILE	492	10.85	6.2	10.85	7.9	416	A	492	ILE	0.514	492	ILE	23	-17.144
493	S	SER493:F			-0.071	6	6*	*	429	F	493	SER	0.581	493	SER	19	-13.891	-14.479	SER	493	52.18	44.8	47.21	60.4	438	A	493	SER	0.635	493	SER	19	-15.073	-15.525	SER	493	47.52	40.8	44.4	56.8	417	A	493	SER	0.653	493	SER	7	-13.712
494	Q	GLN494:F			0.079	4	4*	*	430	F	494	GLN	0.428	494	GLN	31	-16.129	-17.839	GLN	494	11.28	6.3	10.81	7.7	439	A	494	GLN	0.489	494	GLN	35	-17.279	-19.317	GLN	494	5.36	3	5.21	3.7	418	A	494	GLN	0.685	494	GLN	12	-14.446
495	V	VAL495:F			-0.016	5	5*	*	431	F	495	VAL	0.503	495	VAL	34	-14.614	-16.843	VAL	495	1.62	1.1	1.62	1.4	440	A	495	VAL	0.587	495	VAL	33	-17.76	-19.513	VAL	495	0.02	0	0.02	0	419	A	495	VAL	0.578	495	VAL	29	-18.542
496	N	ASN496:F			-0.617	9	9		432	F	496	ASN	0.673	496	ASN	14	-10.853	-11.215	ASN	496	81.6	56.7	78.79	74.2	441	A	496	ASN	0.737	496	ASN	14	-12.378	-12.564	ASN	496	63.2	43.9	62.82	59.1	420	A	496	ASN	0.653	496	ASN	13	-16.901
497	E	GLU497:F			0.166	4	4*	*	433	F	497	GLU	0.673	497	GLU	16	-8.821	-9.646	GLU	497	78.64	45.7	77.86	57.8	442	A	497	GLU	0.714	497	GLU	19	-11.732	-12.568	GLU	497	69.77	40.5	68.87	51.1	421	A	497	GLU	0.77	497	GLU	16	-14.879
498	K	LYS498:F			-0.55	9	9		434	F	498	LYS	0.526	498	LYS	27	-11.593	-13.365	LYS	498	50.99	25.4	43.76	26.8	443	A	498	LYS	0.611	498	LYS	32	-13.943	-16.02	LYS	498	72.96	36.3	72.5	44.4	422	A	498	LYS	0.712	498	LYS	29	-19.514
499	I	ILE499:F			-0.615	9	9		435	F	499	ILE	0.704	499	ILE	18	-8.232	-9.355	ILE	499	30.59	17.5	30.59	22.2	444	A	499	ILE	0.788	499	ILE	18	-11.487	-12.236	ILE	499	22.54	12.9	22.54	16.3	423	A	499	ILE	0.685	499	ILE	24	-23.512
500	N	ASN500:F			-0.04	5	5*	*	436	F	500	ASN	0.853	500	ASN	8	-7.613	-7.658	ASN	500	81.94	56.9	81.06	76.3	445	A	500	ASN	0.897	500	ASN	8	-8.58	-8.514	ASN	500	96.72	67.2	93.97	88.5	424	A	500	ASN	0.795	500	ASN	7	-17.119
501	Q	GLN501:F			-0.579	9	9		437	F	501	GLN	0.753	501	GLN	19	-8.469	-9.68	GLN	501	86.05	48.2	82.42	58.5	446	A	501	GLN	0.834	501	GLN	23	-10.875	-12.269	GLN	501	83.91	47	83.91	59.5	425	A	501	GLN	0.81	501	GLN	19	-18.252
502	S	SER502:F			-0.638	9	9		438	F	502	SER	0.797	502	SER	18	-9.927	-10.856	SER	502	27.94	24	27.22	34.9	447	A	502	SER	0.852	502	SER	23	-12.004	-13.269	SER	502	30.33	26	29.82	38.2	426	A	502	SER	0.77	502	SER	30	-22.764
503	L	LEU503:F			-0.489	8	8		439	F	503	LEU	0.911	503	LEU	11	-8.574	-8.853	LEU	503	90.68	50.8	90.01	63.8	448	A	503	LEU	0.949	503	LEU	11	-9.548	-9.715	LEU	503	95.54	53.5	84.15	59.6	427	A	503	LEU	0.795	503	LEU	14	-20.866
504	A	ALA504:F			-0.612	9	9		440	F	504	ALA	0.944	504	ALA	10	-6.537	-6.935	ALA	504	26.76	24.8	24.62	35.5	449	A	504	ALA	0.973	504	ALA	13	-7.866	-8.456	ALA	504	81.16	75.2	57.43	82.7	428	A	504	ALA	0.861	504	ALA	8	-17.869
505	F	PHE505:F			-0.48	8	8		441	F	505	PHE	0.9	505	PHE	22	-8.523	-10.073	PHE	505	54.7	27.4	52.25	31.8	450	A	505	PHE	0.949	505	PHE	20	-8.13	-9.495	PHE	505	73.44	36.8	46.78	28.5	429	A	505	PHE	0.845	505	PHE	30	-19.251
506	I	ILE506:F			-0.615	9	9		442	F	506	ILE	0.953	506	ILE	13	-8.252	-8.798	ILE	506	89.63	51.2	89.53	64.9	451	A	506	ILE	0.984	506	ILE	11	-8.226	-8.545	ILE	506	148.47	84.8	98.95	71.7	430	A	506	ILE	0.826	506	ILE	25	-21.01
507	R	ARG507:F			-0.575	9	9		443	F	507	ARG	0.976	507	ARG	8	-7.568	-7.618	ARG	507	116.2	48.7	113.84	56.6																	431	A	507	ARG	0.88	507	ARG	10	-14.984
508	K	LYS508:F			0.171	4	4*	*	444	F	508	LYS	0.98	508	LYS	13	-7.397	-8.042	LYS	508	116.37	57.9	111.48	68.3																	432	A	508	LYS	0.909	508	LYS	18	-13.215
509	S	SER509:F			-0.106	6	6*	*	445	F	509	SER	0.98	509	SER	22	-9.033	-10.524	SER	509	47.64	40.9	43.42	55.6																	433	A	509	SER	0.873	509	SER	31	-18.39
510	D	ASP510:F			-0.578	9	9		446	F	510	ASP	0.991	510	ASP	6	-7.04	-6.921	ASP	510	89.06	63.4	75.57	73.6																	434	A	510	ASP	0.88	510	ASP	14	-15.608
511	E	GLU511:F			-0.559	9	9		447	F	511	GLU	0.993	511	GLU	9	-7.643	-7.799	GLU	511	107.03	62.1	82.96	61.6																	435	A	511	GLU	0.92	511	GLU	8	-11.406
512	L	LEU512:F			-0.489	8	8		448	F	512	LEU	0.996	512	LEU	19	-8.614	-9.809	LEU	512	75.07	42	57.12	40.5																	436	A	512	LEU	0.92	512	LEU	24	-13.993
513	L	LEU513:F			-0.489	8	8		449	F	513	LEU	0.998	513	LEU	14	-8.945	-9.526	LEU	513	152.07	85.1	106.85	75.7																	437	A	513	LEU	0.913	513	LEU	26	-15.109
514	H	-			-0.595	9	9																																		438	A	514	HIS	0.933	514	HIS	8	-10.615
515	N	-			0.544	1	1*	*																																	439	A	515	ASN	0.955	515	ASN	17	-10.596
516	V	-			-0.61	9	9																																		440	A	516	VAL	0.941	516	VAL	31	-12.166
517	N	-			-0.013	5	5*	*																																	441	A	517	ASN	0.967	517	ASN	5	-10.367
518	A	-			3.79	1	1
519	G	-			1.303	1	1	S
520	K	-			-0.55	9	9
521	S	-			-0.638	9	9
522	T	-			-0.624	9	9
523	T	-			1.09	1	1
524	N	-			0.54	1*	1*	*
525	I	-			-0.025	5*	5*	*
526	M	-			0.692	1*	1*	*
527	I	-			-0.615	9	9
528	T	-			-0.624	9	9
529	T	-			1.19	1	1
530	I	-			-0.615	9	9
531	I	-			-0.615	9	9
532	I	-			-0.615	9	9
533	V	-			-0.61	9	9
534	I	-			-0.615	9	9
535	I	-			1.845	1	1
536	V	-			-0.61	9	9
537	I	-			0.024	5*	5*	*
538	L	-			0.337	3*	3*	*
539	L	-			-0.489	8	8
540	S	-			1.583	1	1
541	L	-			-0.489	8	8
542	I	-			-0.615	9	9
543	A	-			0.618	1*	1*	*
544	V	-			0.035	5*	5*	*
545	G	-			-0.484	8	8
546	L	-			-0.489	8	8
547	L	-			1.282	1	1
548	L	-			0.392	2*	2*	*
549	Y	-			-0.47	8	8
550	C	-			0.478	2*	2*	*
551	K	-			0.924	1*	1*	*
552	A	-			-0.013	5*	5*	*
553	R	-			0.882	1*	1*	*
554	S	-			0.508	1*	1*	*
555	T	-			-0.062	5*	5*	*
556	P	-			-0.508	9	9
557	V	-			0.587	1*	1*	*
558	T	-			-0.025	5*	5*	*
559	L	-			1.262	1	1
560	S	-			1.188	1	1
561	L	-			1.786	1	1
562	I	-			1.571	1	1
563	A	-			0.796	1*	1*	*
564	V	-			0.378	2*	2*	*
565	G	-			0.458	2*	2*	*
566	L	-			1.462	1	1
567	L	-			-0.01	5*	5*	*
568	L	-			1.771	1*	1*	*
569	Y	-			-0.015	5*	5*	*
570	C	-			0.003	5*	5*	*
571	K	-			0.792	1*	1*	*
572	A	-			0.629	1*	1*	*
573	R	-			0.509	1*	1*	*
574	S	-			3.008	1	1
575	T	-			4.039	1	1
576	P	-			-0.062	5*	5*
577	V	-			-0.062	5*	5*
578	T	-			-0.062	5*	5*
579	L	-			-0.062	5*	5*
580	S	-			-0.062	5*	5*
[truncated: 18 more columns]

## Sheet: AllScores (3)
POS	SEQ				ConSurf_score	ConSurf_color	ConSurf_color			4jhw (pre)	Chain	Residue	Residue Name	ElliPro	position	residue	???	DiscoTope_score	score	4JHW	ResidueNum	ABS_Accessibility_AllAtoms_Angstrom_squared	REL_Accessibility_AllAtoms_Percentage	ABS_Accessibility_SideChainAtoms_Angstrom_squared	REL_Accessibility_SideChainAtoms_Percentage	4mms (pre)	Chain	Residue	Residue Name	ElliPro	position	residue	???	DiscoTope_score	score	4MMS	ResidueNum	ABS_Accessibility_AllAtoms_Angstrom_squared	REL_Accessibility_AllAtoms_Percentage	ABS_Accessibility_SideChainAtoms_Angstrom_squared	REL_Accessibility_SideChainAtoms_Percentage	3rki (post)	Chain	Residue	Residue Name	ElliPro	position	residue	???
190	S	SER190:F	p	n	-0.638	9	9		24.1857	126	F	190	SER	0.503	190	SER	24	-23.226	-23.315	SER	190	8.28	7.1	8.28	10.6	135	A	190	PHE	0.467	190	PHE	28	-23.879	-24.353	PHE	190	21.25	10.7	21.25	12.9	118	A	190	SER	0.492	190	SER	17
196	K	LYS196:F	p	n	-0.55	9	9		29.9973	132	F	196	LYS	0.777	196	LYS	18	-11.647	-12.378	LYS	196	49.16	24.5	49.16	30.1	141	A	196	LYS	0.788	196	LYS	19	-11.659	-12.503	LYS	196	51.28	25.5	51.28	31.4	124	A	196	LYS	0.336	196	LYS	28
197	N	ASN197:F	p	n	-0.041	5	5*	*		133	F	197	ASN	0.853	197	ASN	11	-7.317	-7.741	ASN	197	60.5	42	58.12	54.7	142	A	197	ASN	0.834	197	ASN	12	-7.877	-8.351	ASN	197	73.97	51.4	73.53	69.2	125	A	197	ASN	0.377	197	ASN	15
198	Y	TYR198:F	p	n	-0.47	8	8			134	F	198	TYR	0.673	198	TYR	23	-7.439	-9.228	TYR	198	22.3	10.5	20.81	11.7	143	A	198	TYR	0.714	198	TYR	23	-7.93	-9.663	TYR	198	13.89	6.5	13.64	7.7	126	A	198	TYR	0.267	198	TYR	25
199	I	ILE199:F	p	n	-0.615	9	9			135	F	199	ILE	0.704	199	ILE	29	-6.853	-9.4	ILE	199	0.11	0.1	0.11	0.1	144	A	199	ILE	0.737	199	ILE	27	-7.598	-9.83	ILE	199	1.75	1	1.75	1.3	127	A	199	ILE	0.23	199	ILE	34
200	D	ASP200:F	p	n	0.087	4	4*	*		136	F	200	ASP	0.886	200	ASP	13	-5.029	-5.945	ASP	200	66.62	47.5	50.68	49.3	145	A	200	ASP	0.897	200	ASP	9	-6.174	-6.499	ASP	200	48.59	34.6	35.59	34.7	128	A	200	ASP	0.306	200	ASP	18
201	K	LYS201:F	p	n	0.15	4	4*	*		137	F	201	LYS	0.944	201	LYS	4	-3.609	-3.654	LYS	201	146.41	72.9	123.32	75.5	146	A	201	LYS	0.941	201	LYS	7	-4.257	-4.573	LYS	201	141.84	70.6	128	78.4	129	A	201	LYS	0.355	201	LYS	10
202	Q	GLN202:F	p	n	0.797	1	1*	*		138	F	202	GLN	0.853	202	GLN	18	-4.302	-5.877	GLN	202	94.88	53.2	94.2	66.8	147	A	202	GLN	0.852	202	GLN	19	-4.837	-6.466	GLN	202	89.27	50	88.16	62.5	130	A	202	GLN	0.267	202	GLN	20
203	L	LEU203:F	p	n	1.275	1	1			139	F	203	LEU	0.777	203	LEU	31	-5.433	-8.373	LEU	203	1.78	1	1.78	1.3	148	A	203	LEU	0.809	203	LEU	34	-5.713	-8.966	LEU	203	0.86	0.5	0.86	0.6	131	A	203	LEU	0.156	203	LEU	34
204	L	LEU204:F	p	n	-0.489	8	8			140	F	204	LEU	0.886	204	LEU	18	-5.354	-6.808	LEU	204	43.56	24.4	43.42	30.8	149	A	204	LEU	0.931	204	LEU	14	-5.076	-6.102	LEU	204	49.86	27.9	49.86	35.3	132	A	204	LEU	0.197	204	LEU	21
218	E	GLU218:F	p	n	3.737	1	1			154	F	218	GLU	0.797	218	GLU	20	-6.477	-8.032	GLU	218	15.84	9.2	15.69	11.6	163	A	218	GLU	0.809	218	GLU	20	-7.784	-9.189	GLU	218	20.38	11.8	19.91	14.8	146	A	218	GLU	0.043	218	GLU	31
219	T	THR219:F	p	n	-0.624	9	9			155	F	219	THR	0.733	219	THR	24	-6.029	-8.096	THR	219	16.05	11.5	16.05	15.8	164	A	219	THR	0.788	219	THR	23	-6.762	-8.63	THR	219	21.41	15.4	21.17	20.8	147	A	219	THR	0.067	219	THR	29
220	V	VAL220:F	p	n	-0.61	9	9			156	F	220	VAL	0.606	220	VAL	30	-6.167	-8.908	VAL	220	9.89	6.5	9.89	8.7	165	A	220	VAL	0.635	220	VAL	30	-5.447	-8.271	VAL	220	0.14	0.1	0.11	0.1	148	A	220	VAL	0.017	220	VAL	33
221	I	ILE221:F	p	n	-0.615	9	9			157	F	221	ILE	0.526	221	ILE	30	-7.697	-10.262	ILE	221	6.54	3.7	6.54	4.7	166	A	221	ILE	0.566	221	ILE	29	-7.333	-9.825	ILE	221	4.62	2.6	4.62	3.4	149	A	221	ILE	0.011	221	ILE	33
222	E	GLU222:F	p	n	0.148	4	4*	*		158	F	222	GLU	0.606	222	GLU	25	-6.006	-8.191	GLU	222	26.5	15.4	25.71	19.1	167	A	222	GLU	0.635	222	GLU	22	-6.82	-8.566	GLU	222	21.59	12.5	21.59	16	150	A	222	GLU	0.076	222	GLU	28
223	F	PHE223:F	p	n	-0.48	8	8			159	F	223	PHE	0.526	223	PHE	32	-6.354	-9.303	PHE	223	1.1	0.5	1.1	0.7	168	A	223	PHE	0.533	223	PHE	32	-3.706	-6.96	PHE	223	0.24	0.1	0.24	0.1	151	A	223	PHE	0.052	223	PHE	27
224	Q	GLN224:F	p	n	-0.579	9	9			160	F	224	GLN	0.374	224	GLN	22	-5.704	-7.578	GLN	224	32.99	18.5	25.59	18.1	169	A	224	GLN	0.402	224	GLN	26	-6.092	-8.381	GLN	224	31.96	17.9	27.76	19.7	152	A	224	GLN	0.005	224	GLN	25
225	Q	GLN225:F	p	n	-0.579	9	9			161	F	225	GLN	0.339	225	GLN	21	-7.278	-8.856	GLN	225	47.38	26.5	30.91	21.9	170	A	225	GLN	0.376	225	GLN	26	-7.095	-9.269	GLN	225	47.92	26.8	32.23	22.9	153	A	225	GLN	0.033	225	GLN	29
226	K	LYS226:F	p	n	0.177	4	4*	*		162	F	226	LYS	0.45	226	LYS	28	-9.268	-11.423	LYS	226	69.13	34.4	69.13	42.3	171	A	226	LYS	0.467	226	LYS	26	-6.984	-9.171	LYS	226	62.52	31.1	61.54	37.7	154	A	226	LYS	0.127	226	LYS	23
227	N	ASN227:F	p	n	-0.617	9	9			163	F	227	ASN	0.314	227	ASN	24	-9.554	-11.216	ASN	227	0	0	0	0	172	A	227	ASN	0.322	227	ASN	25	-9.936	-11.669	ASN	227	0.05	0	0.05	0	155	A	227	ASN	0.076	227	ASN	29
228	N	ASN228:F	p	n	-0.033	5	5*	*		164	F	228	ASN	0.18	228	ASN	20	-8.661	-9.965	ASN	228	57.04	39.6	57.04	53.7	173	A	228	ASN	0.194	228	ASN	18	-8.935	-9.978	ASN	228	62.1	43.1	62.1	58.5	156	A	228	ASN	0.022	228	ASN	24
229	R	ARG229:F	p	n	-0.575	9	9			165	F	229	ARG	0.203	229	ARG	25	-14.091	-15.346	ARG	229	28.56	12	28.55	14.2	174	A	229	ARG	0.194	229	ARG	29	-12.868	-14.723	ARG	229	35.75	15	35.31	17.5	157	A	229	ARG	0.099	229	ARG	32
230	L	LEU230:F	p	n	-0.489	8	8			166	F	230	LEU	0.218	230	LEU	34	-14.042	-16.337	LEU	230	1.04	0.6	1.04	0.7	175	A	230	LEU	0.228	230	LEU	37	-14.735	-17.296	LEU	230	0	0	0	0	158	A	230	LEU	0.076	230	LEU	31
231	L	LEU231:F	p	n	-0.489	8	8			167	F	231	LEU	0.163	231	LEU	21	-10.609	-11.804	LEU	231	38.69	21.7	35.39	25.1	176	A	231	LEU	0.177	231	LEU	21	-12.196	-13.208	LEU	231	20.5	11.5	17.73	12.6	159	A	231	LEU	0.014	231	LEU	20
232	E	GLU232:F	p	n	-0.559	9	9			168	F	232	GLU	0.089	232	GLU	16	-14.112	-14.33	GLU	232	38.37	22.3	38.37	28.5	177	A	232	GLU	0.084	232	GLU	18	-13.879	-14.353	GLU	232	29.96	17.4	29.96	22.2	160	A	232	GLU	0.002	232	GLU	26
233	I	ILE233:F	p	n	-0.615	9	9			169	F	233	ILE	0.116	233	ILE	38	-18.054	-20.348	ILE	233	0.1	0.1	0.1	0.1	178	A	233	ILE	0.122	233	ILE	40	-18.14	-20.654	ILE	233	0	0	0	0	161	A	233	ILE	0.043	233	ILE	35
234	T	THR234:F	p	n	1.792	1	1			170	F	234	THR	0.136	234	THR	32	-16.548	-18.325	THR	234	5.09	3.7	4.36	4.3	179	A	234	THR	0.131	234	THR	30	-17.808	-19.21	THR	234	8.61	6.2	8.61	8.5	162	A	234	THR	0.033	234	THR	29
262	N	ASN262:F	p	n	-0.617	9	9			198	F	262	ASN	0.65	262	ASN	9	-12.389	-11.999	ASN	262	91.66	63.7	79.99	75.3	207	A	262	ASN	0.657	262	ASN	8	-13.274	-12.668	ASN	262	98.19	68.2	92.6	87.2	190	A	262	ASN	0.747	262	ASN	11
263	D	ASP263:F	p	n	-0.578	9	9			199	F	263	ASP	0.65	263	ASP	21	-14.614	-15.349	ASP	263	64.85	46.2	47.3	46.1	208	A	263	ASP	0.68	263	ASP	19	-14.334	-14.871	ASP	263	70.7	50.4	56.17	54.7	191	A	263	ASP	0.729	263	ASP	20
264	M	MET264:F	p	n	-0.603	9	9			200	F	264	MET	0.503	264	MET	30	-15.141	-16.849	MET	264	2.57	1.3	0	0	209	A	264	MET	0.489	264	MET	30	-17.441	-18.885	MET	264	1.51	0.8	0.04	0	192	A	264	MET	0.578	264	MET	36
265	P	PRO265:F	p	n	-0.508	9	9			201	F	265	PRO	0.673	265	PRO	11	-12.038	-11.918	PRO	265	117.02	86	91.56	76.4	210	A	265	PRO	0.68	265	PRO	12	-13.176	-13.041	PRO	265	109.09	80.1	85.64	71.4	193	A	265	PRO	0.77	265	PRO	24
266	I	ILE266:F	p	n	-0.615	9	9			202	F	266	ILE	0.621	266	ILE	29	-10.562	-12.683	ILE	266	26.77	15.3	10.3	7.5	211	A	266	ILE	0.611	266	ILE	30	-10.732	-12.948	ILE	266	28.95	16.5	15.08	10.9	194	A	266	ILE	0.747	266	ILE	35
267	T	THR267:F	p	n	-0.624	9	9			203	F	267	THR	0.753	267	THR	9	-6.89	-7.133	THR	267	73.25	52.6	71.08	69.9	212	A	267	THR	0.714	267	THR	16	-7.244	-8.251	THR	267	78.62	56.5	76.28	75	195	A	267	THR	0.826	267	THR	14
268	N	ASN268:F	p	n	-0.617	9	9			204	F	268	ASN	0.797	268	ASN	0	-4.573	-4.047	ASN	268	114.21	79.3	110.42	103.9	213	A	268	ASN	0.834	268	ASN	0	-4.219	-3.734	ASN	268	119.51	83	107.74	101.4	196	A	268	ASN	0.867	268	ASN	0
269	D	ASP269:F	p	n	-0.578	9	9			205	F	269	ASP	0.733	269	ASP	8	-5.881	-6.125	ASP	269	101.23	72.1	95.98	93.5	214	A	269	ASP	0.714	269	ASP	9	-6.41	-6.708	ASP	269	104.25	74.3	98.79	96.2	197	A	269	ASP	0.826	269	ASP	10
270	Q	GLN270:F	p	n	-0.579	9	9			206	F	270	GLN	0.526	270	GLN	23	-11.994	-13.26	GLN	270	39.65	22.2	39.65	28.1	215	A	270	GLN	0.508	270	GLN	24	-12.358	-13.697	GLN	270	19.94	11.2	19.94	14.1	198	A	270	GLN	0.653	270	GLN	26
271	K	LYS271:F	p	n	-0.55	9	9			207	F	271	LYS	0.606	271	LYS	13	-11.956	-12.076	LYS	271	38.42	19.1	37.83	23.2	216	A	271	LYS	0.611	271	LYS	13	-11.138	-11.352	LYS	271	43.32	21.6	42.55	26.1	199	A	271	LYS	0.729	271	LYS	13
272	K	LYS272:F	p	n	3.747	1	1			208	F	272	LYS	0.606	272	LYS	6	-8.951	-8.612	LYS	272	131.66	65.6	131.23	80.4	217	A	272	LYS	0.611	272	LYS	5	-9.077	-8.608	LYS	272	139.96	69.7	139.29	85.3	200	A	272	LYS	0.77	272	LYS	5
273	L	LEU273:F	p	n	-0.489	8	8			209	F	273	LEU	0.339	273	LEU	28	-12.096	-13.925	LEU	273	17.07	9.6	16.95	12	218	A	273	LEU	0.357	273	LEU	29	-11.979	-13.936	LEU	273	14.99	8.4	14.25	10.1	201	A	273	LEU	0.558	273	LEU	31
274	M	MET274:F	p	n	-0.603	9	9			210	F	274	MET	0.285	274	MET	32	-16.966	-18.695	MET	274	2.25	1.2	2.25	1.4	219	A	274	MET	0.283	274	MET	36	-16.857	-19.058	MET	274	0.48	0.2	0.48	0.3	202	A	274	MET	0.454	274	MET	33
275	S	SER275:F	p	n	0.431	2	2*	*		211	F	275	SER	0.394	275	SER	16	-12.825	-13.19	SER	275	27.65	23.7	26.09	33.4	220	A	275	SER	0.376	275	SER	16	-12.503	-12.905	SER	275	33.97	29.2	29.23	37.4	203	A	275	SER	0.535	275	SER	16
276	N	ASN276:F	p	n	-0.078	6	6*	*		212	F	276	ASN	0.394	276	ASN	14	-12.888	-13.016	ASN	276	82.26	57.2	74.44	70.1	221	A	276	ASN	0.376	276	ASN	18	-11.884	-12.588	ASN	276	93.32	64.8	73.41	69.1	204	A	276	ASN	0.578	276	ASN	14
277	N	ASN277:F	p	n	-0.617	9	9			213	F	277	ASN	0.203	277	ASN	29	-17.345	-18.685	ASN	277	12.33	8.6	12.33	11.6	222	A	277	ASN	0.214	277	ASN	32	-16.707	-18.466	ASN	277	17.7	12.3	17.7	16.7	205	A	277	ASN	0.394	277	ASN	29
278	V	VAL278:F	p	n	-0.015	5	5*	*		214	F	278	VAL	0.147	278	VAL	27	-18.944	-19.871	VAL	278	6.09	4	6.09	5.3	223	A	278	VAL	0.151	278	VAL	28	-18.748	-19.812	VAL	278	2.32	1.5	2.32	2	206	A	278	VAL	0.267	278	VAL	29
279	Q	GLN279:F	p	n	-0.579	9	9			215	F	279	GLN	0.107	279	GLN	26	-21.758	-22.245	GLN	279	7.85	4.4	7.85	5.6	224	A	279	GLN	0.109	279	GLN	31	-20.397	-21.616	GLN	279	5.26	2.9	5.26	3.7	207	A	279	GLN	0.177	279	GLN	21
280	I	ILE280:F	p	n	-0.031	5	5*			216	F	280	ILE	0.08	280	ILE	30	-22.75	-23.584	ILE	280	5.37	3.1	5.37	3.9	225	A	280	ILE	0.084	280	ILE	33	-20.3	-21.76	ILE	280	2.04	1.2	2.04	1.5	208	A	280	ILE	0.218	280	ILE	30
281	V	VAL281:F	p	n	-0.61	9	9			217	F	281	VAL	0.116	281	VAL	35	-22.888	-24.28	VAL	281	0.54	0.4	0.54	0.5	226	A	281	VAL	0.122	281	VAL	36	-21.295	-22.986	VAL	281	0.33	0.2	0.33	0.3	209	A	281	VAL	0.23	281	VAL	34
282	R	ARG282:F	p	n	-0.575	9	9			218	F	282	ARG	0.065	282	ARG	29	-24.035	-24.606	ARG	282	3.23	1.4	3.23	1.6	227	A	282	ARG	0.069	282	ARG	30	-22.013	-22.932	ARG	282	3.83	1.6	3.83	1.9	210	A	282	ARG	0.133	282	ARG	32
283	Q	GLN283:F	p	n	-0.579	9	9			219	F	283	GLN	0.013	283	GLN	26	-25.022	-25.135	GLN	283	43.44	24.3	26.02	18.5	228	A	283	GLN	0.011	283	GLN	27	-23.561	-23.957	GLN	283	43.52	24.4	27.63	19.6	211	A	283	GLN	0.086	283	GLN	27
32	F	PHE32:F	p		-0.48	8	8		28.3941	7	F	32	PHE	0.559	32	PHE	29	-29.53	-29.469	PHE	32	0	0	0	0	6	A	32	PHE	0.611	32	PHE	30	-27.565	-27.845	PHE	32	0.34	0.2	0	0	7	A	32	PHE	0.747	32	PHE	22
50	T	THR50:F	p		-0.624	9	9		33.1305	25	F	50	THR	0.285	50	THR	18	-29.11	-27.833	THR	50	39.09	28.1	39.09	38.4	24	A	50	THR	0.283	50	THR	23	-27.993	-27.419	THR	50	27.83	20	25.2	24.8	25	A	50	THR	0.454	50	THR	34
63	N	ASN63:F	p		1.268	1	1		0.316531	38	F	63	ASN	0.824	63	ASN	11	-7.729	-8.105	ASN	63	102.81	71.4	86.87	81.8	37	A	63	ASN	0.809	63	ASN	6	-7.326	-7.174	ASN	63	119	82.7	96.24	90.6	38	A	63	ASN	0.23	63	ASN	11
65	K	LYS65:F	p		0.955	1	1*	*		40	F	65	LYS	0.953	65	LYS	3	-2.085	-2.19	LYS	65	179.46	89.4	146.8	89.9	39	A	65	LYS	0.852	65	LYS	0	-3.911	-3.461	LYS	65	159.84	79.6	145.44	89.1	40	A	65	LYS	0.289	65	LYS	5
66	E	GLU66:F	p		1.736	1	1			41	F	66	GLU	0.927	66	GLU	3	-1.93	-2.053	GLU	66	119.99	69.7	90.86	67.4	40	A	66	GLU	0.912	66	GLU	1	-2.654	-2.464	GLU	66	131.04	76.1	118.11	87.7	41	A	66	GLU	0.23	66	GLU	13
68	K	LYS68:F	p		0.352	3	3*	*		43	F	68	LYS	0.967	68	LYS	2	-1.775	-1.801	LYS	68	155.76	77.6	136.97	83.9	42	A	68	LYS	0.988	68	LYS	1	-1.622	-1.551	LYS	68	149.49	74.4	137.83	84.4	43	A	68	LYS	0.355	68	LYS	1
147	A	ALA147:F	p		-0.612	9	9			83	F	147	ALA	0.065	147	ALA	22	-34.41	-32.983	ALA	147	26.5	24.5	21.44	30.9	92	A	147	ALA	0.061	147	ALA	26	-31.64	-30.992	ALA	147	47.59	44.1	42.25	60.9	75	A	147	ALA	0.989	147	ALA	8
148	I	ILE148:F	p		-0.031	5	5*	*		84	F	148	ILE	0.089	148	ILE	27	-32.281	-31.674	ILE	148	40.18	22.9	40.08	29.1	93	A	148	ILE	0.095	148	ILE	33	-30.813	-31.064	ILE	148	8.29	4.7	8.29	6	76	A	148	ILE	0.989	148	ILE	11
173	S	SER173:F	p		-0.106	6	6*	*		109	F	173	SER	0.953	173	SER	6	-12.45	-11.708	SER	173	100.42	86.2	71.04	91	118	A	173	SER	0.962	173	SER	6	-12.193	-11.481	SER	173	112.66	96.7	76.55	98	101	A	173	SER	0.861	173	SER	24
174	T	THR174:F	p		-0.624	9	9			110	F	174	THR	0.886	174	THR	6	-13.623	-12.746	THR	174	75.2	54	73.69	72.5	119	A	174	THR	0.852	174	THR	8	-14.071	-13.373	THR	174	63.24	45.4	62.38	61.3	102	A	174	THR	0.826	174	THR	42
175	N	ASN175:F	p		-0.617	9	9			111	F	175	ASN	0.704	175	ASN	10	-15.647	-14.998	ASN	175	100.16	69.6	95.64	90	120	A	175	ASN	0.68	175	ASN	15	-17.119	-16.876	ASN	175	80.93	56.2	78.96	74.3	103	A	175	ASN	0.826	175	ASN	26
176	K	LYS176:F	p		-0.55	9	9			112	F	176	LYS	0.704	176	LYS	12	-19.194	-18.366	LYS	176	82.89	41.3	66.23	40.6	121	A	176	LYS	0.68	176	LYS	15	-20.336	-19.722	LYS	176	63.13	31.4	44.39	27.2	104	A	176	LYS	0.845	176	LYS	18
177	A	ALA177:F	p		-0.612	9	9			113	F	177	ALA	0.797	177	ALA	18	-20.559	-20.265	ALA	177	23.78	22	22	31.7	122	A	177	ALA	0.788	177	ALA	18	-20.903	-20.569	ALA	177	20.63	19.1	20.63	29.7	105	A	177	ALA	0.77	177	ALA	34
178	V	VAL178:F	p		-0.61	9	9			114	F	178	VAL	0.853	178	VAL	11	-20.259	-19.194	VAL	178	108.23	71.5	87.63	76.7	123	A	178	VAL	0.834	178	VAL	10	-20.545	-19.332	VAL	178	101.3	66.9	70.62	61.8	106	A	178	VAL	0.747	178	VAL	42
179	V	VAL179:F	p		-0.61	9	9			115	F	179	VAL	0.824	179	VAL	29	-19.376	-20.483	VAL	179	16.53	10.9	16.53	14.5	124	A	179	VAL	0.809	179	VAL	31	-20.906	-22.067	VAL	179	11.15	7.4	10.61	9.3	107	A	179	VAL	0.77	179	VAL	13
180	S	SER180:F	p		-0.638	9	9			116	F	180	SER	0.911	180	SER	4	-15.226	-13.935	SER	180	66.65	57.2	50.04	64.1	125	A	180	SER	0.912	180	SER	3	-16.855	-15.262	SER	180	73.15	62.8	65.86	84.3	108	A	180	SER	0.729	180	SER	30
181	L	LEU181:F	p		0.374	2	2*	*		117	F	181	LEU	0.824	181	LEU	28	-14.995	-16.49	LEU	181	3.32	1.9	3.15	2.2	126	A	181	LEU	0.752	181	LEU	24	-17.249	-18.025	LEU	181	6.95	3.9	0	0	109	A	181	LEU	0.653	181	LEU	43
182	S	SER182:F	p		-0.099	6	6*	*		118	F	182	SER	0.9	182	SER	15	-10.758	-11.246	SER	182	78	67	37.84	48.4	127	A	182	SER	0.897	182	SER	13	-11.617	-11.776	SER	182	65.06	55.8	34.07	43.6	110	A	182	SER	0.685	182	SER	26
205	P	PRO205:F	p		-0.508	9	9			141	F	205	PRO	0.953	205	PRO	7	-2.879	-3.353	PRO	205	66.71	49	57.05	47.6	150	A	205	PRO	0.973	205	PRO	6	-3.306	-3.616	PRO	205	58.37	42.9	51.92	43.3	133	A	205	PRO	0.197	205	PRO	14
206	I	ILE206:F	p		1.529	1	1			142	F	206	ILE	0.927	206	ILE	22	-2.81	-5.017	ILE	206	80.12	45.8	76.49	55.4	151	A	206	ILE	0.962	206	ILE	23	-3.359	-5.618	ILE	206	53.94	30.8	53.9	39.1	134	A	206	ILE	0.133	206	ILE	25
207	V	VAL207:F	p		-0.61	9	9			143	F	207	VAL	0.9	207	VAL	30	-4.609	-7.529	VAL	207	4.46	2.9	4.46	3.9	152	A	207	LEU	0.931	207	LEU	27	-4.326	-6.933	LEU	207	12.01	6.7	6.31	4.5	135	A	207	VAL	0.116	207	VAL	30
208	N	ASN208:F	p		-0.04	5	5*	*		144	F	208	ASN	0.967	208	ASN	12	-1.911	-3.071	ASN	208	91.76	63.8	83.51	78.6	153	A	208	ASN	0.99	208	ASN	9	-1.253	-2.144	ASN	208	98.05	68.1	79.96	75.3	136	A	208	ASN	0.148	208	ASN	22
209	K	LYS209:F	p		2.496	1	1			145	F	209	LYS	0.989	209	LYS	16	-2.219	-3.804	LYS	209	146.45	72.9	134.55	82.4	154	A	209	LYS	0.993	209	LYS	17	-2.38	-4.062	LYS	209	80.9	40.3	62.68	38.4	137	A	209	LYS	0.133	209	LYS	30
210	Q	GLN210:F	p		0.08	4	4*	*		146	F	210	GLN	0.987	210	GLN	18	-3.431	-5.107	GLN	210	109.59	61.4	90.13	63.9	155	A	210	GLN	0.998	210	GLN	5	-2.489	-2.778	GLN	210	154	86.3	141.89	100.6	138	A	210	GLN	0.067	210	GLN	39
211	S	SER211:F	p		0.652	1*	1*			147	F	211	SER	0.98	211	SER	11	-3.279	-4.167	SER	211	83.92	72	64.25	82.3	156	A	211	SER	0.996	211	SER	3	-3.226	-3.2	SER	211	87.49	75.1	80.53	103.1	139	A	211	SER	0.086	211	SER	23
212	C	CYS212:F	p		-0.456	8	8			148	F	212	CYS	0.927	212	CYS	17	-4.06	-5.548	CYS	212	7.29	5.4	6.9	7.1	157	A	212	CYS	0.968	212	CYS	26	-3.51	-6.096	CYS	212	4.35	3.2	1.73	1.8	140	A	212	CYS	0.099	212	CYS	23
213	S	SER213:F	p		1.306	1	1			149	F	213	SER	0.953	213	SER	7	-4.05	-4.389	SER	213	26.86	23.1	26.28	33.6	158	A	213	SER	0.984	213	SER	2	-4.107	-3.864	SER	213	67.32	57.8	62.69	80.3	141	A	213	SER	0.052	213	SER	35
214	I	ILE214:F	p		-0.615	9	9			150	F	214	ILE	0.873	214	ILE	30	-4.533	-7.462	ILE	214	7.87	4.5	6.35	4.6	159	A	214	ILE	0.931	214	ILE	25	-4.439	-6.803	ILE	214	12.39	7.1	2.84	2.1	142	A	214	ILE	0.043	214	ILE	34
215	S	SER215:F	p		-0.106	6	6*	*		151	F	215	SER	0.944	215	SER	3	-6.428	-6.033	SER	215	76.87	66	48.99	62.7	160	A	215	SER	0.973	215	SER	6	-5.914	-5.924	SER	215	101.65	87.3	76.23	97.6	143	A	215	SER	0.076	215	SER	27
216	N	ASN216:F	p		0.543	1	1*	*		152	F	216	ASN	0.886	216	ASN	23	-8.251	-9.947	ASN	216	63.76	44.3	63.11	59.4	161	A	216	ASN	0.931	216	ASN	15	-6.918	-7.847	ASN	216	82.59	57.4	81.23	76.5	144	A	216	ASN	0.061	216	ASN	33
217	I	ILE217:F	p		-0.615	9	9			153	F	217	ILE	0.733	217	ILE	19	-7.475	-8.8	ILE	217	16.64	9.5	12.22	8.9	162	A	217	ILE	0.788	217	ILE	19	-5.472	-7.028	ILE	217	17.06	9.7	15.15	11	145	A	217	ILE	0.017	217	ILE	40
235	R	ARG235:F	p		-0.575	9	9			171	F	235	ARG	0.036	235	ARG	20	-15.786	-16.271	ARG	235	75.8	31.7	75.8	37.7	180	A	235	ARG	0.069	235	ARG	19	-15.713	-16.091	ARG	235	62.81	26.3	62.16	30.9	163	A	235	ARG	0	235	ARG	26
236	E	GLU236:F	p		0.15	4	4*	*		172	F	236	GLU	0.024	236	GLU	23	-19.265	-19.695	GLU	236	23.5	13.6	23.5	17.4	181	A	236	GLU	0.022	236	GLU	25	-19.167	-19.838	GLU	236	39.6	23	39.6	29.4	164	A	236	GLU	0.008	236	GLU	35
241	A	ALA241:F	p		-0.023	5	5*			177	F	241	ALA	0.036	241	ALA	20	-23.51	-23.107	ALA	241	44.04	40.8	27.11	39.1	186	A	241	ALA	0.04	241	ALA	29	-22.241	-23.018	ALA	241	3.04	2.8	0	0	169	A	241	ALA	0.076	241	ALA	23
248	S	SER248:F	p		-0.638	9	9			184	F	248	SER	0.051	248	SER	24	-19.009	-19.583	SER	248	11.45	9.8	11.45	14.7	193	A	248	SER	0.04	248	SER	25	-20.907	-21.377	SER	248	13.11	11.3	12.85	16.4	176	A	248	SER	0.052	248	SER	30
249	T	THR249:F	p		-0.624	9	9			185	F	249	THR	0.107	249	THR	22	-17.009	-17.583	THR	249	23.77	17.1	19.82	19.5	194	A	249	THR	0.109	249	THR	23	-17.834	-18.428	THR	249	25.72	18.5	22.51	22.1	177	A	249	THR	0.086	249	THR	27
250	Y	TYR250:F	p		0.435	2*	2*	*		186	F	250	TYR	0.1	250	TYR	23	-15.198	-16.095	TYR	250	52.31	24.6	52.31	29.5	195	A	250	TYR	0.095	250	TYR	26	-17.675	-18.632	TYR	250	32.3	15.2	32.3	18.2	178	A	250	TYR	0.025	250	TYR	29
251	M	MET251:F	p		-0.603	2	9			187	F	251	MET	0.1	251	MET	34	-22.712	-24.01	MET	251	0	0	0	0	196	A	251	MET	0.095	251	MET	34	-23.288	-24.519	MET	251	0.06	0	0.06	0	179	A	251	MET	0.086	251	MET	38
252	L	LEU252:F	p		-0.489	8	8			188	F	252	LEU	0.163	252	LEU	37	-22.784	-24.419	LEU	252	1.41	0.8	1.41	1	197	A	252	LEU	0.162	252	LEU	39	-23.619	-25.388	LEU	252	0.54	0.3	0.54	0.4	180	A	252	LEU	0.197	252	LEU	40
253	T	THR253:F	p		-0.624	9	9			189	F	253	THR	0.218	253	THR	18	-16.643	-16.799	THR	253	36.68	26.3	36.68	36.1	198	A	253	THR	0.214	253	THR	21	-17.301	-17.727	THR	253	42.16	30.3	42.16	41.5	181	A	253	THR	0.249	253	THR	17
254	N	ASN254:F	p		-0.617	9	9			190	F	254	ASN	0.238	254	ASN	26	-11.867	-13.492	ASN	254	24.21	16.8	21.65	20.4	199	A	254	ASN	0.214	254	ASN	27	-13.059	-14.662	ASN	254	32.43	22.5	30.32	28.5	182	A	254	ASN	0.355	254	ASN	20
255	S	SER255:F	p		-0.105	6	6*	*		191	F	255	SER	0.394	255	SER	12	-11.382	-11.453	SER	255	83.96	72.1	71.39	91.4	200	A	255	SER	0.402	255	SER	13	-12.154	-12.251	SER	255	73.93	63.5	69.74	89.3	183	A	255	SER	0.433	255	SER	9
256	E	GLU256:F	p		-0.559	9	9			192	F	256	GLU	0.314	256	GLU	26	-17.563	-18.533	GLU	256	38.84	22.5	38.78	28.8	201	A	256	GLU	0.303	256	GLU	29	-17.404	-18.738	GLU	256	19.67	11.4	19.67	14.6	184	A	256	GLU	0.336	256	GLU	28
257	L	LEU257:F	p		-0.489	8	8			193	F	257	LEU	0.238	257	LEU	33	-22.614	-23.808	LEU	257	2.58	1.4	2.58	1.8	202	A	257	LEU	0.228	257	LEU	36	-22.567	-24.112	LEU	257	2.32	1.3	2.32	1.6	185	A	257	LEU	0.355	257	LEU	34
258	L	LEU258:F	p		-0.489	8	8			194	F	258	LEU	0.394	258	LEU	14	-15.013	-14.897	LEU	258	44.11	24.7	43.63	30.9	203	A	258	LEU	0.402	258	LEU	12	-15.322	-14.94	LEU	258	69.32	38.8	63.59	45.1	186	A	258	LEU	0.514	258	LEU	11
259	S	SER259:F	p		-0.638	9	9			195	F	259	SER	0.526	259	SER	19	-16.091	-16.425	SER	259	37.95	32.6	36.72	47	204	A	259	SER	0.508	259	SER	20	-16.188	-16.627	SER	259	37.58	32.3	37.41	47.9	187	A	259	SER	0.578	259	SER	9
260	L	LEU260:F	p		0.405	2	2*	*		196	F	260	LEU	0.394	260	LEU	32	-22.756	-23.819	LEU	260	2.7	1.5	2.7	1.9	205	A	260	LEU	0.402	260	LEU	35	-23.853	-25.134	LEU	260	0	0	0	0	188	A	260	LEU	0.474	260	LEU	34
261	I	ILE261:F	p		-0.615	9	9			197	F	261	ILE	0.428	261	ILE	25	-19.596	-20.217	ILE	261	0.05	0	0.05	0	206	A	261	ILE	0.402	261	ILE	26	-19.924	-20.623	ILE	261	0.67	0.4	0.67	0.5	189	A	261	ILE	0.535	261	ILE	27
305	L	LEU305:F	p		1.015	1	1*	*		241	F	305	LEU	0.314	305	LEU	19	-25.061	-24.364	LEU	305	49.37	27.6	49.37	35	250	A	305	LEU	0.303	305	LEU	21	-25.869	-25.309	LEU	305	48.96	27.4	48.96	34.7	233	A	305	LEU	0.474	305	LEU	31
307	G	GLY307:F	p		-0.484	8	8			243	F	307	GLY	0.474	307	GLY	17	-19.418	-19.14	GLY	307	51.24	64	18.89	58.4	252	A	307	GLY	0.489	307	GLY	17	-19.117	-18.873	GLY	307	53.7	67	20.71	64.1	235	A	307	GLY	0.632	307	GLY	37
309	I	ILE309:F	p		-0.03	5	5*	*		245	F	309	ILE	0.474	309	ILE	17	-14.134	-14.463	ILE	309	37.31	21.3	18.29	13.3	254	A	309	ILE	0.508	309	ILE	15	-13.815	-13.951	ILE	309	44.38	25.3	24.03	17.4	237	A	309	ILE	0.653	309	ILE	15
310	D	ASP310:F	p		-0.578	9	9			246	F	310	ASP	0.621	310	ASP	7	-11.148	-10.671	ASP	310	95.45	68	75.08	73.1	255	A	310	ASP	0.611	310	ASP	8	-11.167	-10.802	ASP	310	76.39	54.4	58.03	56.5	238	A	310	ASP	0.747	310	ASP	9
421	K	LYS421:F	p		-0.55	9	9			357	F	421	LYS	0.704	421	LYS	15	-23.963	-22.932	LYS	421	163.3	81.3	160.42	98.2	366	A	421	LYS	0.68	421	LYS	16	-24.091	-23.16	LYS	421	130.94	65.2	127.18	77.9	345	A	421	LYS	0.92	421	LYS	7
423	T	THR423:F	p		-0.624	9	9			359	F	423	THR	0.65	423	THR	15	-23.072	-22.144	THR	423	15.61	11.2	15.61	15.4	368	A	423	THR	0.657	423	THR	10	-21.728	-20.379	THR	423	7.33	5.3	7.17	7.1	347	A	423	THR	0.88	423	THR	20
424	A	ALA424:F	p		-0.612	9	9			360	F	424	ALA	0.673	424	ALA	28	-22.061	-22.744	ALA	424	0	0	0	0	369	A	424	ALA	0.714	424	ALA	29	-21.473	-22.339	ALA	424	0.17	0.2	0.17	0.2	348	A	424	ALA	0.896	424	ALA	28
425	S	SER425:F	p		-0.638	9	9			361	F	425	SER	0.673	425	SER	18	-16.711	-16.86	SER	425	16.65	14.3	16.65	21.3	370	A	425	SER	0.737	425	SER	17	-15.605	-15.766	SER	425	25.64	22	25.26	32.3	349	A	425	SER	0.896	425	SER	18
426	N	ASN426:F	p		-0.617	9	9			362	F	426	ASN	0.797	426	ASN	14	-14.69	-14.61	ASN	426	26.4	18.3	17.88	16.8	371	A	426	ASN	0.852	426	ASN	11	-11.375	-11.332	ASN	426	13.67	9.5	10.85	10.2	350	A	426	ASN	0.933	426	ASN	7
427	K	LYS427:F	p		-0.55	9	9			363	F	427	LYS	0.753	427	LYS	25	-14.267	-15.501	LYS	427	98.33	49	69.26	42.4	372	A	427	LYS	0.788	427	LYS	13	-12.706	-12.74	LYS	427	145.58	72.5	115.54	70.8	351	A	427	LYS	0.896	427	LYS	2
428	N	ASN428:F	p		-0.04	5	5*	*		364	F	428	ASN	0.911	428	ASN	9	-8.422	-8.488	ASN	428	116.67	81.1	82.12	77.3	373	A	428	ASN	0.949	428	ASN	5	-7.006	-6.776	ASN	428	130.76	90.8	98.74	92.9	352	A	428	ASN	0.946	428	ASN	0
429	R	ARG429:F	p		-0.575	9	9			365	F	429	ARG	0.967	429	ARG	14	-5.74	-6.69	ARG	429	193.83	81.2	164.51	81.7	374	A	429	ARG	0.968	429	ARG	14	-4.122	-5.258	ARG	429	176.9	74.1	146.58	72.8	353	A	429	ARG	0.896	429	ARG	4
430	G	GLY430:F	p		-0.484	8	8			366	F	430	GLY	0.853	430	GLY	0	-10.244	-9.066	GLY	430	26.56	33.2	26.41	81.7	375	A	430	GLY	0.912	430	GLY	0	-8.425	-7.456	GLY	430	27.51	34.3	27.37	84.7	354	A	430	GLY	0.955	430	GLY	6
431	I	ILE431:F	p		-0.615	9	9			367	F	431	ILE	0.873	431	ILE	9	-11.257	-10.997	ILE	431	120.37	68.7	94.29	68.3	376	A	431	ILE	0.912	431	ILE	10	-10.09	-10.08	ILE	431	102.3	58.4	72.06	52.2	355	A	431	ILE	0.964	431	ILE	9
432	I	ILE432:F	p		-0.615	9	9			368	F	432	ILE	0.886	432	ILE	16	-10.602	-11.223	ILE	432	69.62	39.8	40.52	29.4	377	A	432	ILE	0.912	432	ILE	19	-10.396	-11.385	ILE	432	83.42	47.6	53.78	39	356	A	432	ILE	0.955	432	ILE	17
433	K	LYS433:F	p		-0.55	9	9			369	F	433	LYS	0.824	433	LYS	24	-14.584	-15.667	LYS	433	89.54	44.6	89.2	54.6	378	A	433	LYS	0.834	433	LYS	26	-15.234	-16.472	LYS	433	62.73	31.2	62.68	38.4	357	A	433	LYS	0.933	433	LYS	27
434	T	THR434:F	p		-0.624	9	9			370	F	434	THR	0.873	434	THR	4	-16.877	-15.396	THR	434	99.99	71.8	78.42	77.1	379	A	434	THR	0.877	434	THR	5	-17.279	-15.867	THR	434	93.65	67.2	70.51	69.3	358	A	434	THR	0.946	434	THR	7
435	F	PHE435:F	p		-0.48	8	8			371	F	435	PHE	0.673	435	PHE	30	-21.264	-22.269	PHE	435	15.83	7.9	2.79	1.7	380	A	435	PHE	0.68	435	PHE	35	-22.266	-23.73	PHE	435	11.03	5.5	0.8	0.5	359	A	435	PHE	0.88	435	PHE	30
436	S	SER436:F	p		-0.102	6	6*	*		372	F	436	SER	0.824	436	SER	2	-19.967	-17.901	SER	436	101.9	87.5	78.32	100.3	381	A	436	SER	0.809	436	SER	5	-20.479	-18.699	SER	436	86.12	73.9	81.04	103.7	360	A	436	SER	0.92	436	SER	6
437	N	ASN437:F	p		-0.033	5	5*	*		373	F	437	ASN	0.704	437	ASN	17	-23.333	-22.604	ASN	437	50.92	35.4	48.53	45.7	382	A	437	ASN	0.737	437	ASN	20	-23.328	-22.945	ASN	437	43.8	30.4	23.43	22.1	361	A	437	ASN	0.88	437	ASN	9
191	K	LYS191:F		n	0.175	4	4*	*	25.6682	127	F	191	LYS	0.606	191	LYS	26	-21.65	-22.15	LYS	191	23.71	11.8	13.94	8.5	136	A	191	LYS	0.611	191	LYS	23	-22.563	-22.613	LYS	191	26.62	13.3	21.4	13.1	119	A	191	LYS	0.433	191	LYS	32
192	V	VAL192:F		n	-0.61	9	9		25.8005	128	F	192	VAL	0.394	192	VAL	29	-20.428	-21.414	VAL	192	29.13	19.2	7.54	6.6	137	A	192	VAL	0.376	192	VAL	29	-20.668	-21.626	VAL	192	24.2	16	3.78	3.3	120	A	192	VAL	0.394	192	VAL	37
193	L	LEU193:F		n	-0.489	8	8			129	F	193	LEU	0.428	193	LEU	30	-17.574	-19.003	LEU	193	27.13	15.2	27.13	19.2	138	A	193	LEU	0.439	193	LEU	27	-18.317	-19.315	LEU	193	24.62	13.8	24.14	17.1	121	A	193	LEU	0.433	193	LEU	15
194	D	ASP194:F		n	0.087	4	4*	*		130	F	194	ASP	0.673	194	ASP	14	-13.581	-13.629	ASP	194	43.71	31.1	31.58	30.7	139	A	194	ASP	0.657	194	ASP	14	-15.371	-15.213	ASP	194	47.59	33.9	40.85	39.8	122	A	194	ASP	0.412	194	ASP	21
195	L	LEU195:F		n	-0.489	8	8			131	F	195	LEU	0.526	195	LEU	31	-13.195	-15.243	LEU	195	1	0.6	1	0.7	140	A	195	LEU	0.533	195	LEU	30	-13.836	-15.695	LEU	195	0.28	0.2	0.28	0.2	123	A	195	LEU	0.306	195	LEU	37
284	Q	GLN284:F		n	-0.579	9	9			220	F	284	GLN	0.045	284	GLN	30	-26.013	-26.471	GLN	284	9.43	5.3	8.5	6	229	A	284	GLN	0.048	284	GLN	31	-23.921	-24.735	GLN	284	26.01	14.6	25.4	18	212	A	284	GLN	0.156	284	GLN	33
285	S	SER285:F		n	-0.638	9	9			221	F	285	SER	0.051	285	SER	37	-29.244	-30.136	SER	285	0.14	0.1	0.05	0.1	230	A	285	SER	0.048	285	SER	38	-27.554	-28.755	SER	285	0.16	0.1	0.16	0.2	213	A	285	SER	0.133	285	SER	38
286	Y	TYR286:F		n	-0.47	8	8			222	F	286	TYR	0.029	286	TYR	25	-30.261	-29.656	TYR	286	48.23	22.7	48.23	27.2	231	A	286	TYR	0.028	286	TYR	30	-30.846	-30.748	TYR	286	45.54	21.4	45.54	25.7	214	A	286	TYR	0.099	286	TYR	16
287	S	SER287:F		n	-0.638	9	9			223	F	287	SER	0.08	287	SER	29	-28.701	-28.735	SER	287	0	0	0	0	232	A	287	SER	0.069	287	SER	33	-29.13	-29.575	SER	287	0	0	0	0	215	A	287	SER	0.099	287	SER	36
288	I	ILE288:F		n	-0.615	9	9			224	F	288	ILE	0.116	288	ILE	24	-28.902	-28.338	ILE	288	9.22	5.3	9.22	6.7	233	A	288	ILE	0.122	288	ILE	34	-26.467	-27.333	ILE	288	0	0	0	0	216	A	288	ILE	0.177	288	ILE	15
289	M	MET289:F		n	-0.603	9	9			225	F	289	MET	0.163	289	MET	32	-26.808	-27.405	MET	289	11.34	5.8	0.84	0.5	234	A	289	MET	0.177	289	MET	35	-26.576	-27.545	MET	289	4.49	2.3	0.61	0.4	217	A	289	MET	0.156	289	MET	32
290	S	SER290:F		n	-0.638	9	9			226	F	290	SER	0.296	290	SER	35	-25.067	-26.21	SER	290	0.57	0.5	0	0	235	A	290	SER	0.283	290	SER	36	-25.59	-26.787	SER	290	0.63	0.5	0.02	0	218	A	290	SER	0.336	290	SER	20
291	I	ILE291:F		n	0.568	1	1*	*		227	F	291	ILE	0.45	291	ILE	18	-22.525	-22.005	ILE	291	13.17	7.5	13.17	9.5	236	A	291	ILE	0.439	291	ILE	23	-23.858	-23.759	ILE	291	2.4	1.4	2.4	1.7	219	A	291	ILE	0.377	291	ILE	2
292	I	ILE292:F		n	0.569	1	1*	*		228	F	292	ILE	0.474	292	ILE	25	-20.847	-21.325	ILE	292	17.35	9.9	10.67	7.7	237	A	292	ILE	0.439	292	ILE	30	-22.27	-23.159	ILE	292	12.3	7	7.11	5.2	220	A	292	ILE	0.249	292	ILE	27
293	K	LYS293:F		n	-0.55	9	9			229	F	293	LYS	0.704	293	LYS	17	-16.044	-16.154	LYS	293	85.49	42.6	84.6	51.8	238	A	293	LYS	0.657	293	LYS	18	-17.125	-17.225	LYS	293	52.05	25.9	52.05	31.9	221	A	293	LYS	0.412	293	LYS	10
294	E	GLU294:F		n	-0.559	9	9			230	F	294	GLU	0.824	294	GLU	24	-14.649	-15.725	GLU	294	86.01	49.9	66.63	49.5	239	A	294	GLU	0.809	294	GLU	15	-14.822	-14.843	GLU	294	80.57	46.8	70.79	52.5	222	A	294	GLU	0.306	294	GLU	10
295	E	GLU295:F		n	-0.559	9	9			231	F	295	GLU	0.673	295	GLU	14	-14.046	-14.041	GLU	295	38.52	22.4	36.08	26.8	240	A	295	GLU	0.752	295	GLU	17	-14.353	-14.657	GLU	295	63.99	37.1	54.35	40.3	223	A	295	GLU	0.377	295	GLU	9
296	V	VAL296:F		n	-0.61	9	9			232	F	296	VAL	0.581	296	VAL	25	-20.272	-20.815	VAL	296	4.64	3.1	4.63	4	241	A	296	VAL	0.566	296	VAL	30	-21.902	-22.833	VAL	296	9.45	6.2	9.44	8.3	224	A	296	VAL	0.336	296	VAL	12
297	L	LEU297:F		n	1.216	1	1			233	F	297	LEU	0.339	297	LEU	34	-24.088	-25.228	LEU	297	0.03	0	0.03	0	242	A	297	LEU	0.322	297	LEU	35	-24.685	-25.871	LEU	297	0	0	0	0	225	A	297	LEU	0.197	297	LEU	37
298	A	ALA298:F		n	-0.612	9	9			234	F	298	ALA	0.314	298	ALA	35	-26.965	-27.889	ALA	298	5.2	4.8	5.2	7.5	243	A	298	ALA	0.322	298	ALA	35	-27.158	-28.06	ALA	298	2.98	2.8	2.98	4.3	226	A	298	ALA	0.289	298	ALA	13
299	Y	TYR299:F		n	-0.47	8	8			235	F	299	TYR	0.18	299	TYR	33	-26.622	-27.355	TYR	299	0	0	0	0	244	A	299	TYR	0.194	299	TYR	42	-27.115	-28.827	TYR	299	0	0	0	0	227	A	299	TYR	0.177	299	TYR	38
300	V	VAL300:F		n	-0.008	5	5*	*		236	F	300	VAL	0.203	300	VAL	26	-28.593	-28.295	VAL	300	0	0	0	0	245	A	300	VAL	0.194	300	VAL	35	-28.426	-29.182	VAL	300	0	0	0	0	228	A	300	VAL	0.267	300	VAL	13
26	Q	GLN26:F			-0.579	9	9			1	F	26	GLN	0.797	26	GLN	0	-6.025	-5.332	GLN	26	157.8	88.4	108.42	76.9																	1	A	26	GLN	0.795	26	GLN	12
27	N	ASN27:F			-0.617	9	9			2	F	27	ASN	0.673	27	ASN	10	-8.214	-8.419	ASN	27	102.99	71.6	91	85.7	1	A	27	ASN	0.788	27	ASN	2	-7.599	-6.955	ASN	27	161.44	112.2	120.35	113.3	2	A	27	ASN	0.845	27	ASN	3
28	I	ILE28:F			-0.615	9	9			3	F	28	ILE	0.526	28	ILE	30	-15.913	-17.533	ILE	28	21.55	12.3	19.55	14.2	2	A	28	ILE	0.566	28	ILE	28	-14.045	-15.65	ILE	28	12.34	7	6.8	4.9	3	A	28	ILE	0.712	28	ILE	22
29	T	THR29:F			-0.624	9	9			4	F	29	THR	0.621	29	THR	8	-16.253	-15.304	THR	29	58.89	42.3	58.89	57.9	3	A	29	THR	0.657	29	THR	7	-14.572	-13.702	THR	29	51.75	37.2	51.55	50.7	4	A	29	THR	0.77	29	THR	7
30	E	GLU30:F			-0.559	9	9			5	F	30	GLU	0.474	30	GLU	32	-21.276	-22.51	GLU	30	1.14	0.7	0	0	4	A	30	GLU	0.533	30	GLU	34	-21.154	-22.631	GLU	30	1.9	1.1	0.6	0.4	5	A	30	GLU	0.653	30	GLU	25
31	E	GLU31:F			-0.559	9	9			6	F	31	GLU	0.621	31	GLU	18	-21.421	-21.027	GLU	31	43.64	25.3	43.64	32.4	5	A	31	GLU	0.68	31	GLU	17	-21.004	-20.543	GLU	31	47.15	27.4	47.15	35	6	A	31	GLU	0.795	31	GLU	11
33	Y	TYR33:F			-0.47	8	8			8	F	33	TYR	0.581	33	TYR	28	-26.713	-26.861	TYR	33	12.12	5.7	12.12	6.8	7	A	33	TYR	0.611	33	TYR	28	-27.111	-27.214	TYR	33	17	8	17	9.6	8	A	33	TYR	0.712	33	TYR	24
34	Q	GLN34:F			-0.579	9	9			9	F	34	GLN	0.704	34	GLN	16	-25.583	-24.481	GLN	34	38.32	21.5	38.3	27.2	8	A	34	GLN	0.752	34	GLN	17	-26.097	-25.051	GLN	34	48	26.9	47.78	33.9	9	A	34	GLN	0.817	34	GLN	7
35	S	SER35:F			-0.106	6	6*	*		10	F	35	SER	0.65	35	SER	16	-23.199	-22.371	SER	35	24.94	21.4	24.94	31.9	9	A	35	SER	0.68	35	SER	17	-24.316	-23.474	SER	35	31.36	26.9	31.04	39.7	10	A	35	SER	0.729	35	SER	9
36	T	THR36:F			-0.624	9	9			11	F	36	THR	0.45	36	THR	29	-29.506	-29.448	THR	36	10.67	7.7	8.21	8.1	10	A	36	THR	0.508	36	THR	29	-30.179	-30.043	THR	36	6.07	4.4	4.66	4.6	11	A	36	THR	0.578	36	THR	26
37	C	CYS37:F			-0.456	8	8			12	F	37	CYS	0.374	37	CYS	33	-32.195	-32.287	CYS	37	0	0	0	0	11	A	37	CYS	0.402	37	CYS	36	-32.671	-33.054	CYS	37	0	0	0	0	12	A	37	CYS	0.578	37	CYS	33
38	S	SER38:F			-0.638	9	9			13	F	38	SER	0.374	38	SER	30	-37.114	-36.295	SER	38	0	0	0	0	12	A	38	SER	0.402	38	SER	32	-35.844	-35.402	SER	38	0	0	0	0	13	A	38	SER	0.558	38	SER	32
39	A	ALA39:F			-0.023	5	5*	*		14	F	39	ALA	0.339	39	ALA	30	-34.956	-34.386	ALA	39	0	0	0	0	13	A	39	ALA	0.376	39	ALA	32	-34.349	-34.079	ALA	39	0	0	0	0	14	A	39	ALA	0.535	39	ALA	25
40	V	VAL40:F			-0.61	9	9			15	F	40	VAL	0.394	40	VAL	24	-31.781	-30.886	VAL	40	0	0	0	0	14	A	40	VAL	0.467	40	VAL	23	-31.568	-30.583	VAL	40	0.43	0.3	0.39	0.3	15	A	40	VAL	0.558	40	VAL	21
41	S	SER41:F			-0.638	9	9			16	F	41	SER	0.339	41	SER	36	-25.371	-26.593	SER	41	0	0	0	0	15	A	41	SER	0.376	41	SER	37	-26.574	-27.773	SER	41	0	0	0	0	16	A	41	SER	0.535	41	SER	30
42	K	LYS42:F			0.171	4	4*	*		17	F	42	LYS	0.559	42	LYS	15	-20.26	-19.655	LYS	42	86.82	43.2	64.1	39.3	16	A	42	LYS	0.587	42	LYS	12	-19.448	-18.591	LYS	42	73.98	36.8	73.97	45.3	17	A	42	LYS	0.712	42	LYS	10
43	G	GLY43:F			-0.484	8	8			18	F	43	GLY	0.503	43	GLY	19	-15.222	-15.656	GLY	43	17.76	22.2	8.55	26.4	17	A	43	GLY	0.566	43	GLY	19	-13.715	-14.323	GLY	43	33.72	42.1	20.44	63.2	18	A	43	GLY	0.685	43	GLY	14
44	Y	TYR44:F			-0.47	8	8			19	F	44	TYR	0.296	44	TYR	32	-18.16	-19.752	TYR	44	16.18	7.6	10.08	5.7	18	A	44	TYR	0.357	44	TYR	35	-16.512	-18.638	TYR	44	11.12	5.2	9.84	5.5	19	A	44	TYR	0.514	44	TYR	31
45	L	LEU45:F			3.695	1	1			20	F	45	LEU	0.45	45	LEU	12	-15.118	-14.76	LEU	45	63.38	35.5	63.35	44.9	19	A	45	LEU	0.467	45	LEU	12	-13.844	-13.632	LEU	45	60.99	34.1	60.99	43.2	20	A	45	LEU	0.632	45	LEU	13
46	S	SER46:F			-0.638	9	9			21	F	46	SER	0.314	46	SER	31	-17.004	-18.613	SER	46	0	0	0	0	20	A	46	SER	0.357	46	SER	29	-16.43	-17.876	SER	46	0	0	0	0	21	A	46	SER	0.514	46	SER	31
47	A	ALA47:F			-0.612	9	9			22	F	47	ALA	0.218	47	ALA	27	-19.064	-19.977	ALA	47	0	0	0	0	21	A	47	ALA	0.228	47	ALA	28	-18.212	-19.338	ALA	47	0	0	0	0	22	A	47	ALA	0.412	47	ALA	31
48	L	LEU48:F			-0.489	8	8			23	F	48	LEU	0.218	48	LEU	29	-24.66	-25.159	LEU	48	0.29	0.2	0.29	0.2	22	A	48	LEU	0.228	48	LEU	34	-23.227	-24.466	LEU	48	0	0	0	0	23	A	48	LEU	0.412	48	LEU	40
49	R	ARG49:F			-0.575	9	9			24	F	49	ARG	0.136	49	ARG	34	-29.602	-30.108	ARG	49	1.86	0.8	1.86	0.9	23	A	49	ARG	0.142	49	ARG	31	-28.357	-28.661	ARG	49	5.55	2.3	5.55	2.8	24	A	49	ARG	0.306	49	ARG	29
51	G	GLY51:F			-0.484	8	8			26	F	51	GLY	0.238	51	GLY	21	-30.178	-29.123	GLY	51	4.93	6.2	4.93	15.3	25	A	51	GLY	0.228	51	GLY	18	-29.506	-28.182	GLY	51	5.5	6.9	5.5	17	26	A	51	GLY	0.394	51	GLY	31
52	W	TRP52:F			-0.338	7	7			27	F	52	TRP	0.145	52	TRP	33	-28.949	-29.415	TRP	52	23.28	9.3	9.61	4.5	26	A	52	TRP	0.151	52	TRP	34	-28.218	-28.883	TRP	52	29.04	11.6	16.81	8	27	A	52	TRP	0.306	52	TRP	20
53	Y	TYR53:F			-0.47	8	8			28	F	53	TYR	0.394	53	TYR	28	-25.885	-26.128	TYR	53	35.42	16.7	35.05	19.8	27	A	53	TYR	0.402	53	TYR	27	-25.498	-25.671	TYR	53	38.44	18.1	38.35	21.6	28	A	53	TYR	0.492	53	TYR	31
54	T	THR54:F			-0.624	9	9			29	F	54	THR	0.339	54	THR	26	-27.174	-27.039	THR	54	21.91	15.7	19.38	19.1	28	A	54	THR	0.322	54	THR	27	-27.082	-27.072	THR	54	16.47	11.8	12.7	12.5	29	A	54	THR	0.454	54	THR	13
55	S	SER55:F			-0.638	9	9			30	F	55	SER	0.314	55	SER	31	-28.527	-28.811	SER	55	0.05	0	0.05	0.1	29	A	55	SER	0.303	55	SER	32	-29.445	-29.739	SER	55	0.05	0	0.05	0.1	30	A	55	SER	0.394	55	SER	28
56	V	VAL56:F			-0.61	9	9			31	F	56	VAL	0.394	56	VAL	36	-28.223	-29.117	VAL	56	4.16	2.7	4.12	3.6	30	A	56	VAL	0.402	56	VAL	37	-29.371	-30.249	VAL	56	0.12	0.1	0.12	0.1	31	A	56	VAL	0.433	56	VAL	11
57	I	ILE57:F			-0.025	5	5*	*		32	F	57	ILE	0.296	57	ILE	32	-27.169	-27.724	ILE	57	0.23	0.1	0.23	0.2	31	A	57	ILE	0.283	57	ILE	33	-27.542	-28.169	ILE	57	0	0	0	0	32	A	57	ILE	0.289	57	ILE	29
58	T	THR58:F			-0.063	5	5*	*		33	F	58	THR	0.503	58	THR	33	-27.097	-27.775	THR	58	4.27	3.1	4.27	4.2	32	A	58	THR	0.467	58	THR	35	-26.932	-27.86	THR	58	3.28	2.4	3.28	3.2	33	A	58	THR	0.377	58	THR	10
59	I	ILE59:F			-0.615	9	9			34	F	59	ILE	0.374	59	ILE	31	-22.384	-23.375	ILE	59	0.1	0.1	0.1	0.1	33	A	59	ILE	0.376	59	ILE	33	-22.665	-23.854	ILE	59	0.16	0.1	0	0	34	A	59	ILE	0.218	59	ILE	27
60	E	GLU60:F			-0.559	9	9			35	F	60	GLU	0.673	60	GLU	24	-20.165	-20.606	GLU	60	10.39	6	10.39	7.7	34	A	60	GLU	0.657	60	GLU	25	-19.123	-19.799	GLU	60	35.57	20.7	35.34	26.2	35	A	60	GLU	0.355	60	GLU	11
61	L	LEU61:F			-0.489	8	8			36	F	61	LEU	0.581	61	LEU	28	-17.572	-18.771	LEU	61	2.03	1.1	2.03	1.4	35	A	61	LEU	0.533	61	LEU	32	-17.862	-19.488	LEU	61	4.46	2.5	4.46	3.2	36	A	61	LEU	0.197	61	LEU	21
62	S	SER62:F			-0.638	9	9			37	F	62	SER	0.704	62	SER	19	-9.636	-10.713	SER	62	4.02	3.4	3.86	4.9	36	A	62	SER	0.714	62	SER	23	-9.88	-11.389	SER	62	7.02	6	0.58	0.7	37	A	62	SER	0.177	62	SER	21
64	I	ILE64:F			-0.615	9	9			39	F	64	ILE	0.777	64	ILE	29	-5.101	-7.849	ILE	64	54.65	31.2	27.05	19.6	38	A	64	ILE	0.752	64	ILE	33	-5.314	-8.498	ILE	64	22.94	13.1	12.16	8.8	39	A	64	ILE	0.156	64	ILE	31
67	N	ASN67:F			1.872	1	1			42	F	67	ASN	0.853	67	ASN	33	-2.467	-5.979	ASN	67	45.3	31.5	40.31	37.9	41	A	67	ASN	0.912	67	ASN	30	-1.399	-4.688	ASN	67	42.61	29.6	30.9	29.1	42	A	67	ASN	0.249	67	ASN	20
69	C	CYS69:F			-0.456	8	8			44	F	69	CYS	0.944	69	CYS	26	-2.992	-5.638	CYS	69	34.73	25.9	25.79	26.7	43	A	69	CYS	0.973	69	CYS	25	-3.154	-5.667	CYS	69	14.38	10.7	0	0	44	A	69	CYS	0.197	69	CYS	30
70	N	ASN70:F			0.59	1	1*	*		45	F	70	ASN	0.976	70	ASN	1	-2.217	-2.077	ASN	70	134.94	93.7	115.71	108.9	44	A	70	ASN	0.993	70	ASN	1	-2.083	-1.958	ASN	70	126.44	87.8	110.12	103.7	45	A	70	ASN	0.23	70	ASN	6
71	G	GLY71:F			0.373	2	2*	*		46	F	71	GLY	0.973	71	GLY	9	-2.951	-3.647	GLY	71	57.27	71.5	36.33	112.4	45	A	71	GLY	0.968	71	GLY	23	-2.857	-5.173	GLY	71	20.95	26.1	13.29	41.1	46	A	71	GLY	0.133	71	GLY	35
72	T	THR72:F			-0.624	9	9			47	F	72	THR	0.927	72	THR	6	-3.429	-3.724	THR	72	103.87	74.6	70.02	68.9	46	A	72	THR	0.968	72	THR	2	-3.478	-3.308	THR	72	123.61	88.8	88.08	86.6	47	A	72	THR	0.099	72	THR	35
73	D	ASP73:F			-0.578	9	9			48	F	73	ASP	0.911	73	ASP	16	-4.486	-5.81	ASP	73	61.93	44.1	60.56	59	47	A	73	ASP	0.949	73	ASP	12	-4.172	-5.073	ASP	73	70.59	50.3	67.46	65.7	48	A	73	ASP	0.156	73	ASP	24
74	A	ALA74:F			1.177	1	1			49	F	74	ALA	0.824	74	ALA	21	-5.529	-7.308	ALA	74	34.9	32.3	27.3	39.3	48	A	74	ALA	0.834	74	ALA	15	-4.818	-5.989	ALA	74	44.48	41.2	37	53.3	49	A	74	ALA	0.23	74	ALA	12
75	K	LYS75:F			-0.55	9	9			50	F	75	LYS	0.886	75	LYS	17	-6.453	-7.666	LYS	75	50.72	25.3	50.64	31	49	A	75	LYS	0.877	75	LYS	19	-4.721	-6.363	LYS	75	45.35	22.6	45.21	27.7	50	A	75	LYS	0.249	75	LYS	11
76	V	VAL76:F			1.229	1	1			51	F	76	VAL	0.873	76	VAL	11	-4.847	-5.554	VAL	76	5.79	3.8	5.69	5	50	A	76	VAL	0.877	76	VAL	19	-4.166	-5.872	VAL	76	3.9	2.6	3.9	3.4	51	A	76	VAL	0.116	76	VAL	33
77	K	LYS77:F			-0.55	9	9			52	F	77	LYS	0.733	77	LYS	14	-4.443	-5.542	LYS	77	78.38	39	78.38	48	51	A	77	LYS	0.752	77	LYS	13	-4.317	-5.316	LYS	77	107.98	53.8	107.87	66.1	52	A	77	LYS	0.156	77	LYS	10
78	L	LEU78:F			-0.489	8	8			53	F	78	LEU	0.621	78	LEU	28	-5.733	-8.294	LEU	78	7.95	4.5	4.51	3.2	52	A	78	LEU	0.635	78	LEU	26	-5.03	-7.441	LEU	78	2.28	1.3	1.61	1.1	53	A	78	LEU	0.043	78	LEU	30
79	I	ILE79:F			-0.03	5	5*	*		54	F	79	ILE	0.704	79	ILE	32	-5.856	-8.863	ILE	79	2.68	1.5	2.68	1.9	53	A	79	ILE	0.68	79	ILE	33	-4.876	-8.11	ILE	79	0.63	0.4	0.63	0.5	54	A	79	ILE	0.099	79	ILE	27
80	K	LYS80:F			0.175	4	4*	*		55	F	80	LYS	0.733	80	LYS	17	-5.059	-6.432	LYS	80	50.79	25.3	49.89	30.6	54	A	80	LYS	0.752	80	LYS	17	-4.76	-6.168	LYS	80	41.47	20.7	40.45	24.8	55	A	80	LYS	0.197	80	LYS	11
81	Q	GLN81:F			-0.579	9	9			56	F	81	GLN	0.503	81	GLN	23	-6.498	-8.396	GLN	81	42.18	23.6	36.59	26	55	A	81	GLN	0.533	81	GLN	14	-6.131	-7.036	GLN	81	51.27	28.7	48.78	34.6	56	A	81	GLN	0.099	81	GLN	21
82	E	GLU82:F			-0.559	9	9			57	F	82	GLU	0.45	82	GLU	33	-7.85	-10.742	GLU	82	6.52	3.8	6.52	4.8	56	A	82	GLU	0.439	82	GLU	32	-6.893	-9.78	GLU	82	5.94	3.5	5.94	4.4	57	A	82	GLU	0.025	82	GLU	29
83	L	LEU83:F			-0.489	8	8			58	F	83	LEU	0.621	83	LEU	26	-6.716	-8.933	LEU	83	9.89	5.5	8.4	5.9	57	A	83	LEU	0.611	83	LEU	27	-7.991	-10.177	LEU	83	7.04	3.9	7.04	5	58	A	83	LEU	0.133	83	LEU	18
84	D	ASP84:F			0.098	4	4*	*		59	F	84	ASP	0.581	84	ASP	13	-7.365	-8.013	ASP	84	52.19	37.2	52.13	50.8	58	A	84	ASP	0.533	84	ASP	11	-7.815	-8.181	ASP	84	64.31	45.8	64.25	62.6	59	A	84	ASP	0.156	84	ASP	14
85	K	LYS85:F			0.167	4	4*	*		60	F	85	LYS	0.314	85	LYS	29	-8.981	-11.283	LYS	85	63.88	31.8	62.78	38.4	59	A	85	LYS	0.303	85	LYS	26	-9.9	-11.752	LYS	85	82.37	41	80.69	49.4	60	A	85	LYS	0.043	85	LYS	29
86	Y	TYR86:F			-0.47	8	8			61	F	86	TYR	0.474	86	TYR	37	-11.292	-14.249	TYR	86	5.94	2.8	5.94	3.3	60	A	86	TYR	0.467	86	TYR	31	-10.572	-12.921	TYR	86	3.32	1.6	3.32	1.9	61	A	86	TYR	0.099	86	TYR	30
87	K	LYS87:F			0.151	4	4*	*		62	F	87	LYS	0.559	87	LYS	12	-8.874	-9.234	LYS	87	125.92	62.7	125.7	77	61	A	87	LYS	0.566	87	LYS	12	-7.681	-8.177	LYS	87	60.55	30.2	58.47	35.8	62	A	87	LYS	0.218	87	LYS	9
88	N	ASN88:F			-0.041	5	5*	*		63	F	88	ASN	0.374	88	ASN	20	-10.439	-11.539	ASN	88	93.04	64.6	89.65	84.4	62	A	88	ASN	0.322	88	ASN	22	-11.065	-12.323	ASN	88	85.64	59.5	81.9	77.1	63	A	88	ASN	0.148	88	ASN	18
89	A	ALA89:F			-0.612	9	9			64	F	89	ALA	0.269	89	ALA	28	-13.387	-15.068	ALA	89	2.06	1.9	1.76	2.5	63	A	89	ALA	0.271	89	ALA	31	-13.376	-15.403	ALA	89	5.48	5.1	5	7.2	64	A	89	ALA	0.099	89	ALA	33
90	V	VAL90:F			-0.61	9	9			65	F	90	VAL	0.394	90	VAL	22	-14.522	-15.382	VAL	90	21.41	14.1	21.41	18.7	64	A	90	VAL	0.402	90	VAL	21	-14.285	-15.057	VAL	90	30.82	20.3	30.82	27	65	A	90	VAL	0.177	90	VAL	21
91	T	THR91:F			1.319	1	1			66	F	91	THR	0.394	91	THR	14	-10.898	-11.254	THR	91	62.04	44.5	61.84	60.8	65	A	91	THR	0.376	91	THR	18	-11.324	-12.092	THR	91	73.56	52.8	73.33	72.1	66	A	91	THR	0.267	91	THR	11
92	E	GLU92:F			-0.559	9	9			67	F	92	GLU	0.18	92	GLU	33	-13.103	-15.391	GLU	92	34.95	20.3	27.64	20.5	66	A	92	GLU	0.177	92	GLU	33	-14.122	-16.293	GLU	92	4.21	2.4	4.01	3	67	A	92	GLU	0.177	92	GLU	30
93	L	LEU93:F			-0.489	8	8			68	F	93	LEU	0.238	93	LEU	31	-15.78	-17.531	LEU	93	1.75	1	1.75	1.2	67	A	93	LEU	0.228	93	LEU	34	-16.936	-18.898	LEU	93	0	0	0	0	68	A	93	LEU	0.133	93	LEU	31
94	Q	GLN94:F			-0.579	9	9			69	F	94	GLN	0.474	94	GLN	12	-12.233	-12.206	GLN	94	101.33	56.8	89.9	63.8	68	A	94	GLN	0.439	94	GLN	13	-14.137	-14.007	GLN	94	73.32	41.1	73.32	52	69	A	94	GLN	0.336	94	GLN	12
95	L	LEU95:F			0.345	3	3*	*		70	F	95	LEU	0.296	95	LEU	25	-15.578	-16.662	LEU	95	46.91	26.3	40.7	28.8	69	A	95	LEU	0.271	95	LEU	30	-16.757	-18.28	LEU	95	44.27	24.8	42.08	29.8	70	A	95	LEU	0.336	95	LEU	23
96	L	LEU96:F			0.373	2	2*	*		71	F	96	LEU	0.18	96	LEU	30	-19.116	-20.368	LEU	96	19.52	10.9	7.37	5.2	70	A	96	LEU	0.162	96	LEU	37	-20.957	-22.802	LEU	96	10	5.6	2.79	2	71	A	96	LEU	0.218	96	LEU	36
97	M	MET97:F			0.004	5	5*	*		72	F	97	MET	0.314	97	MET	21	-17.185	-17.623	MET	97	108.45	55.9	45.84	29.3	71	A	97	MET	0.402	97	MET	22	-21.443	-21.507	MET	97	32.41	16.7	30.84	19.7	72	A	97	MET	0.336	97	MET	16
98	Q	-			-0.579	9	9																			72	A	98	GLN	0.439	98	GLN	13	-16.052	-15.701	GLN	98	135.05	75.7	102.69	72.8	73	A	98	GLN	0.474	98	GLN	1
99	S	-			-0.057	5	5*	*																		73	A	99	SER	0.228	99	SER	34	-19.439	-21.113	SER	99	25.59	22	17.09	21.9
100	T	-			0.093	4	4*	*																		74	A	100	THR	0.194	100	THR	23	-23.034	-23.03	THR	100	42.31	30.4	40.55	39.9
101	P	-			4.216	1	1																			75	A	101	PRO	0.122	101	PRO	37	-26.126	-27.377	PRO	101	15.31	11.2	15.11	12.6
102	A	-			3.3	1	1																			76	A	102	ALA	0.033	102	ALA	28	-24.125	-24.571	ALA	102	26.88	24.9	20.57	29.6
103	T	-			4.056	1	1																			77	A	103	THR	0.048	103	THR	31	-25.837	-26.43	THR	103	31.46	22.6	28.46	28
104	N	-			0.603	1	1*	*																		78	A	104	ASN	0.003	104	ASN	15	-27.326	-25.908	ASN	104	92.19	64	68.27	64.3
105	N	-			1.161	1	1																			79	A	105	ASN	0.04	105	ASN	33	-30.925	-31.164	ASN	105	34.07	23.7	30.94	29.1
106	R	-			-0.575	9	9																			80	A	106	ARG	0.022	106	ARG	23	-37.461	-35.798	ARG	106	75.62	31.7	73.45	36.5
107	A	-			-0.023	5	5*	*																		81	A	107	ALA	0.109	107	ALA	34	-40.361	-39.63	ALA	107	4.62	4.3	1.06	1.5
108	R	-			0.113	4	4*	*
109	R	-			-0.575	9	9
110	E	-			1.015	1	1*	*
111	L	-			1.276	1	1
112	P	-			0.309	3*	3*	*
113	R	-			1.646	1	1
114	F	-			2.327	1	1
115	M	-			0.029	5*	5*	*
116	N	-			-0.015	5*	5*	*
117	Y	-			0.433	2*	2*	*
118	T	-			-0.054	5*	5*	*
119	L	-			1.211	1	1
120	N	-			-0.617	9	9
121	N	-			1.153	1	1
122	A	-			1.098	1	1
123	K	-			0.176	4*	4*	*
124	K	-			2.752	1	1
125	T	-			3.818	1	1
126	N	-			0.078	4*	4*	*
127	V	-			1.509	1	1
128	T	-			1.435	1	1
129	L	-			3.276	1	1
130	S	-			-0.028	5*	5*	*
131	K	-			0.921	1*	1*	*
132	K	-			-0.55	9	9
133	R	-			-0.575	9	9
134	K	-			-0.55	9	9
135	R	-			-0.575	9	9
136	R	-			-0.575	9	9
149	A	ALA149:F			-0.612	9	9			85	F	149	ALA	0.203	149	ALA	29	-33.264	-32.774	ALA	149	4.43	4.1	2.73	3.9	94	A	149	ALA	0.214	149	ALA	29	-31.339	-31.07	ALA	149	5.33	4.9	2.94	4.2	77	A	149	ALA	0.992	149	ALA	22
150	S	SER150:F			-0.638	9	9			86	F	150	SER	0.238	150	SER	28	-28.626	-28.554	SER	150	10.24	8.8	10.14	13	95	A	150	SER	0.257	150	SER	28	-28.428	-28.379	SER	150	11.6	10	9.81	12.6	78	A	150	SER	0.998	150	SER	5
151	G	GLY151:F			-0.484	8	8			87	F	151	GLY	0.218	151	GLY	28	-28.979	-28.866	GLY	151	0	0	0	0	96	A	151	GLY	0.228	151	GLY	36	-29.125	-29.916	GLY	151	0	0	0	0	79	A	151	GLY	0.998	151	GLY	6
152	V	VAL152:F			3.685	1	1			88	F	152	VAL	0.238	152	VAL	23	-25.499	-25.212	VAL	152	52.41	34.6	52.41	45.9	97	A	152	VAL	0.228	152	VAL	30	-25.399	-25.928	VAL	152	22.66	15	22.66	19.8	80	A	152	VAL	0.992	152	VAL	2
153	A	ALA153:F			-0.612	9	9			89	F	153	ALA	0.394	153	ALA	31	-22.736	-23.687	ALA	153	26.78	24.8	20.9	30.1	98	A	153	ALA	0.402	153	ALA	29	-21.825	-22.65	ALA	153	27.88	25.8	24.38	35.1	81	A	153	ALA	0.988	153	ALA	27
154	V	VAL154:F			-0.61	9	9			90	F	154	VAL	0.428	154	VAL	30	-25.315	-25.854	VAL	154	18.1	12	18.1	15.8	99	A	154	VAL	0.402	154	VAL	33	-25.524	-26.384	VAL	154	10.2	6.7	10.2	8.9	82	A	154	VAL	0.989	154	VAL	3
155	S	SER155:F			-0.638	9	9			91	F	155	SER	0.339	155	SER	25	-25.702	-25.621	SER	155	8.1	7	8.1	10.4	100	A	155	SER	0.322	155	SER	33	-26.374	-27.136	SER	155	2.76	2.4	2.76	3.5	83	A	155	SER	0.984	155	SER	0
156	K	LYS156:F			-0.55	9	9			92	F	156	LYS	0.474	156	LYS	12	-20.913	-19.888	LYS	156	85.45	42.6	79.38	48.6	101	A	156	LYS	0.439	156	LYS	16	-21.776	-21.112	LYS	156	77.59	38.6	70.83	43.4	84	A	156	LYS	0.979	156	LYS	18
157	V	VAL157:F			-0.61	9	9			93	F	157	VAL	0.621	157	VAL	26	-20.456	-21.094	VAL	157	26.59	17.6	26.51	23.2	102	A	157	VAL	0.635	157	VAL	23	-20.54	-20.823	VAL	157	14.98	9.9	14.98	13.1	85	A	157	VAL	0.977	157	VAL	21
158	L	LEU158:F			-0.489	8	8			94	F	158	LEU	0.559	158	LEU	32	-22.625	-23.703	LEU	158	6.4	3.6	6.4	4.5	103	A	158	LEU	0.533	158	LEU	39	-23.298	-25.104	LEU	158	1.16	0.7	1.16	0.8	86	A	158	LEU	0.979	158	LEU	9
159	H	HIS159:F			-0.595	9	9			95	F	159	HIS	0.559	159	HIS	13	-16.918	-16.467	HIS	159	86.95	47.5	67.42	45.8	104	A	159	HIS	0.508	159	HIS	20	-19.07	-19.177	HIS	159	66.43	36.3	53.08	36.1	87	A	159	HIS	0.976	159	HIS	19
160	L	LEU160:F			-0.489	8	8			96	F	160	LEU	0.824	160	LEU	16	-13.157	-13.484	LEU	160	71.47	40	71.47	50.6	105	A	160	LEU	0.788	160	LEU	17	-14.408	-14.706	LEU	160	86.39	48.4	86.39	61.2	88	A	160	LEU	0.967	160	LEU	33
161	E	GLU161:F			-0.559	9	9			97	F	161	GLU	0.927	161	GLU	3	-11.756	-10.749	GLU	161	128.11	74.4	111.28	82.6	106	A	161	GLU	0.912	161	GLU	0	-12.718	-11.255	GLU	161	160.14	93	134.56	99.9	89	A	161	GLU	0.971	161	GLU	15
162	G	GLY162:F			-0.484	8	8			98	F	162	GLY	0.911	162	GLY	3	-14.254	-12.96	GLY	162	25.53	31.9	19.97	61.8	107	A	162	GLY	0.912	162	GLY	4	-14.364	-13.172	GLY	162	29.53	36.9	22.14	68.5	90	A	162	GLY	0.964	162	GLY	10
163	E	GLU163:F			-0.559	9	9			99	F	163	GLU	0.824	163	GLU	25	-16.777	-17.722	GLU	163	0.84	0.5	0.84	0.6	108	A	163	GLU	0.788	163	GLU	27	-17.444	-18.543	GLU	163	1.07	0.6	1.07	0.8	91	A	163	GLU	0.955	163	GLU	26
164	V	VAL164:F			-0.61	9	9			100	F	164	VAL	0.753	164	VAL	20	-22.008	-21.777	VAL	164	5.55	3.7	5.42	4.7	109	A	164	VAL	0.752	164	VAL	18	-22.101	-21.629	VAL	164	2.18	1.4	2.18	1.9	92	A	164	VAL	0.941	164	VAL	31
165	N	ASN165:F			-0.617	9	9			101	F	165	ASN	0.911	165	ASN	4	-16.708	-15.247	ASN	165	56.28	39.1	55	51.8	110	A	165	ASN	0.931	165	ASN	4	-17.381	-15.843	ASN	165	79.11	55	76.2	71.7	93	A	165	ASN	0.946	165	ASN	13
166	K	LYS166:F			-0.55	9	9			102	F	166	LYS	0.927	166	LYS	19	-16.191	-16.514	LYS	166	91.53	45.6	86.98	53.3	111	A	166	LYS	0.912	166	LYS	21	-16.894	-17.366	LYS	166	82.66	41.2	79.68	48.8	94	A	166	LYS	0.941	166	LYS	23
167	I	ILE167:F			-0.615	9	9			103	F	167	ILE	0.753	167	ILE	38	-22.641	-24.407	ILE	167	9.86	5.6	9.86	7.1	112	A	167	ILE	0.737	167	ILE	38	-24.311	-25.885	ILE	167	5.81	3.3	5.81	4.2	95	A	167	ILE	0.913	167	ILE	37
168	K	LYS168:F			-0.55	9	9			104	F	168	LYS	0.853	168	LYS	22	-18.943	-19.295	LYS	168	48.45	24.1	46.61	28.5	113	A	168	LYS	0.852	168	LYS	19	-19.866	-19.767	LYS	168	68.3	34	66.05	40.4	96	A	168	LYS	0.92	168	LYS	21
169	S	SER169:F			0.513	1	1*	*		105	F	169	SER	0.953	169	SER	8	-14.78	-14	SER	169	87.33	75	71.95	92.1	114	A	169	SER	0.962	169	SER	8	-15.423	-14.57	SER	169	85.73	73.6	68.67	87.9	97	A	169	SER	0.913	169	SER	15
170	A	ALA170:F			-0.612	9	9			106	F	170	ALA	0.911	170	ALA	20	-16.972	-17.321	ALA	170	41.72	38.6	31.98	46.1	115	A	170	ALA	0.897	170	ALA	21	-18.566	-18.846	ALA	170	35.09	32.5	30.31	43.7	98	A	170	ALA	0.88	170	ALA	31
171	L	LEU171:F			-0.489	8	8			107	F	171	LEU	0.777	171	LEU	30	-19.084	-20.339	LEU	171	5.27	3	5.16	3.7	116	A	171	LEU	0.788	171	LEU	32	-18.979	-20.476	LEU	171	5.84	3.3	4.48	3.2	99	A	171	LEU	0.867	171	LEU	38
172	L	LEU172:F			0.369	2	2*	*		108	F	172	LEU	0.927	172	LEU	12	-15.62	-15.203	LEU	172	119.33	66.8	103.07	73	117	A	172	LEU	0.949	172	LEU	7	-15.273	-14.321	LEU	172	153.54	86	129.59	91.8	100	A	172	LEU	0.88	172	LEU	14
183	N	ASN183:F			-0.04	5	5*	*		119	F	183	ASN	0.824	183	ASN	21	-11.814	-12.87	ASN	183	49.81	34.6	37.07	34.9	128	A	183	ASN	0.788	183	ASN	19	-12.118	-12.91	ASN	183	71.38	49.6	56.24	52.9	111	A	183	ASN	0.685	183	ASN	18
184	G	GLY184:F			-0.484	8	8			120	F	184	GLY	0.9	184	GLY	5	-10.955	-10.27	GLY	184	56.66	70.7	29.71	91.9	129	A	184	GLY	0.877	184	GLY	6	-12.589	-11.832	GLY	184	56.15	70.1	32.68	101.1	112	A	184	GLY	0.578	184	GLY	36
185	V	VAL185:F			-0.61	9	9			121	F	185	VAL	0.753	185	VAL	23	-16.496	-17.244	VAL	185	53.01	35	52.32	45.8	130	A	185	VAL	0.714	185	VAL	24	-17.346	-18.112	VAL	185	32.29	21.3	32.24	28.2	113	A	185	VAL	0.558	185	VAL	43
186	S	SER186:F			-0.638	9	9			122	F	186	SER	0.797	186	SER	9	-17.626	-16.634	SER	186	71.91	61.7	40.92	52.4	131	A	186	SER	0.752	186	SER	7	-19.325	-17.908	SER	186	73.41	63	53.6	68.6	114	A	186	SER	0.578	186	SER	16
187	V	VAL187:F			-0.61	9	9			123	F	187	VAL	0.606	187	VAL	36	-21.543	-23.206	VAL	187	9.35	6.2	9.35	8.2	132	A	187	VAL	0.587	187	VAL	36	-23.294	-24.755	VAL	187	2.39	1.6	2.39	2.1	115	A	187	VAL	0.535	187	VAL	22
188	L	LEU188:F			-0.489	8	8			124	F	188	LEU	0.581	188	LEU	23	-22.433	-22.498	LEU	188	20.7	11.6	20.65	14.6	133	A	188	LEU	0.566	188	LEU	22	-23.147	-23.015	LEU	188	7.21	4	7.21	5.1	116	A	188	LEU	0.474	188	LEU	41
189	T	THR189:F			-0.624	9	9			125	F	189	THR	0.621	189	THR	32	-25.243	-26.02	THR	189	1.17	0.8	0.36	0.4	134	A	189	THR	0.587	189	THR	31	-25.649	-26.265	THR	189	0	0	0	0	117	A	189	THR	0.492	189	THR	28
237	F	PHE237:F			-0.48	8	8			173	F	237	PHE	0.08	237	PHE	31	-22.808	-23.75	PHE	237	0	0	0	0	182	A	237	PHE	0.069	237	PHE	35	-23.965	-25.234	PHE	237	0	0	0	0	165	A	237	PHE	0.052	237	PHE	34
238	S	SER238:F			-0.105	6	6*	*		174	F	238	SER	0.065	238	SER	27	-20.458	-21.211	SER	238	13.5	11.6	13.4	17.2	183	A	238	SER	0.048	238	SER	28	-20.339	-21.22	SER	238	1.21	1	0.9	1.2	166	A	238	SER	0.025	238	SER	28
239	V	VAL239:F			-0.61	9	9			175	F	239	VAL	0.013	239	VAL	23	-21.481	-21.656	VAL	239	30.15	19.9	28.47	24.9	184	A	239	VAL	0.011	239	VAL	23	-20.666	-20.934	VAL	239	31.72	20.9	29.63	25.9	167	A	239	VAL	0.005	239	VAL	31
240	N	ASN240:F			-0.617	9	9			176	F	240	ASN	0.004	240	ASN	21	-22.02	-21.902	ASN	240	61.95	43	56.27	53	185	A	240	ASN	0.003	240	ASN	21	-21.869	-21.769	ASN	240	58.39	40.6	56.04	52.7	168	A	240	ASN	0.014	240	ASN	23
242	G	GLY242:F			0.389	2	2*	*		178	F	242	GLY	0.065	242	GLY	29	-24.458	-24.98	GLY	242	5.73	7.2	4.13	12.8	187	A	242	GLY	0.061	242	GLY	39	-24.227	-25.926	GLY	242	2.48	3.1	2.48	7.7	170	A	242	GLY	0.086	242	GLY	27
243	V	VAL243:F			-0.014	5	5*			179	F	243	VAL	0.024	243	VAL	21	-27.304	-26.579	VAL	243	41.11	27.1	32.74	28.6	188	A	243	VAL	0.022	243	VAL	28	-28.254	-28.225	VAL	243	18.14	12	11.23	9.8	171	A	243	VAL	0.061	243	VAL	20
244	T	THR244:F			-0.624	9	9			180	F	244	THR	0.018	244	THR	23	-25.039	-24.804	THR	244	2.54	1.8	2.54	2.5	189	A	244	THR	0.016	244	THR	26	-25.972	-25.975	THR	244	7.99	5.7	7.99	7.9	172	A	244	THR	0.025	244	THR	31
245	T	THR245:F			-0.624	9	9			181	F	245	THR	0.002	245	THR	14	-27.306	-25.776	THR	245	63.78	45.8	43.46	42.7	190	A	245	THR	0	245	THR	20	-26.049	-25.353	THR	245	67.36	48.4	41.36	40.7	173	A	245	THR	0.033	245	THR	12
246	P	PRO246:F			-0.508	9	9			182	F	246	PRO	0.007	246	PRO	23	-23.727	-23.643	PRO	246	40.07	29.4	33.84	28.2	191	A	246	PRO	0.003	246	PRO	23	-21.836	-21.97	PRO	246	46.61	34.2	38.87	32.4	174	A	246	PRO	0.033	246	PRO	20
247	V	VAL247:F			0.935	1	1*	*		183	F	247	VAL	0.045	247	VAL	33	-24.328	-25.326	VAL	247	3.31	2.2	3.22	2.8	192	A	247	VAL	0.04	247	VAL	33	-24.417	-25.404	VAL	247	1.66	1.1	1.66	1.4	175	A	247	VAL	0.086	247	VAL	34
301	V	VAL301:F			-0.61	9	9			237	F	301	VAL	0.163	301	VAL	33	-31.103	-31.321	VAL	301	0	0	0	0	246	A	301	VAL	0.162	301	VAL	35	-29.821	-30.417	VAL	301	0	0	0	0	229	A	301	VAL	0.249	301	VAL	35
302	Q	GLN302:F			0.08	4	4*	*		238	F	302	GLN	0.116	302	GLN	28	-28.919	-28.814	GLN	302	0	0	0	0	247	A	302	GLN	0.131	302	GLN	28	-29.295	-29.146	GLN	302	0	0	0	0	230	A	302	GLN	0.23	302	GLN	21
303	L	LEU303:F			-0.489	8	8			239	F	303	LEU	0.18	303	LEU	35	-27.837	-28.661	LEU	303	1.77	1	1.77	1.3	248	A	303	LEU	0.162	303	LEU	36	-28.913	-29.728	LEU	303	1.74	1	1.74	1.2	231	A	303	LEU	0.306	303	LEU	40
304	P	PRO304:F			-0.508	9	9			240	F	304	PRO	0.147	304	PRO	33	-27.949	-28.53	PRO	304	0	0	0	0	249	A	304	PRO	0.162	304	PRO	32	-26.735	-27.34	PRO	304	0	0	0	0	232	A	304	PRO	0.306	304	PRO	34
306	Y	TYR306:F			-0.47	8	8			242	F	306	TYR	0.238	306	TYR	36	-23.061	-24.549	TYR	306	3.15	1.5	1.51	0.9	251	A	306	TYR	0.257	306	TYR	32	-22.75	-23.813	TYR	306	0.99	0.5	0.03	0	234	A	306	TYR	0.433	306	TYR	35
308	V	VAL308:F			-0.61	9	9			244	F	308	VAL	0.394	308	VAL	33	-17.901	-19.637	VAL	308	27.85	18.4	27.85	24.4	253	A	308	VAL	0.402	308	VAL	34	-17.483	-19.382	VAL	308	20.58	13.6	20.58	18	236	A	308	VAL	0.607	308	VAL	29
311	T	THR311:F			-0.624	9	9			247	F	311	THR	0.503	311	THR	25	-13.866	-15.146	THR	311	24.57	17.6	24.33	23.9	256	A	311	THR	0.508	311	THR	24	-13.726	-14.908	THR	311	35.35	25.4	35.35	34.8	239	A	311	THR	0.653	311	THR	31
312	P	PRO312:F			1.151	1	1*	*		248	F	312	PRO	0.526	312	PRO	11	-16.192	-15.595	PRO	312	80.54	59.2	79.96	66.7	257	A	312	PRO	0.566	312	PRO	14	-15.625	-15.438	PRO	312	74.51	54.7	74.51	62.1	240	A	312	PRO	0.653	312	PRO	13
313	C	CYS313:F			-0.456	8	8			249	F	313	CYS	0.296	313	CYS	31	-22.548	-23.52	CYS	313	1.5	1.1	0	0	258	A	313	CYS	0.322	313	CYS	34	-22.056	-23.429	CYS	313	1.55	1.2	0	0	241	A	313	CYS	0.492	313	CYS	37
314	W	TRP314:F			-0.338	7	7			250	F	314	TRP	0.339	314	TRP	26	-26.675	-26.597	TRP	314	23.82	9.6	23.82	11.3	259	A	314	TRP	0.376	314	TRP	26	-25.681	-25.717	TRP	314	24.65	9.9	24.65	11.7	242	A	314	TRP	0.492	314	TRP	23
315	K	LYS315:F			-0.55	9	9			251	F	315	LYS	0.147	315	LYS	34	-31.609	-31.884	LYS	315	45.12	22.5	45.12	27.6	260	A	315	LYS	0.177	315	LYS	39	-30.119	-31.141	LYS	315	16.97	8.5	16.97	10.4	243	A	315	LYS	0.355	315	LYS	30
316	L	LEU316:F			1.275	1	1			252	F	316	LEU	0.203	316	LEU	32	-36.211	-35.727	LEU	316	2.81	1.6	2.09	1.5	261	A	316	LEU	0.228	316	LEU	35	-36.459	-36.291	LEU	316	1.34	0.8	1.34	1	244	A	316	LEU	0.394	316	LEU	31
317	H	HIS317:F			-0.595	9	9			253	F	317	HIS	0.18	317	HIS	32	-40.361	-39.4	HIS	317	11.49	6.3	11.49	7.8	262	A	317	HIS	0.214	317	HIS	36	-38.997	-38.652	HIS	317	1.91	1	1.91	1.3	245	A	317	HIS	0.412	317	HIS	30
318	T	THR318:F			-0.624	9	9			254	F	318	THR	0.163	318	THR	34	-40.378	-39.644	THR	318	0	0	0	0	263	A	318	THR	0.194	318	THR	36	-40.515	-39.996	THR	318	1.22	0.9	0.18	0.2	246	A	318	THR	0.394	318	THR	30
319	S	SER319:F			-0.638	9	9			255	F	319	SER	0.218	319	SER	36	-38.564	-38.269	SER	319	0.22	0.2	0	0	264	A	319	SER	0.257	319	SER	36	-38.783	-38.463	SER	319	0.69	0.6	0.44	0.6	247	A	319	SER	0.514	319	SER	34
320	P	PRO320:F			-0.508	9	9			256	F	320	PRO	0.238	320	PRO	32	-35.977	-35.519	PRO	320	26.96	19.8	26.96	22.5	265	A	320	PRO	0.271	320	PRO	33	-34.204	-34.065	PRO	320	27.06	19.9	27.06	22.6	248	A	320	PRO	0.535	320	PRO	35
321	L	LEU321:F			-0.489	8	8			257	F	321	LEU	0.45	321	LEU	28	-31.57	-31.159	LEU	321	5.49	3.1	5.49	3.9	266	A	321	LEU	0.489	321	LEU	31	-32.633	-32.445	LEU	321	2.21	1.2	2.21	1.6	249	A	321	LEU	0.632	321	LEU	25
322	C	CYS322:F			-0.456	8	8			258	F	322	CYS	0.45	322	CYS	34	-29.391	-29.921	CYS	322	1.26	0.9	0.95	1	267	A	322	CYS	0.489	322	CYS	32	-28.034	-28.49	CYS	322	2.67	2	0.05	0	250	A	322	CYS	0.712	322	CYS	28
323	T	THR323:F			-0.624	9	9			259	F	323	THR	0.621	323	THR	20	-21.588	-21.406	THR	323	17.89	12.8	17.01	16.7	268	A	323	THR	0.68	323	THR	19	-21.052	-20.816	THR	323	24.74	17.8	24.74	24.3	251	A	323	THR	0.795	323	THR	8
324	T	THR324:F			0.504	1	1*	*		260	F	324	THR	0.753	324	THR	19	-18.695	-18.73	THR	324	70.98	51	52.41	51.5	269	A	324	THR	0.788	324	THR	18	-19.461	-19.293	THR	324	68.6	49.3	56.67	55.7	252	A	324	THR	0.873	324	THR	13
325	N	ASN325:F			-0.013	5	5*	*		261	F	325	ASN	0.797	325	ASN	14	-10.105	-10.553	ASN	325	83	57.7	74.48	70.1	270	A	325	ASN	0.809	325	ASN	13	-13.964	-13.853	ASN	325	77.1	53.6	76.74	72.2	253	A	325	ASN	0.896	325	ASN	0
326	T	THR326:F			2.647	1	1			262	F	326	THR	0.9	326	THR	0	-8.409	-7.442	THR	326	134.69	96.7	115.78	113.8	271	A	326	THR	0.809	326	THR	6	-14.224	-13.278	THR	326	70.64	50.7	60.41	59.4
327	K	LYS327:F			0.19	4	4*	*		263	F	327	LYS	0.824	327	LYS	14	-9.127	-9.687	LYS	327	123.81	61.7	122.7	75.1	272	A	327	LYS	0.852	327	LYS	5	-11.055	-10.359	LYS	327	136.78	68.1	136.53	83.6
328	E	GLU328:F			0.148	4	4*	*		264	F	328	GLU	0.777	328	GLU	10	-11.783	-11.578	GLU	328	171.78	99.7	150.25	111.5	273	A	328	GLU	0.611	328	GLU	24	-15.765	-16.712	GLU	328	65.78	38.2	39.15	29.1
329	G	GLY329:F			-0.484	8	8			265	F	329	GLY	0.65	329	GLY	17	-13.657	-14.041	GLY	329	43.12	53.8	35.36	109.4	274	A	329	GLY	0.635	329	GLY	24	-17.873	-18.577	GLY	329	19.46	24.3	4.83	15
330	S	SER330:F			-0.638	9	9			266	F	330	SER	0.673	330	SER	11	-13.865	-13.535	SER	330	44.29	38	37.32	47.8	275	A	330	SER	0.737	330	SER	12	-14.175	-13.925	SER	330	57.96	49.7	39.44	50.5	254	A	330	SER	0.817	330	SER	2
331	N	ASN331:F			-0.617	9	9			267	F	331	ASN	0.581	331	ASN	26	-16.283	-17.4	ASN	331	7.58	5.3	6.86	6.5	276	A	331	ASN	0.611	331	ASN	29	-16.818	-18.219	ASN	331	0.12	0.1	0.11	0.1	255	A	331	ASN	0.77	331	ASN	3
332	I	ILE332:F			-0.615	9	9			268	F	332	ILE	0.526	332	ILE	17	-19.575	-19.279	ILE	332	8.4	4.8	8.35	6.1	277	A	332	ILE	0.587	332	ILE	23	-21.205	-21.411	ILE	332	5.55	3.2	5.06	3.7	256	A	332	ILE	0.632	332	ILE	7
333	C	CYS333:F			-0.456	8	8			269	F	333	CYS	0.339	333	CYS	31	-25.19	-25.858	CYS	333	3.81	2.8	3.55	3.7	278	A	333	CYS	0.402	333	CYS	39	-25.565	-27.11	CYS	333	0.28	0.2	0.28	0.3	257	A	333	CYS	0.578	333	CYS	33
334	L	LEU334:F			0.372	2	2*	*		270	F	334	LEU	0.339	334	LEU	28	-26.964	-27.083	LEU	334	13.3	7.4	11.67	8.3	279	A	334	LEU	0.402	334	LEU	31	-26.972	-27.435	LEU	334	0.37	0.2	0.03	0	258	A	334	LEU	0.492	334	LEU	26
335	T	THR335:F			-0.624	9	9			271	F	335	THR	0.18	335	THR	35	-32.77	-33.026	THR	335	13.38	9.6	13.17	13	280	A	335	THR	0.228	335	THR	36	-33.723	-33.985	THR	335	11.46	8.2	11.46	11.3	259	A	335	THR	0.394	335	THR	33
336	R	ARG336:F			-0.575	9	9			272	F	336	ARG	0.269	336	ARG	35	-34.438	-34.503	ARG	336	5.72	2.4	5.36	2.7	281	A	336	ARG	0.303	336	ARG	38	-34.086	-34.536	ARG	336	1.61	0.7	1.33	0.7	260	A	336	ARG	0.412	336	ARG	36
337	T	THR337:F			-0.624	9	9			273	F	337	THR	0.116	337	THR	22	-36.012	-34.4	THR	337	0.02	0	0.02	0	282	A	337	THR	0.151	337	THR	26	-36.254	-35.074	THR	337	1.29	0.9	1.27	1.3	261	A	337	THR	0.267	337	THR	14
338	D	ASP338:F			-0.578	9	9			274	F	338	ASP	0.18	338	ASP	30	-38.91	-37.885	ASP	338	9.19	6.5	9.19	9	283	A	338	ASP	0.228	338	ASP	32	-38.251	-37.532	ASP	338	6.57	4.7	6.57	6.4	262	A	338	ASP	0.306	338	ASP	28
339	R	ARG339:F			-0.575	9	9			275	F	339	ARG	0.089	339	ARG	30	-37.968	-37.051	ARG	339	42.14	17.6	42.12	20.9	284	A	339	ARG	0.109	339	ARG	32	-37.345	-36.73	ARG	339	23.26	9.7	23.2	11.5	263	A	339	ARG	0.267	339	ARG	28
340	G	GLY340:F			-0.484	8	8			276	F	340	GLY	0.107	340	GLY	33	-36.955	-36.5	GLY	340	2.6	3.2	1.7	5.3	285	A	340	GLY	0.142	340	GLY	34	-36.454	-36.172	GLY	340	0	0	0	0	264	A	340	GLY	0.289	340	GLY	26
341	W	TRP341:F			-0.338	7	7			277	F	341	TRP	0.136	341	TRP	32	-32.616	-32.546	TRP	341	8.2	3.3	8.2	3.9	286	A	341	TRP	0.151	341	TRP	35	-31.371	-31.789	TRP	341	8.03	3.2	8.03	3.8	265	A	341	TRP	0.306	341	TRP	30
342	Y	TYR342:F			0.436	2	2*	*		278	F	342	TYR	0.218	342	TYR	26	-29.843	-29.401	TYR	342	2.57	1.2	2.57	1.4	287	A	342	TYR	0.257	342	TYR	26	-29.868	-29.423	TYR	342	7.39	3.5	7.39	4.2	266	A	342	TYR	0.377	342	TYR	27
343	C	CYS343:F			-0.456	8	8			279	F	343	CYS	0.285	343	CYS	34	-26.677	-27.519	CYS	343	0	0	0	0	288	A	343	CYS	0.303	343	CYS	36	-26.322	-27.435	CYS	343	0	0	0	0	267	A	343	CYS	0.454	343	CYS	39
344	D	ASP344:F			0.086	4	4*	*		280	F	344	ASP	0.526	344	ASP	17	-22.675	-22.022	ASP	344	41.48	29.5	41.16	40.1	289	A	344	ASP	0.533	344	ASP	10	-20.903	-19.649	ASP	344	50.13	35.7	49.55	48.3	268	A	344	ASP	0.607	344	ASP	15
345	N	ASN345:F			-0.617	9	9			281	F	345	ASN	0.474	345	ASN	30	-22.327	-23.21	ASN	345	29.04	20.2	3.07	2.9	290	A	345	ASN	0.467	345	ASN	38	-23.737	-25.378	ASN	345	7.92	5.5	6.49	6.1	269	A	345	ASN	0.578	345	ASN	41
346	A	ALA346:F			-0.612	9	9			282	F	346	ALA	0.65	346	ALA	18	-18.889	-18.787	ALA	346	69.26	64.2	49.17	70.8	291	A	346	ALA	0.657	346	ALA	23	-19.02	-19.478	ALA	346	92.31	85.5	55.67	80.2	270	A	346	ALA	0.729	346	ALA	30
347	G	GLY347:F			-0.484	8	8			283	F	347	GLY	0.704	347	GLY	4	-17.212	-15.693	GLY	347	71.91	89.8	40.93	126.6	292	A	347	GLY	0.714	347	GLY	4	-17.095	-15.589	GLY	347	79.63	99.4	41.8	129.3	271	A	347	GLY	0.729	347	GLY	19
348	S	SER348:F			-0.638	9	9			284	F	348	SER	0.526	348	SER	20	-21.388	-21.229	SER	348	21.78	18.7	21.62	27.7	293	A	348	SER	0.533	348	SER	22	-23.241	-23.099	SER	348	30.81	26.4	28.32	36.3	272	A	348	SER	0.607	348	SER	37
349	V	VAL349:F			-0.016	5	5*	*		285	F	349	VAL	0.374	349	VAL	24	-26.119	-25.875	VAL	349	3.49	2.3	3.49	3.1	294	A	349	VAL	0.376	349	VAL	24	-25.162	-25.029	VAL	349	1.23	0.8	1.23	1.1	273	A	349	VAL	0.492	349	VAL	27
350	S	SER350:F			-0.638	9	9			286	F	350	SER	0.238	350	SER	33	-33.423	-33.374	SER	350	0	0	0	0	295	A	350	SER	0.257	350	SER	38	-31.712	-32.435	SER	350	0.06	0	0.06	0.1	274	A	350	SER	0.394	350	SER	38
351	F	PHE351:F			-0.48	8	8			287	F	351	PHE	0.136	351	PHE	28	-37.302	-36.233	PHE	351	3.42	1.7	3.42	2.1	296	A	351	PHE	0.151	351	PHE	31	-35.902	-35.338	PHE	351	2.66	1.3	2.66	1.6	275	A	351	PHE	0.267	351	PHE	26
352	F	PHE352:F			-0.48	8	8			288	F	352	PHE	0.089	352	PHE	27	-37.046	-35.891	PHE	352	0	0	0	0	297	A	352	PHE	0.109	352	PHE	31	-35.803	-35.25	PHE	352	0.04	0	0.04	0	276	A	352	PHE	0.249	352	PHE	26
353	P	PRO353:F			-0.508	9	9			289	F	353	PRO	0.036	353	PRO	21	-38.295	-36.306	PRO	353	4.36	3.2	0.39	0.3	298	A	353	PRO	0.048	353	PRO	22	-37.173	-35.428	PRO	353	2.95	2.2	0.15	0.1	277	A	353	PRO	0.156	353	PRO	14
354	Q	GLN354:F			0.082	4	4*	*		290	F	354	GLN	0.007	354	GLN	12	-33.04	-30.62	GLN	354	77.84	43.6	77.84	55.2	299	A	354	GLN	0.016	354	GLN	13	-32.967	-30.671	GLN	354	51.22	28.7	50.25	35.6	278	A	354	GLN	0.116	354	GLN	16
355	A	ALA355:F			-0.022	5	5*	*		291	F	355	ALA	0.018	355	ALA	25	-34.702	-33.586	ALA	355	50.71	47	29.45	42.4	300	A	355	ALA	0.033	355	ALA	35	-32.609	-32.884	ALA	355	1.61	1.5	0	0	279	A	355	ALA	0.127	355	ALA	13
356	E	GLU356:F			0.943	1*	1*	*		292	F	356	GLU	0	356	GLU	4	-29.89	-26.912	GLU	356	168.07	97.6	144.12	107	301	A	356	GLU	0.003	356	GLU	13	-29.589	-27.681	GLU	356	62.71	36.4	51.93	38.5	280	A	356	GLU	0.067	356	GLU	17
357	T	THR357:F			-0.06	5	5*	*		293	F	357	THR	0.011	357	THR	24	-29.676	-29.023	THR	357	50.49	36.3	49.95	49.1	302	A	357	THR	0.011	357	THR	23	-26.301	-25.921	THR	357	59.01	42.4	46.59	45.8	281	A	357	THR	0.133	357	THR	27
358	C	CYS358:F			-0.456	8	8			294	F	358	CYS	0.036	358	CYS	28	-28.193	-28.17	CYS	358	14.44	10.8	0	0	303	A	358	CYS	0.048	358	CYS	38	-24.826	-26.341	CYS	358	0.77	0.6	0.19	0.2	282	A	358	CYS	0.177	358	CYS	27
359	K	LYS359:F			-0.55	9	9			295	F	359	LYS	0.029	359	LYS	23	-25.213	-24.959	LYS	359	52.52	26.2	52.52	32.2	304	A	359	LYS	0.033	359	LYS	25	-24.178	-24.273	LYS	359	42.8	21.3	42.8	26.2	283	A	359	LYS	0.156	359	LYS	17
360	V	VAL360:F			-0.016	5	5*	*		296	F	360	VAL	0.116	360	VAL	26	-22.651	-23.036	VAL	360	62.92	41.6	29.98	26.2	305	A	360	VAL	0.142	360	VAL	30	-20.675	-21.747	VAL	360	7.83	5.2	7.19	6.3	284	A	360	VAL	0.306	360	VAL	26
361	Q	GLN361:F			-0.579	9	9			297	F	361	GLN	0.18	361	GLN	24	-19.664	-20.163	GLN	361	70.61	39.6	59.96	42.5	306	A	361	GLN	0.177	361	GLN	26	-17.817	-18.758	GLN	361	15.08	8.4	14.1	10	285	A	361	GLN	0.377	361	GLN	25
362	S	SER362:F			-0.638	9	9			298	F	362	SER	0.314	362	SER	13	-17.55	-17.027	SER	362	94.59	81.2	80.74	103.4	307	A	362	SER	0.303	362	SER	12	-15.574	-15.163	SER	362	63.6	54.6	57.11	73.1	286	A	362	SER	0.514	362	SER	11
363	N	ASN363:F			-0.617	9	9			299	F	363	ASN	0.428	363	ASN	10	-14.976	-14.403	ASN	363	72.03	50	72.01	67.8	308	A	363	ASN	0.439	363	ASN	17	-14.185	-14.509	ASN	363	49.51	34.4	49.44	46.5	287	A	363	ASN	0.607	363	ASN	13
364	R	ARG364:F			-0.575	9	9			300	F	364	ARG	0.339	364	ARG	24	-16.564	-17.419	ARG	364	34.38	14.4	34.38	17.1	309	A	364	ARG	0.322	364	ARG	23	-16.062	-16.86	ARG	364	51.15	21.4	51.15	25.4	288	A	364	ARG	0.514	364	ARG	19
365	V	VAL365:F			-0.61	9	9			301	F	365	VAL	0.147	365	VAL	34	-21.79	-23.194	VAL	365	0	0	0	0	310	A	365	VAL	0.177	365	VAL	37	-21.073	-22.905	VAL	365	0	0	0	0	289	A	365	VAL	0.377	365	VAL	35
366	F	PHE366:F			-0.48	8	8			302	F	366	PHE	0.116	366	PHE	21	-24.665	-24.243	PHE	366	1.35	0.7	1.28	0.8	311	A	366	PHE	0.142	366	PHE	30	-23.416	-24.173	PHE	366	0.58	0.3	0.18	0.1	290	A	366	PHE	0.306	366	PHE	25
367	C	CYS367:F			-0.456	8	8			303	F	367	CYS	0.089	367	CYS	41	-30.166	-31.412	CYS	367	0	0	0	0	312	A	367	CYS	0.109	367	CYS	40	-27.154	-28.632	CYS	367	0.73	0.5	0.73	0.8	291	A	367	CYS	0.267	367	CYS	34
368	D	ASP368:F			-0.578	9	9			304	F	368	ASP	0.051	368	ASP	27	-31.246	-30.758	ASP	368	20.58	14.7	20.33	19.8	313	A	368	ASP	0.069	368	ASP	28	-29.887	-29.67	ASP	368	29.63	21.1	27.51	26.8	292	A	368	ASP	0.218	368	ASP	18
369	T	THR369:F			-0.624	9	9			305	F	369	THR	0.147	369	THR	32	-30.241	-30.443	THR	369	2.27	1.6	2.26	2.2	314	A	369	THR	0.151	369	THR	35	-29.83	-30.424	THR	369	0.7	0.5	0.7	0.7	293	A	369	THR	0.336	369	THR	36
370	M	MET370:F			-0.603	9	9			306	F	370	MET	0.065	370	MET	26	-35.717	-34.599	MET	370	42.92	22.1	40.42	25.8	315	A	370	MET	0.084	370	MET	26	-34.543	-33.561	MET	370	41.19	21.2	37.08	23.7	294	A	370	MET	0.249	370	MET	21
371	N	ASN371:F			-0.036	5	5*	*		307	F	371	ASN	0.029	371	ASN	19	-37.771	-35.612	ASN	371	23.23	16.1	23.23	21.9	316	A	371	ASN	0.033	371	ASN	23	-36.964	-35.358	ASN	371	46.81	32.5	46.03	43.3	295	A	371	ASN	0.197	371	ASN	18
372	S	SER372:F			-0.638	9	9			308	F	372	SER	0.116	372	SER	39	-37.232	-37.435	SER	372	1.96	1.7	0	0	317	A	372	SER	0.142	372	SER	38	-35.737	-35.997	SER	372	6.81	5.8	0.06	0.1	296	A	372	SER	0.289	372	SER	37
373	L	LEU373:F			-0.489	8	8			309	F	373	LEU	0.147	373	LEU	29	-37.624	-36.632	LEU	373	5.13	2.9	5.13	3.6	318	A	373	LEU	0.177	373	LEU	30	-36.499	-35.752	LEU	373	5.53	3.1	5.53	3.9	297	A	373	LEU	0.289	373	LEU	28
374	T	THR374:F			-0.624	9	9			310	F	374	THR	0.314	374	THR	29	-34.914	-34.234	THR	374	29.53	21.2	9.98	9.8	319	A	374	THR	0.322	374	THR	29	-34.963	-34.278	THR	374	26.25	18.8	12.16	12	298	A	374	THR	0.433	374	THR	35
375	L	LEU375:F			-0.489	8	8			311	F	375	LEU	0.339	375	LEU	32	-30.163	-30.375	LEU	375	17.72	9.9	15.69	11.1	320	A	375	LEU	0.357	375	LEU	32	-31.337	-31.413	LEU	375	16.04	9	14.52	10.3	299	A	375	LEU	0.433	375	LEU	30
376	P	PRO376:F			-0.508	9	9			312	F	376	PRO	0.526	376	PRO	18	-24.457	-23.714	PRO	376	66.56	48.9	66.34	55.3	321	A	376	PRO	0.566	376	PRO	20	-24.905	-24.341	PRO	376	49.35	36.2	48.9	40.8	300	A	376	PRO	0.558	376	PRO	28
377	S	SER377:F			0.471	2	2*	*		313	F	377	SER	0.621	377	SER	6	-18.985	-17.491	SER	377	60.98	52.3	46.7	59.8	322	A	377	SER	0.657	377	SER	9	-20.782	-19.427	SER	377	56.92	48.9	47.65	61	301	A	377	SER	0.653	377	SER	8
378	E	GLU378:F			0.14	4	4*	*		314	F	378	GLU	0.673	378	GLU	11	-17.229	-16.513	GLU	378	70.38	40.9	70.38	52.2	323	A	378	GLU	0.714	378	GLU	14	-18.433	-17.923	GLU	378	69.51	40.4	69.51	51.6	302	A	378	GLU	0.653	378	GLU	20
379	V	VAL379:F			-0.016	5	5*	*		315	F	379	VAL	0.428	379	VAL	31	-24.458	-25.211	VAL	379	8.31	5.5	7.96	7	324	A	379	VAL	0.467	379	VAL	35	-24.864	-26.03	VAL	379	4.58	3	1.97	1.7	303	A	379	VAL	0.492	379	VAL	33
380	N	ASN380:F			-0.033	5	5*	*		316	F	380	ASN	0.559	380	ASN	13	-22.222	-21.161	ASN	380	40.12	27.9	40.12	37.8	325	A	380	ASN	0.587	380	ASN	19	-22.894	-22.446	ASN	380	54.58	37.9	54.58	51.4	304	A	380	ASN	0.607	380	ASN	16
381	L	LEU381:F			0.373	2	2*	*		317	F	381	LEU	0.65	381	LEU	17	-18.062	-17.94	LEU	381	40.15	22.5	40.15	28.4	326	A	381	LEU	0.714	381	LEU	15	-17.085	-16.845	LEU	381	58.81	32.9	58.81	41.7	305	A	381	LEU	0.653	381	LEU	15
382	C	CYS382:F			-0.456	8	8			318	F	382	CYS	0.45	382	CYS	33	-24.182	-25.196	CYS	382	1.91	1.4	1.91	2	327	A	382	CYS	0.508	382	CYS	32	-24.298	-25.184	CYS	382	0.56	0.4	0	0	306	A	382	CYS	0.514	382	CYS	31
383	N	ASN383:F			-0.617	9	9			319	F	383	ASN	0.503	383	ASN	25	-27.302	-27.038	ASN	383	8.38	5.8	5.53	5.2	328	A	383	ASN	0.533	383	ASN	23	-26.399	-26.009	ASN	383	11.57	8	7.24	6.8	307	A	383	ASN	0.578	383	ASN	21
384	V	VAL384:F			2.573	1	1			320	F	384	VAL	0.733	384	VAL	8	-19.407	-18.096	VAL	384	111.41	73.6	79.43	69.5	329	A	384	VAL	0.788	384	VAL	9	-20.106	-18.829	VAL	384	117.08	77.3	89.1	78	308	A	384	VAL	0.729	384	VAL	7
385	D	ASP385:F			-0.578	9	9			321	F	385	ASP	0.777	385	ASP	6	-16.801	-15.559	ASP	385	76.14	54.2	75.9	73.9	330	A	385	ASP	0.809	385	ASP	8	-17.027	-15.989	ASP	385	71.44	50.9	71.44	69.6	309	A	385	ASP	0.685	385	ASP	9
386	I	ILE386:F			-0.615	9	9			322	F	386	ILE	0.559	386	ILE	32	-17.66	-19.309	ILE	386	10.59	6	6.44	4.7	331	A	386	ILE	0.611	386	ILE	36	-18.734	-20.72	ILE	386	8.56	4.9	3.41	2.5	310	A	386	ILE	0.535	386	ILE	21
387	F	PHE387:F			-0.48	8	8			323	F	387	PHE	0.733	387	PHE	12	-12.703	-12.622	PHE	387	94.7	47.5	72.92	44.4	332	A	387	PHE	0.752	387	PHE	13	-12.76	-12.788	PHE	387	83.36	41.8	59.87	36.5	311	A	387	PHE	0.578	387	PHE	5
388	N	ASN388:F			-0.617	9	9			324	F	388	ASN	0.733	388	ASN	16	-9.114	-9.906	ASN	388	16.83	11.7	9.1	8.6	333	A	388	ASN	0.752	388	ASN	17	-9.195	-10.092	ASN	388	16.24	11.3	7.42	7	312	A	388	ASN	0.632	388	ASN	19
389	P	PRO389:F			2.526	1	1			325	F	389	PRO	0.853	389	PRO	0	-5.674	-5.021	PRO	389	145.73	107.1	113.42	94.6	334	A	389	PRO	0.877	389	PRO	0	-6.704	-5.933	PRO	389	134.51	98.8	105.56	88	313	A	389	PRO	0.685	389	PRO	1
390	K	LYS390:F			-0.55	9	9			326	F	390	LYS	0.824	390	LYS	11	-8.83	-9.079	LYS	390	137.3	68.4	115.6	70.8	335	A	390	LYS	0.852	390	LYS	12	-8.868	-9.229	LYS	390	134.39	66.9	126.38	77.4	314	A	390	LYS	0.712	390	LYS	13
391	Y	TYR391:F			-0.47	8	8			327	F	391	TYR	0.503	391	TYR	18	-14.86	-15.221	TYR	391	37.6	17.7	32.18	18.1	336	A	391	TYR	0.533	391	TYR	21	-16.108	-16.67	TYR	391	23.93	11.2	21.74	12.3	315	A	391	TYR	0.474	391	TYR	23
392	D	ASP392:F			0.085	4	4*	*		328	F	392	ASP	0.474	392	ASP	20	-18.098	-18.317	ASP	392	51.22	36.5	41.66	40.6	337	A	392	ASP	0.508	392	ASP	22	-19.935	-20.172	ASP	392	42.91	30.6	35.64	34.7	316	A	392	ASP	0.454	392	ASP	10
393	C	CYS393:F			-0.456	8	8			329	F	393	CYS	0.428	393	CYS	27	-23.467	-23.873	CYS	393	0.89	0.7	0.89	0.9	338	A	393	CYS	0.489	393	CYS	25	-23.506	-23.678	CYS	393	0.85	0.6	0.44	0.5	317	A	393	CYS	0.433	393	CYS	23
394	K	LYS394:F			0.176	4	4*	*		330	F	394	LYS	0.218	394	LYS	26	-29.468	-29.069	LYS	394	27.02	13.5	25.8	15.8	339	A	394	LYS	0.271	394	LYS	30	-29.544	-29.597	LYS	394	20.15	10	19.43	11.9	318	A	394	LYS	0.306	394	LYS	19
395	I	ILE395:F			-0.615	9	9			331	F	395	ILE	0.269	395	ILE	38	-30.351	-31.23	ILE	395	2.77	1.6	2.77	2	340	A	395	ILE	0.322	395	ILE	39	-31.276	-32.164	ILE	395	0	0	0	0	319	A	395	ILE	0.394	395	ILE	22
396	M	MET396:F			-0.603	9	9			332	F	396	MET	0.147	396	MET	24	-28.686	-28.147	MET	396	16.81	8.7	16.18	10.3	341	A	396	MET	0.194	396	MET	24	-30.584	-29.827	MET	396	11.07	5.7	10.72	6.8	320	A	396	MET	0.355	396	MET	26
397	T	THR397:F			-0.624	9	9			333	F	397	THR	0.285	397	THR	29	-25.989	-26.335	THR	397	0.25	0.2	0.15	0.1	342	A	397	THR	0.322	397	THR	30	-27.893	-28.135	THR	397	0.52	0.4	0.1	0.1	321	A	397	THR	0.454	397	THR	11
398	S	SER398:F			-0.638	9	9			334	F	398	SER	0.269	398	SER	27	-24.107	-24.439	SER	398	13.7	11.8	13.59	17.4	343	A	398	SER	0.303	398	SER	30	-26.507	-26.909	SER	398	8.92	7.7	8.87	11.4	322	A	398	SER	0.535	398	SER	33
399	K	LYS399:F			-0.55	9	9			335	F	399	LYS	0.428	399	LYS	29	-21.365	-22.243	LYS	399	40.79	20.3	34.26	21	344	A	399	LYS	0.489	399	LYS	32	-22.837	-23.891	LYS	399	31.27	15.6	21.01	12.9	323	A	399	LYS	0.653	399	LYS	13
400	T	THR400:F			-0.063	5	5*	*		336	F	400	THR	0.238	400	THR	32	-25.18	-25.965	THR	400	25.08	18	17.24	16.9	345	A	400	THR	0.271	400	THR	34	-28.011	-28.7	THR	400	13.05	9.4	9.87	9.7	324	A	400	THR	0.685	400	THR	22
401	D	ASP401:F			-0.578	9	9			337	F	401	ASP	0.428	401	ASP	25	-25.805	-25.712	ASP	401	39.79	28.3	15.46	15.1	346	A	401	ASP	0.439	401	ASP	30	-28.419	-28.6	ASP	401	25.81	18.4	15.52	15.1	325	A	401	ASP	0.747	401	ASP	20
402	V	VAL402:F			0.616	1	1*	*		338	F	402	VAL	0.238	402	VAL	36	-32.643	-33.029	VAL	402	16.58	10.9	13.34	11.7	347	A	402	VAL	0.271	402	VAL	37	-34.059	-34.397	VAL	402	22.31	14.7	21.62	18.9	326	A	402	VAL	0.607	402	VAL	33
403	S	SER403:F			-0.638	9	9			339	F	403	SER	0.296	403	SER	34	-35.359	-35.203	SER	403	11.84	10.2	2.51	3.2	348	A	403	SER	0.322	403	SER	36	-34.739	-34.884	SER	403	9.63	8.3	0.66	0.8	327	A	403	SER	0.685	403	SER	25
404	S	SER404:F			-0.638	9	9			340	F	404	SER	0.203	404	SER	31	-36.675	-36.022	SER	404	2.57	2.2	2.57	3.3	349	A	404	SER	0.228	404	SER	34	-36.247	-35.988	SER	404	6.31	5.4	6.31	8.1	328	A	404	SER	0.558	404	SER	36
405	S	SER405:F			-0.638	9	9			341	F	405	SER	0.203	405	SER	39	-35.859	-36.22	SER	405	0.01	0	0.01	0	350	A	405	SER	0.228	405	SER	36	-35.466	-35.527	SER	405	0	0	0	0	329	A	405	SER	0.535	405	SER	43
406	V	VAL406:F			-0.61	9	9			342	F	406	VAL	0.163	406	VAL	35	-39.853	-39.295	VAL	406	1.59	1.1	1.59	1.4	351	A	406	VAL	0.194	406	VAL	37	-38.224	-38.083	VAL	406	7.66	5.1	7.66	6.7	330	A	406	VAL	0.474	406	VAL	40
407	I	ILE407:F			-0.615	9	9			343	F	407	ILE	0.163	407	ILE	27	-35.359	-34.398	ILE	407	11.21	6.4	0.63	0.5	352	A	407	ILE	0.214	407	ILE	30	-33.239	-32.866	ILE	407	19.36	11.1	11.22	8.1	331	A	407	ILE	0.454	407	ILE	26
408	T	THR408:F			-0.624	9	9			344	F	408	THR	0.238	408	THR	42	-33.402	-34.391	THR	408	1.8	1.3	0.06	0.1	353	A	408	THR	0.283	408	THR	41	-33.054	-33.968	THR	408	6.13	4.4	0	0	332	A	408	THR	0.492	408	THR	33
409	S	SER409:F			-0.638	9	9			345	F	409	SER	0.269	409	SER	36	-28.246	-29.138	SER	409	10.46	9	10.13	13	354	A	409	SER	0.322	409	SER	33	-26.401	-27.16	SER	409	10.86	9.3	10.65	13.6	333	A	409	SER	0.492	409	SER	29
410	L	LEU410:F			0.337	3	3*	*		346	F	410	LEU	0.474	410	LEU	26	-23.41	-23.708	LEU	410	0	0	0	0	355	A	410	LEU	0.533	410	LEU	25	-20.706	-21.199	LEU	410	0	0	0	0	334	A	410	LEU	0.653	410	LEU	19
411	G	GLY411:F			-0.484	8	8			347	F	411	GLY	0.339	411	GLY	32	-25.135	-25.925	GLY	411	0	0	0	0	356	A	411	GLY	0.402	411	GLY	35	-23.264	-24.613	GLY	411	0	0	0	0	335	A	411	GLY	0.632	411	GLY	28
412	A	ALA412:F			-0.612	9	9			348	F	412	ALA	0.374	412	ALA	39	-29.231	-30.355	ALA	412	0.16	0.1	0.16	0.2	357	A	412	ALA	0.439	412	ALA	37	-29.053	-29.967	ALA	412	0	0	0	0	336	A	412	ALA	0.653	412	ALA	34
413	I	ILE413:F			-0.615	9	9			349	F	413	ILE	0.296	413	ILE	37	-34.08	-34.416	ILE	413	0	0	0	0	358	A	413	ILE	0.322	413	ILE	40	-34.524	-35.154	ILE	413	0	0	0	0	337	A	413	ILE	0.607	413	ILE	38
414	V	VAL414:F			-0.61	9	9			350	F	414	VAL	0.428	414	VAL	33	-30.946	-31.182	VAL	414	0	0	0	0	359	A	414	VAL	0.467	414	VAL	34	-30.477	-30.882	VAL	414	0.28	0.2	0.03	0	338	A	414	VAL	0.747	414	VAL	32
415	S	SER415:F			-0.638	9	9			351	F	415	SER	0.314	415	SER	38	-33.512	-34.029	SER	415	0	0	0	0	360	A	415	SER	0.357	415	SER	40	-33.29	-34.062	SER	415	0	0	0	0	339	A	415	SER	0.685	415	SER	41
416	C	CYS416:F			-0.456	8	8			352	F	416	CYS	0.526	416	CYS	24	-29.186	-28.589	CYS	416	0.41	0.3	0.41	0.4	361	A	416	CYS	0.566	416	CYS	24	-28.638	-28.105	CYS	416	1.89	1.4	1.89	2	340	A	416	CYS	0.826	416	CYS	25
417	Y	TYR417:F			-0.47	8	8			353	F	417	TYR	0.45	417	TYR	34	-27.972	-28.665	TYR	417	5.03	2.4	1.92	1.1	362	A	417	TYR	0.489	417	TYR	30	-28.195	-28.402	TYR	417	2.72	1.3	0.53	0.3	341	A	417	TYR	0.795	417	TYR	34
418	G	GLY418:F			-0.484	8	8			354	F	418	GLY	0.621	418	GLY	24	-22.124	-22.34	GLY	418	33.43	41.7	28.38	87.8	363	A	418	GLY	0.68	418	GLY	25	-21.032	-21.488	GLY	418	18.46	23	13.09	40.5	342	A	418	GLY	0.873	418	GLY	23
419	K	LYS419:F			-0.55	9	9			355	F	419	LYS	0.777	419	LYS	10	-19.185	-18.129	LYS	419	212.12	105.6	179.98	110.2	364	A	419	LYS	0.752	419	LYS	13	-21.072	-20.144	LYS	419	162.04	80.7	129.76	79.5	343	A	419	LYS	0.92	419	LYS	6
420	T	THR420:F			-0.624	9	9			356	F	420	THR	0.559	420	THR	35	-24.885	-26.048	THR	420	33.63	24.1	21.07	20.7	365	A	420	THR	0.566	420	THR	40	-26.095	-27.694	THR	420	30.56	21.9	18.22	17.9	344	A	420	THR	0.861	420	THR	32
422	C	CYS422:F			-0.456	8	8			358	F	422	CYS	0.581	422	CYS	25	-26.841	-26.63	CYS	422	1.77	1.3	0	0	367	A	422	CYS	0.587	422	CYS	30	-27.097	-27.431	CYS	422	2.58	1.9	0	0	346	A	422	CYS	0.861	422	CYS	33
438	G	GLY438:F			-0.484	8	8			374	F	438	GLY	0.581	438	GLY	17	-27.398	-26.202	GLY	438	13.77	17.2	12.68	39.2	383	A	438	GLY	0.611	438	GLY	17	-29.866	-28.387	GLY	438	10.25	12.8	9.07	28.1	362	A	438	GLY	0.817	438	GLY	12
439	C	CYS439:F			-0.456	8	8			375	F	439	CYS	0.503	439	CYS	33	-31.378	-31.564	CYS	439	8.36	6.2	1.68	1.7	384	A	439	CYS	0.533	439	CYS	37	-31.184	-31.853	CYS	439	11.65	8.7	0.15	0.2	363	A	439	CYS	0.747	439	CYS	31
440	D	ASP440:F			-0.578	9	9			376	F	440	ASP	0.621	440	ASP	18	-27.23	-26.168	ASP	440	39.18	27.9	39.18	38.2	385	A	440	ASP	0.657	440	ASP	21	-27.033	-26.339	ASP	440	32.28	23	32.28	31.4	364	A	440	ASP	0.845	440	ASP	22
441	Y	TYR441:F			-0.47	8	8			377	F	441	TYR	0.559	441	TYR	30	-26.924	-27.278	TYR	441	17.08	8	6.68	3.8	386	A	441	TYR	0.611	441	TYR	32	-26.911	-27.496	TYR	441	9.74	4.6	5.05	2.8	365	A	441	TYR	0.77	441	TYR	21
442	V	VAL442:F			-0.016	5	5*	*		378	F	442	VAL	0.581	442	VAL	35	-22.665	-24.083	VAL	442	18.07	11.9	18.07	15.8	387	A	442	VAL	0.635	442	VAL	31	-21.643	-22.719	VAL	442	15.17	10	15.17	13.3	366	A	442	VAL	0.817	442	VAL	33
443	S	SER443:F			-0.638	9	9			379	F	443	SER	0.65	443	SER	14	-17.316	-16.935	SER	443	35.22	30.2	28.24	36.1	388	A	443	SER	0.714	443	SER	16	-16.485	-16.429	SER	443	35.36	30.3	30.76	39.4	367	A	443	SER	0.826	443	SER	10
444	N	ASN444:F			-0.617	9	9			380	F	444	ASN	0.559	444	ASN	28	-17.438	-18.653	ASN	444	2.33	1.6	0.32	0.3	389	A	444	ASN	0.635	444	ASN	25	-15.847	-16.899	ASN	444	14.24	9.9	9.23	8.7	368	A	444	ASN	0.795	444	ASN	16
445	K	LYS445:F			-0.55	9	9			381	F	445	LYS	0.753	445	LYS	11	-13.066	-12.829	LYS	445	112.85	56.2	88.59	54.2	390	A	445	LYS	0.912	445	LYS	10	-11.313	-11.162	LYS	445	179.93	89.6	165.02	101.1	369	A	445	LYS	0.909	445	LYS	0
446	G	GLY446:F			-0.484	8	8			382	F	446	GLY	0.777	446	GLY	11	-12.635	-12.447	GLY	446	39.29	49.1	34.76	107.5	391	A	446	GLY	0.852	446	GLY	11	-10.355	-10.429	GLY	446	35.54	44.4	24.09	74.5	370	A	446	GLY	0.896	446	GLY	19
447	V	VAL447:F			-0.014	5	5*	*		383	F	447	VAL	0.621	447	VAL	32	-16.988	-18.714	VAL	447	6.77	4.5	6.77	5.9	392	A	447	VAL	0.657	447	VAL	33	-15.046	-17.111	VAL	447	0.26	0.2	0.26	0.2	371	A	447	VAL	0.845	447	VAL	29
448	D	ASP448:F			-0.578	9	9			384	F	448	ASP	0.581	448	ASP	16	-20.498	-19.98	ASP	448	19	13.5	17.01	16.6	393	A	448	ASP	0.611	448	ASP	15	-17.538	-17.246	ASP	448	17.29	12.3	15.05	14.7	372	A	448	ASP	0.81	448	ASP	12
449	T	THR449:F			-0.624	9	9			385	F	449	THR	0.474	449	THR	20	-25.913	-25.233	THR	449	21.89	15.7	21.89	21.5	394	A	449	THR	0.508	449	THR	26	-23.771	-24.027	THR	449	20.79	14.9	20.65	20.3	373	A	449	THR	0.81	449	THR	25
450	V	VAL450:F			-0.61	9	9			386	F	450	VAL	0.394	450	VAL	39	-28.665	-29.854	VAL	450	0.16	0.1	0.16	0.1	395	A	450	VAL	0.439	450	VAL	38	-26.687	-27.988	VAL	450	0.13	0.1	0.13	0.1	374	A	450	VAL	0.77	450	VAL	34
451	S	SER451:F			-0.638	9	9			387	F	451	SER	0.474	451	SER	19	-30.281	-28.984	SER	451	25.52	21.9	25.52	32.7	396	A	451	SER	0.489	451	SER	19	-30.257	-28.962	SER	451	30.57	26.2	29.82	38.2	375	A	451	SER	0.826	451	SER	17
452	V	VAL452:F			-0.61	9	9			388	F	452	VAL	0.339	452	VAL	37	-32.307	-32.847	VAL	452	3.35	2.2	3.09	2.7	397	A	452	VAL	0.357	452	VAL	38	-32.766	-33.368	VAL	452	4.53	3	2.16	1.9	376	A	452	VAL	0.77	452	VAL	40
453	G	GLY453:F			-0.484	8	8			389	F	453	GLY	0.45	453	GLY	33	-31.191	-31.399	GLY	453	17.66	22.1	5.83	18	398	A	453	GLY	0.439	453	GLY	38	-32.132	-32.807	GLY	453	23.17	28.9	4.93	15.3	377	A	453	GLY	0.845	453	GLY	24
454	N	ASN454:F			-0.617	9	9			390	F	454	ASN	0.394	454	ASN	27	-30.453	-30.056	ASN	454	52.93	36.8	40.94	38.5	399	A	454	ASN	0.376	454	ASN	31	-30.352	-30.427	ASN	454	32.74	22.7	19.53	18.4	378	A	454	ASN	0.845	454	ASN	15
455	T	THR455:F			-0.624	9	9			391	F	455	THR	0.218	455	THR	37	-33.985	-34.332	THR	455	3.91	2.8	3.78	3.7	400	A	455	THR	0.257	455	THR	34	-33.102	-33.205	THR	455	4.55	3.3	2.97	2.9	379	A	455	THR	0.685	455	THR	35
456	L	LEU456:F			-0.489	8	8			392	F	456	LEU	0.296	456	LEU	24	-33.152	-32.099	LEU	456	49.16	27.5	44.66	31.6	401	A	456	LEU	0.303	456	LEU	27	-31.533	-31.012	LEU	456	60.74	34	52.38	37.1	380	A	456	LEU	0.712	456	LEU	25
457	Y	TYR457:F			0.436	2	2*	*		393	F	457	TYR	0.18	457	TYR	39	-33.936	-34.518	TYR	457	3.48	1.6	3.48	2	402	A	457	TYR	0.228	457	TYR	38	-31.823	-32.533	TYR	457	5.93	2.8	5.93	3.3	381	A	457	TYR	0.558	457	TYR	36
458	Y	TYR458:F			-0.47	8	8			394	F	458	TYR	0.285	458	TYR	25	-31.187	-30.475	TYR	458	57.06	26.8	54.43	30.7	403	A	458	TYR	0.303	458	TYR	17	-27.954	-26.694	TYR	458	65.27	30.7	62.68	35.3	382	A	458	TYR	0.607	458	TYR	23
459	V	VAL459:F			-0.61	9	9			395	F	459	VAL	0.339	459	VAL	32	-27.894	-28.366	VAL	459	2.46	1.6	0	0	404	A	459	VAL	0.402	459	VAL	30	-24.689	-25.3	VAL	459	7.37	4.9	0	0	383	A	459	VAL	0.632	459	VAL	31
460	N	ASN460:F			-0.617	9	9			396	F	460	ASN	0.269	460	ASN	26	-26.176	-26.156	ASN	460	23.24	16.1	23.24	21.9	405	A	460	ASN	0.357	460	ASN	34	-23.527	-24.731	ASN	460	62.08	43.1	61.89	58.3	384	A	460	ASN	0.653	460	ASN	17
461	K	LYS461:F			-0.55	9	9			397	F	461	LYS	0.474	461	LYS	21	-22.022	-21.904	LYS	461	55.54	27.7	46.28	28.3	406	A	461	LYS	0.566	461	LYS	18	-17.814	-17.835	LYS	461	121.2	60.4	95.94	58.8	385	A	461	LYS	0.474	461	LYS	16
462	Q	GLN462:F			0.233	3	3*	*		398	F	462	GLN	0.374	462	GLN	24	-18.394	-19.039	GLN	462	73.76	41.3	69.77	49.5	407	A	462	GLN	0.489	462	GLN	27	-15.454	-16.782	GLN	462	51.83	29	48.79	34.6	386	A	462	GLN	0.653	462	GLN	28
463	E	GLU463:F			-0.559	9	9			399	F	463	GLU	0.673	463	GLU	4	-12.165	-11.226	GLU	463	81.95	47.6	75.07	55.7	408	A	463	GLU	0.68	463	GLU	2	-9.546	-8.678	GLU	463	146.13	84.8	138.7	102.9	387	A	463	GLU	0.685	463	GLU	4
464	G	GLY464:F			-0.484	8	8			400	F	464	GLY	0.704	464	GLY	24	-9.407	-11.085	GLY	464	4.25	5.3	2.3	7.1	409	A	464	GLY	0.752	464	GLY	26	-8.051	-10.115	GLY	464	36.85	46	14.15	43.8	388	A	464	GLY	0.607	464	GLY	24
465	K	LYS465:F			-0.55	9	9			401	F	465	LYS	0.873	465	LYS	3	-8.053	-7.472	LYS	465	172.51	85.9	168.42	103.1	410	A	465	LYS	0.897	465	LYS	3	-9.305	-8.58	LYS	465	164.48	81.9	160.86	98.5	389	A	465	LYS	0.632	465	LYS	18
466	S	SER466:F			1.169	1	1			402	F	466	SER	0.733	466	SER	34	-15.391	-17.531	SER	466	35.41	30.4	3.11	4	411	A	466	SER	0.752	466	SER	30	-14.9	-16.637	SER	466	39.15	33.6	4.97	6.4	390	A	466	SER	0.578	466	SER	11
467	L	LEU467:F			-0.489	8	8			403	F	467	LEU	0.797	467	LEU	13	-15.102	-14.86	LEU	467	88.97	49.8	87.27	61.8	412	A	467	LEU	0.852	467	LEU	13	-14.152	-14.02	LEU	467	99.72	55.8	99.53	70.5	391	A	467	LEU	0.454	467	LEU	26
468	Y	TYR468:F			0.436	2	2*	*		404	F	468	TYR	0.777	468	TYR	13	-18.969	-18.282	TYR	468	74.79	35.2	56.16	31.7	413	A	468	TYR	0.834	468	TYR	14	-19.175	-18.58	TYR	468	77.35	36.4	57.22	32.3	392	A	468	TYR	0.492	468	TYR	5
469	V	VAL469:F			-0.014	5	5*			405	F	469	VAL	0.797	469	VAL	23	-18.179	-18.734	VAL	469	46.5	30.7	46.5	40.7	414	A	469	VAL	0.834	469	VAL	19	-18.763	-18.79	VAL	469	54.79	36.2	53.93	47.2	393	A	469	VAL	0.336	469	VAL	27
470	K	LYS470:F			-0.55	9	9			406	F	470	LYS	0.927	470	LYS	0	-17.831	-15.78	LYS	470	179.03	89.2	152.64	93.5	415	A	470	LYS	0.949	470	LYS	0	-18.525	-16.395	LYS	470	170.81	85.1	145.21	88.9	394	A	470	LYS	0.433	470	LYS	1
471	G	GLY471:F			-0.484	8	8			407	F	471	GLY	0.853	471	GLY	25	-16.56	-17.531	GLY	471	29.18	36.4	17.61	54.5	416	A	471	GLY	0.877	471	GLY	22	-17.021	-17.594	GLY	471	29.72	37.1	24.41	75.5	395	A	471	GLY	0.355	471	GLY	27
472	E	GLU472:F			-0.559	9	9			408	F	472	GLU	0.873	472	GLU	6	-17.906	-16.537	GLU	472	88.99	51.7	81.66	60.6	417	A	472	GLU	0.912	472	GLU	6	-17.565	-16.235	GLU	472	96.87	56.2	84.76	62.9	396	A	472	GLU	0.306	472	GLU	5
473	P	PRO473:F			-0.508	9	9			409	F	473	PRO	0.704	473	PRO	27	-22.568	-23.078	PRO	473	35.45	26	35.45	29.6	418	A	473	PRO	0.752	473	PRO	26	-22.738	-23.113	PRO	473	32.4	23.8	32.4	27	397	A	473	PRO	0.355	473	PRO	11
474	I	ILE474:F			-0.615	9	9			410	F	474	ILE	0.65	474	ILE	32	-20.532	-21.851	ILE	474	13.89	7.9	13.89	10.1	419	A	474	ILE	0.68	474	ILE	29	-19.882	-20.931	ILE	474	5.9	3.4	5.9	4.3	398	A	474	ILE	0.177	474	ILE	30
475	I	ILE475:F			-0.615	9	9			411	F	475	ILE	0.606	475	ILE	35	-21.522	-23.072	ILE	475	0.6	0.3	0.35	0.3	420	A	475	ILE	0.657	475	ILE	34	-21.539	-22.972	ILE	475	2.16	1.2	1.39	1	399	A	475	ILE	0.23	475	ILE	10
476	N	ASN476:F			-0.617	9	9			412	F	476	ASN	0.797	476	ASN	13	-14.868	-14.654	ASN	476	92.84	64.5	70.12	66	421	A	476	ASN	0.852	476	ASN	12	-14.405	-14.129	ASN	476	78.77	54.7	55.12	51.9	400	A	476	ASN	0.156	476	ASN	29
477	F	PHE477:F			0.451	2	2*	*		413	F	477	PHE	0.824	477	PHE	12	-12.067	-12.059	PHE	477	120.18	60.2	89.79	54.7	422	A	477	PHE	0.877	477	PHE	17	-12.16	-12.717	PHE	477	118.12	59.2	87.44	53.3	401	A	477	PHE	0.148	477	PHE	22
478	Y	TYR478:F			-0.47	8	8			414	F	478	TYR	0.65	478	TYR	34	-10.477	-13.182	TYR	478	38.44	18.1	24.06	13.6	423	A	478	TYR	0.714	478	TYR	36	-11.51	-14.327	TYR	478	21.18	10	9.73	5.5	402	A	478	TYR	0.197	478	TYR	31
479	D	ASP479:F			0.104	4	4*	*		415	F	479	ASP	0.797	479	ASP	4	-8.985	-8.412	ASP	479	82.32	58.6	81.82	79.7	424	A	479	ASP	0.897	479	ASP	12	-10.158	-10.37	ASP	479	72.08	51.3	67.42	65.7	403	A	479	ASP	0.267	479	ASP	11
480	P	PRO480:F			-0.508	9	9			416	F	480	PRO	0.753	480	PRO	16	-8.993	-9.799	PRO	480	69.7	51.2	62.28	51.9	425	A	480	PRO	0.788	480	PRO	15	-11.352	-11.772	PRO	480	80.59	59.2	66.29	55.3	404	A	480	PRO	0.267	480	PRO	14
481	L	LEU481:F			-0.489	8	8			417	F	481	LEU	0.753	481	LEU	11	-7.288	-7.715	LEU	481	121	67.7	97.62	69.2	426	A	481	LEU	0.877	481	LEU	6	-8.719	-8.407	LEU	481	136.22	76.3	130.28	92.3	405	A	481	LEU	0.23	481	LEU	31
482	V	VAL482:F			-0.61	9	9			418	F	482	VAL	0.753	482	VAL	16	-8.741	-9.576	VAL	482	46.93	31	42.9	37.5	427	A	482	VAL	0.809	482	VAL	17	-12.148	-12.706	VAL	482	13.65	9	9.56	8.4	406	A	482	VAL	0.336	482	VAL	6
483	F	PHE483:F			-0.48	8	8			419	F	483	PHE	0.526	483	PHE	23	-13.017	-14.165	PHE	483	12.17	6.1	1.51	0.9	428	A	483	PHE	0.587	483	PHE	25	-15.255	-16.376	PHE	483	13.01	6.5	0	0	407	A	483	PHE	0.355	483	PHE	31
484	P	PRO484:F			-0.508	9	9			420	F	484	PRO	0.45	484	PRO	28	-15.509	-16.945	PRO	484	33.5	24.6	33.14	27.6	429	A	484	PRO	0.533	484	PRO	26	-18.705	-19.544	PRO	484	17.57	12.9	17.57	14.7	408	A	484	PRO	0.433	484	PRO	17
485	S	SER485:F			-0.106	6	6*	*		421	F	485	SER	0.339	485	SER	26	-21.532	-22.046	SER	485	17.62	15.1	11.34	14.5	430	A	485	SER	0.439	485	SER	32	-22.497	-23.59	SER	485	14.34	12.3	9.05	11.6	409	A	485	SER	0.454	485	SER	12
486	D	ASP486:F			0.084	4	4*	*		422	F	486	ASP	0.238	486	ASP	25	-25.098	-25.086	ASP	486	21.91	15.6	8.81	8.6	431	A	486	ASP	0.283	486	ASP	26	-25.882	-25.896	ASP	486	26.5	18.9	7.75	7.5	410	A	486	ASP	0.558	486	ASP	0
487	E	GLU487:F			-0.559	9	9			423	F	487	GLU	0.238	487	GLU	33	-26.489	-27.238	GLU	487	13.63	7.9	13.44	10	432	A	487	GLU	0.322	487	GLU	33	-27.093	-27.772	GLU	487	9.07	5.3	9.07	6.7	411	A	487	GLU	0.558	487	GLU	9
488	F	PHE488:F			-0.48	8	8			424	F	488	PHE	0.116	488	PHE	25	-28.889	-28.442	PHE	488	38.74	19.4	32.55	19.8	433	A	488	PHE	0.131	488	PHE	27	-30.925	-30.474	PHE	488	19.96	10	18.58	11.3	412	A	488	PHE	0.433	488	PHE	26
489	D	ASP489:F			0.084	4	4*	*		425	F	489	ASP	0.163	489	ASP	23	-29.033	-28.339	ASP	489	7.22	5.1	6.49	6.3	434	A	489	ASP	0.194	489	ASP	26	-31.385	-30.766	ASP	489	4.98	3.5	4.58	4.5	413	A	489	ASP	0.514	489	ASP	10
490	A	ALA490:F			0.573	1*	1*	*		426	F	490	ALA	0.269	490	ALA	23	-24.605	-24.42	ALA	490	0	0	0	0	435	A	490	ALA	0.303	490	ALA	29	-26.381	-26.682	ALA	490	0.58	0.5	0.25	0.4	414	A	490	ALA	0.607	490	ALA	7
491	S	SER491:F			-0.638	9	9			427	F	491	SER	0.374	491	SER	26	-23.871	-24.116	SER	491	5.81	5	5.81	7.4	436	A	491	SER	0.439	491	SER	30	-24.415	-25.057	SER	491	6.07	5.2	6.07	7.8	415	A	491	SER	0.558	491	SER	23
492	I	ILE492:F			-0.615	9	9			428	F	492	ILE	0.526	492	ILE	19	-18.38	-18.452	ILE	492	14.54	8.3	14.51	10.5	437	A	492	ILE	0.587	492	ILE	22	-19.715	-19.978	ILE	492	10.85	6.2	10.85	7.9	416	A	492	ILE	0.514	492	ILE	23
493	S	SER493:F			-0.071	6	6*	*		429	F	493	SER	0.581	493	SER	19	-13.891	-14.479	SER	493	52.18	44.8	47.21	60.4	438	A	493	SER	0.635	493	SER	19	-15.073	-15.525	SER	493	47.52	40.8	44.4	56.8	417	A	493	SER	0.653	493	SER	7
494	Q	GLN494:F			0.079	4	4*	*		430	F	494	GLN	0.428	494	GLN	31	-16.129	-17.839	GLN	494	11.28	6.3	10.81	7.7	439	A	494	GLN	0.489	494	GLN	35	-17.279	-19.317	GLN	494	5.36	3	5.21	3.7	418	A	494	GLN	0.685	494	GLN	12
495	V	VAL495:F			-0.016	5	5*	*		431	F	495	VAL	0.503	495	VAL	34	-14.614	-16.843	VAL	495	1.62	1.1	1.62	1.4	440	A	495	VAL	0.587	495	VAL	33	-17.76	-19.513	VAL	495	0.02	0	0.02	0	419	A	495	VAL	0.578	495	VAL	29
496	N	ASN496:F			-0.617	9	9			432	F	496	ASN	0.673	496	ASN	14	-10.853	-11.215	ASN	496	81.6	56.7	78.79	74.2	441	A	496	ASN	0.737	496	ASN	14	-12.378	-12.564	ASN	496	63.2	43.9	62.82	59.1	420	A	496	ASN	0.653	496	ASN	13
497	E	GLU497:F			0.166	4	4*	*		433	F	497	GLU	0.673	497	GLU	16	-8.821	-9.646	GLU	497	78.64	45.7	77.86	57.8	442	A	497	GLU	0.714	497	GLU	19	-11.732	-12.568	GLU	497	69.77	40.5	68.87	51.1	421	A	497	GLU	0.77	497	GLU	16
498	K	LYS498:F			-0.55	9	9			434	F	498	LYS	0.526	498	LYS	27	-11.593	-13.365	LYS	498	50.99	25.4	43.76	26.8	443	A	498	LYS	0.611	498	LYS	32	-13.943	-16.02	LYS	498	72.96	36.3	72.5	44.4	422	A	498	LYS	0.712	498	LYS	29
499	I	ILE499:F			-0.615	9	9			435	F	499	ILE	0.704	499	ILE	18	-8.232	-9.355	ILE	499	30.59	17.5	30.59	22.2	444	A	499	ILE	0.788	499	ILE	18	-11.487	-12.236	ILE	499	22.54	12.9	22.54	16.3	423	A	499	ILE	0.685	499	ILE	24
500	N	ASN500:F			-0.04	5	5*	*		436	F	500	ASN	0.853	500	ASN	8	-7.613	-7.658	ASN	500	81.94	56.9	81.06	76.3	445	A	500	ASN	0.897	500	ASN	8	-8.58	-8.514	ASN	500	96.72	67.2	93.97	88.5	424	A	500	ASN	0.795	500	ASN	7
501	Q	GLN501:F			-0.579	9	9			437	F	501	GLN	0.753	501	GLN	19	-8.469	-9.68	GLN	501	86.05	48.2	82.42	58.5	446	A	501	GLN	0.834	501	GLN	23	-10.875	-12.269	GLN	501	83.91	47	83.91	59.5	425	A	501	GLN	0.81	501	GLN	19
502	S	SER502:F			-0.638	9	9			438	F	502	SER	0.797	502	SER	18	-9.927	-10.856	SER	502	27.94	24	27.22	34.9	447	A	502	SER	0.852	502	SER	23	-12.004	-13.269	SER	502	30.33	26	29.82	38.2	426	A	502	SER	0.77	502	SER	30
503	L	LEU503:F			-0.489	8	8			439	F	503	LEU	0.911	503	LEU	11	-8.574	-8.853	LEU	503	90.68	50.8	90.01	63.8	448	A	503	LEU	0.949	503	LEU	11	-9.548	-9.715	LEU	503	95.54	53.5	84.15	59.6	427	A	503	LEU	0.795	503	LEU	14
504	A	ALA504:F			-0.612	9	9			440	F	504	ALA	0.944	504	ALA	10	-6.537	-6.935	ALA	504	26.76	24.8	24.62	35.5	449	A	504	ALA	0.973	504	ALA	13	-7.866	-8.456	ALA	504	81.16	75.2	57.43	82.7	428	A	504	ALA	0.861	504	ALA	8
505	F	PHE505:F			-0.48	8	8			441	F	505	PHE	0.9	505	PHE	22	-8.523	-10.073	PHE	505	54.7	27.4	52.25	31.8	450	A	505	PHE	0.949	505	PHE	20	-8.13	-9.495	PHE	505	73.44	36.8	46.78	28.5	429	A	505	PHE	0.845	505	PHE	30
506	I	ILE506:F			-0.615	9	9			442	F	506	ILE	0.953	506	ILE	13	-8.252	-8.798	ILE	506	89.63	51.2	89.53	64.9	451	A	506	ILE	0.984	506	ILE	11	-8.226	-8.545	ILE	506	148.47	84.8	98.95	71.7	430	A	506	ILE	0.826	506	ILE	25
507	R	ARG507:F			-0.575	9	9			443	F	507	ARG	0.976	507	ARG	8	-7.568	-7.618	ARG	507	116.2	48.7	113.84	56.6																	431	A	507	ARG	0.88	507	ARG	10
508	K	LYS508:F			0.171	4	4*	*		444	F	508	LYS	0.98	508	LYS	13	-7.397	-8.042	LYS	508	116.37	57.9	111.48	68.3																	432	A	508	LYS	0.909	508	LYS	18
509	S	SER509:F			-0.106	6	6*	*		445	F	509	SER	0.98	509	SER	22	-9.033	-10.524	SER	509	47.64	40.9	43.42	55.6																	433	A	509	SER	0.873	509	SER	31
510	D	ASP510:F			-0.578	9	9			446	F	510	ASP	0.991	510	ASP	6	-7.04	-6.921	ASP	510	89.06	63.4	75.57	73.6																	434	A	510	ASP	0.88	510	ASP	14
511	E	GLU511:F			-0.559	9	9			447	F	511	GLU	0.993	511	GLU	9	-7.643	-7.799	GLU	511	107.03	62.1	82.96	61.6																	435	A	511	GLU	0.92	511	GLU	8
512	L	LEU512:F			-0.489	8	8			448	F	512	LEU	0.996	512	LEU	19	-8.614	-9.809	LEU	512	75.07	42	57.12	40.5																	436	A	512	LEU	0.92	512	LEU	24
513	L	LEU513:F			-0.489	8	8			449	F	513	LEU	0.998	513	LEU	14	-8.945	-9.526	LEU	513	152.07	85.1	106.85	75.7																	437	A	513	LEU	0.913	513	LEU	26
514	H	-			-0.595	9	9																																			438	A	514	HIS	0.933	514	HIS	8
515	N	-			0.544	1	1*	*																																		439	A	515	ASN	0.955	515	ASN	17
516	V	-			-0.61	9	9																																			440	A	516	VAL	0.941	516	VAL	31
517	N	-			-0.013	5	5*	*																																		441	A	517	ASN	0.967	517	ASN	5
518	A	-			3.79	1	1
519	G	-			1.303	1	1	S
520	K	-			-0.55	9	9
521	S	-			-0.638	9	9
522	T	-			-0.624	9	9
523	T	-			1.09	1	1
524	N	-			0.54	1*	1*	*
525	I	-			-0.025	5*	5*	*
526	M	-			0.692	1*	1*	*
527	I	-			-0.615	9	9
528	T	-			-0.624	9	9
529	T	-			1.19	1	1
530	I	-			-0.615	9	9
531	I	-			-0.615	9	9
532	I	-			-0.615	9	9
533	V	-			-0.61	9	9
534	I	-			-0.615	9	9
535	I	-			1.845	1	1
536	V	-			-0.61	9	9
537	I	-			0.024	5*	5*	*
538	L	-			0.337	3*	3*	*
539	L	-			-0.489	8	8
540	S	-			1.583	1	1
541	L	-			-0.489	8	8
542	I	-			-0.615	9	9
543	A	-			0.618	1*	1*	*
544	V	-			0.035	5*	5*	*
545	G	-			-0.484	8	8
546	L	-			-0.489	8	8
547	L	-			1.282	1	1
548	L	-			0.392	2*	2*	*
549	Y	-			-0.47	8	8
550	C	-			0.478	2*	2*	*
551	K	-			0.924	1*	1*	*
552	A	-			-0.013	5*	5*	*
553	R	-			0.882	1*	1*	*
554	S	-			0.508	1*	1*	*
555	T	-			-0.062	5*	5*	*
556	P	-			-0.508	9	9
557	V	-			0.587	1*	1*	*
558	T	-			-0.025	5*	5*	*
559	L	-			1.262	1	1
560	S	-			1.188	1	1
561	L	-			1.786	1	1
562	I	-			1.571	1	1
563	A	-			0.796	1*	1*	*
564	V	-			0.378	2*	2*	*
565	G	-			0.458	2*	2*	*
566	L	-			1.462	1	1
567	L	-			-0.01	5*	5*	*
568	L	-			1.771	1*	1*	*
569	Y	-			-0.015	5*	5*	*
570	C	-			0.003	5*	5*	*
571	K	-			0.792	1*	1*	*
572	A	-			0.629	1*	1*	*
573	R	-			0.509	1*	1*	*
574	S	-			3.008	1	1
575	T	-			4.039	1	1
576	P	-			-0.062	5*	5*
577	V	-			-0.062	5*	5*
578	T	-			-0.062	5*	5*
579	L	-			-0.062	5*	5*
580	S	-			-0.062	5*	5*
[truncated: 19 more columns]

## Sheet: AllScores (2)
POS	SEQ				ConSurf_score	ConSurf_color	ConSurf_color		4jhw (pre)	Chain	Residue	Residue Name	ElliPro	position	residue	???	DiscoTope_score	score	4JHW	ResidueNum	ABS_Accessibility_AllAtoms_Angstrom_squared	REL_Accessibility_AllAtoms_Percentage	ABS_Accessibility_SideChainAtoms_Angstrom_squared	REL_Accessibility_SideChainAtoms_Percentage	4mms (pre)	Chain	Residue	Residue Name	ElliPro	position	residue	???	DiscoTope_score	score	4MMS	ResidueNum	ABS_Accessibility_AllAtoms_Angstrom_squared	REL_Accessibility_AllAtoms_Percentage	ABS_Accessibility_SideChainAtoms_Angstrom_squared	REL_Accessibility_SideChainAtoms_Percentage	3rki (post)	Chain	Residue	Residue Name	ElliPro	position	residue	???	DiscoTope_score
26	Q	GLN26:F			-0.579	9	9		1	F	26	GLN	0.797	26	GLN	0	-6.025	-5.332	GLN	26	157.8	88.4	108.42	76.9																	1	A	26	GLN	0.795	26	GLN	12	-5.756
27	N	ASN27:F			-0.617	9	9		2	F	27	ASN	0.673	27	ASN	10	-8.214	-8.419	ASN	27	102.99	71.6	91	85.7	1	A	27	ASN	0.788	27	ASN	2	-7.599	-6.955	ASN	27	161.44	100	120.35	100	2	A	27	ASN	0.845	27	ASN	3	-5.737
28	I	ILE28:F			-0.615	9	9		3	F	28	ILE	0.526	28	ILE	30	-15.913	-17.533	ILE	28	21.55	12.3	19.55	14.2	2	A	28	ILE	0.566	28	ILE	28	-14.045	-15.65	ILE	28	12.34	7	6.8	4.9	3	A	28	ILE	0.712	28	ILE	22	-11.309
29	T	THR29:F			-0.624	9	9		4	F	29	THR	0.621	29	THR	8	-16.253	-15.304	THR	29	58.89	42.3	58.89	57.9	3	A	29	THR	0.657	29	THR	7	-14.572	-13.702	THR	29	51.75	37.2	51.55	50.7	4	A	29	THR	0.77	29	THR	7	-13.335
30	E	GLU30:F			-0.559	9	9		5	F	30	GLU	0.474	30	GLU	32	-21.276	-22.51	GLU	30	1.14	0.7	0	0	4	A	30	GLU	0.533	30	GLU	34	-21.154	-22.631	GLU	30	1.9	1.1	0.6	0.4	5	A	30	GLU	0.653	30	GLU	25	-19.509
31	E	GLU31:F			-0.559	9	9		6	F	31	GLU	0.621	31	GLU	18	-21.421	-21.027	GLU	31	43.64	25.3	43.64	32.4	5	A	31	GLU	0.68	31	GLU	17	-21.004	-20.543	GLU	31	47.15	27.4	47.15	35	6	A	31	GLU	0.795	31	GLU	11	-21.104
32	F	PHE32:F	p		-0.48	8	8		7	F	32	PHE	0.559	32	PHE	29	-29.53	-29.469	PHE	32	0	0	0	0	6	A	32	PHE	0.611	32	PHE	30	-27.565	-27.845	PHE	32	0.34	0.2	0	0	7	A	32	PHE	0.747	32	PHE	22	-25.792
33	Y	TYR33:F			-0.47	8	8		8	F	33	TYR	0.581	33	TYR	28	-26.713	-26.861	TYR	33	12.12	5.7	12.12	6.8	7	A	33	TYR	0.611	33	TYR	28	-27.111	-27.214	TYR	33	17	8	17	9.6	8	A	33	TYR	0.712	33	TYR	24	-25.367
34	Q	GLN34:F			-0.579	9	9		9	F	34	GLN	0.704	34	GLN	16	-25.583	-24.481	GLN	34	38.32	21.5	38.3	27.2	8	A	34	GLN	0.752	34	GLN	17	-26.097	-25.051	GLN	34	48	26.9	47.78	33.9	9	A	34	GLN	0.817	34	GLN	7	-24.953
35	S	SER35:F			-0.106	6	6*	*	10	F	35	SER	0.65	35	SER	16	-23.199	-22.371	SER	35	24.94	21.4	24.94	31.9	9	A	35	SER	0.68	35	SER	17	-24.316	-23.474	SER	35	31.36	26.9	31.04	39.7	10	A	35	SER	0.729	35	SER	9	-22.815
36	T	THR36:F			-0.624	9	9		11	F	36	THR	0.45	36	THR	29	-29.506	-29.448	THR	36	10.67	7.7	8.21	8.1	10	A	36	THR	0.508	36	THR	29	-30.179	-30.043	THR	36	6.07	4.4	4.66	4.6	11	A	36	THR	0.578	36	THR	26	-27.818
37	C	CYS37:F			-0.456	8	8		12	F	37	CYS	0.374	37	CYS	33	-32.195	-32.287	CYS	37	0	0	0	0	11	A	37	CYS	0.402	37	CYS	36	-32.671	-33.054	CYS	37	0	0	0	0	12	A	37	CYS	0.578	37	CYS	33	-31.017
38	S	SER38:F			-0.638	9	9		13	F	38	SER	0.374	38	SER	30	-37.114	-36.295	SER	38	0	0	0	0	12	A	38	SER	0.402	38	SER	32	-35.844	-35.402	SER	38	0	0	0	0	13	A	38	SER	0.558	38	SER	32	-31.352
39	A	ALA39:F			-0.023	5	5*	*	14	F	39	ALA	0.339	39	ALA	30	-34.956	-34.386	ALA	39	0	0	0	0	13	A	39	ALA	0.376	39	ALA	32	-34.349	-34.079	ALA	39	0	0	0	0	14	A	39	ALA	0.535	39	ALA	25	-30.991
40	V	VAL40:F			-0.61	9	9		15	F	40	VAL	0.394	40	VAL	24	-31.781	-30.886	VAL	40	0	0	0	0	14	A	40	VAL	0.467	40	VAL	23	-31.568	-30.583	VAL	40	0.43	0.3	0.39	0.3	15	A	40	VAL	0.558	40	VAL	21	-27.59
41	S	SER41:F			-0.638	9	9		16	F	41	SER	0.339	41	SER	36	-25.371	-26.593	SER	41	0	0	0	0	15	A	41	SER	0.376	41	SER	37	-26.574	-27.773	SER	41	0	0	0	0	16	A	41	SER	0.535	41	SER	30	-21.952
42	K	LYS42:F			0.171	4	4*	*	17	F	42	LYS	0.559	42	LYS	15	-20.26	-19.655	LYS	42	86.82	43.2	64.1	39.3	16	A	42	LYS	0.587	42	LYS	12	-19.448	-18.591	LYS	42	73.98	36.8	73.97	45.3	17	A	42	LYS	0.712	42	LYS	10	-17.65
43	G	GLY43:F			-0.484	8	8		18	F	43	GLY	0.503	43	GLY	19	-15.222	-15.656	GLY	43	17.76	22.2	8.55	26.4	17	A	43	GLY	0.566	43	GLY	19	-13.715	-14.323	GLY	43	33.72	42.1	20.44	63.2	18	A	43	GLY	0.685	43	GLY	14	-13.548
44	Y	TYR44:F			-0.47	8	8		19	F	44	TYR	0.296	44	TYR	32	-18.16	-19.752	TYR	44	16.18	7.6	10.08	5.7	18	A	44	TYR	0.357	44	TYR	35	-16.512	-18.638	TYR	44	11.12	5.2	9.84	5.5	19	A	44	TYR	0.514	44	TYR	31	-14.909
45	L	LEU45:F			3.695	1	1		20	F	45	LEU	0.45	45	LEU	12	-15.118	-14.76	LEU	45	63.38	35.5	63.35	44.9	19	A	45	LEU	0.467	45	LEU	12	-13.844	-13.632	LEU	45	60.99	34.1	60.99	43.2	20	A	45	LEU	0.632	45	LEU	13	-14.855
46	S	SER46:F			-0.638	9	9		21	F	46	SER	0.314	46	SER	31	-17.004	-18.613	SER	46	0	0	0	0	20	A	46	SER	0.357	46	SER	29	-16.43	-17.876	SER	46	0	0	0	0	21	A	46	SER	0.514	46	SER	31	-20.016
47	A	ALA47:F			-0.612	9	9		22	F	47	ALA	0.218	47	ALA	27	-19.064	-19.977	ALA	47	0	0	0	0	21	A	47	ALA	0.228	47	ALA	28	-18.212	-19.338	ALA	47	0	0	0	0	22	A	47	ALA	0.412	47	ALA	31	-20.638
48	L	LEU48:F			-0.489	8	8		23	F	48	LEU	0.218	48	LEU	29	-24.66	-25.159	LEU	48	0.29	0.2	0.29	0.2	22	A	48	LEU	0.228	48	LEU	34	-23.227	-24.466	LEU	48	0	0	0	0	23	A	48	LEU	0.412	48	LEU	40	-21.161
49	R	ARG49:F			-0.575	9	9		24	F	49	ARG	0.136	49	ARG	34	-29.602	-30.108	ARG	49	1.86	0.8	1.86	0.9	23	A	49	ARG	0.142	49	ARG	31	-28.357	-28.661	ARG	49	5.55	2.3	5.55	2.8	24	A	49	ARG	0.306	49	ARG	29	-22.715
50	T	THR50:F	p		-0.624	9	9		25	F	50	THR	0.285	50	THR	18	-29.11	-27.833	THR	50	39.09	28.1	39.09	38.4	24	A	50	THR	0.283	50	THR	23	-27.993	-27.419	THR	50	27.83	20	25.2	24.8	25	A	50	THR	0.454	50	THR	34	-24.868
51	G	GLY51:F			-0.484	8	8		26	F	51	GLY	0.238	51	GLY	21	-30.178	-29.123	GLY	51	4.93	6.2	4.93	15.3	25	A	51	GLY	0.228	51	GLY	18	-29.506	-28.182	GLY	51	5.5	6.9	5.5	17	26	A	51	GLY	0.394	51	GLY	31	-23.37
52	W	TRP52:F			-0.338	7	7		27	F	52	TRP	0.145	52	TRP	33	-28.949	-29.415	TRP	52	23.28	9.3	9.61	4.5	26	A	52	TRP	0.151	52	TRP	34	-28.218	-28.883	TRP	52	29.04	11.6	16.81	8	27	A	52	TRP	0.306	52	TRP	20	-18.463
53	Y	TYR53:F			-0.47	8	8		28	F	53	TYR	0.394	53	TYR	28	-25.885	-26.128	TYR	53	35.42	16.7	35.05	19.8	27	A	53	TYR	0.402	53	TYR	27	-25.498	-25.671	TYR	53	38.44	18.1	38.35	21.6	28	A	53	TYR	0.492	53	TYR	31	-15.05
54	T	THR54:F			-0.624	9	9		29	F	54	THR	0.339	54	THR	26	-27.174	-27.039	THR	54	21.91	15.7	19.38	19.1	28	A	54	THR	0.322	54	THR	27	-27.082	-27.072	THR	54	16.47	11.8	12.7	12.5	29	A	54	THR	0.454	54	THR	13	-13.856
55	S	SER55:F			-0.638	9	9		30	F	55	SER	0.314	55	SER	31	-28.527	-28.811	SER	55	0.05	0	0.05	0.1	29	A	55	SER	0.303	55	SER	32	-29.445	-29.739	SER	55	0.05	0	0.05	0.1	30	A	55	SER	0.394	55	SER	28	-13.553
56	V	VAL56:F			-0.61	9	9		31	F	56	VAL	0.394	56	VAL	36	-28.223	-29.117	VAL	56	4.16	2.7	4.12	3.6	30	A	56	VAL	0.402	56	VAL	37	-29.371	-30.249	VAL	56	0.12	0.1	0.12	0.1	31	A	56	VAL	0.433	56	VAL	11	-12.904
57	I	ILE57:F			-0.025	5	5*	*	32	F	57	ILE	0.296	57	ILE	32	-27.169	-27.724	ILE	57	0.23	0.1	0.23	0.2	31	A	57	ILE	0.283	57	ILE	33	-27.542	-28.169	ILE	57	0	0	0	0	32	A	57	ILE	0.289	57	ILE	29	-15.469
58	T	THR58:F			-0.063	5	5*	*	33	F	58	THR	0.503	58	THR	33	-27.097	-27.775	THR	58	4.27	3.1	4.27	4.2	32	A	58	THR	0.467	58	THR	35	-26.932	-27.86	THR	58	3.28	2.4	3.28	3.2	33	A	58	THR	0.377	58	THR	10	-13.923
59	I	ILE59:F			-0.615	9	9		34	F	59	ILE	0.374	59	ILE	31	-22.384	-23.375	ILE	59	0.1	0.1	0.1	0.1	33	A	59	ILE	0.376	59	ILE	33	-22.665	-23.854	ILE	59	0.16	0.1	0	0	34	A	59	ILE	0.218	59	ILE	27	-14.011
60	E	GLU60:F			-0.559	9	9		35	F	60	GLU	0.673	60	GLU	24	-20.165	-20.606	GLU	60	10.39	6	10.39	7.7	34	A	60	GLU	0.657	60	GLU	25	-19.123	-19.799	GLU	60	35.57	20.7	35.34	26.2	35	A	60	GLU	0.355	60	GLU	11	-10.547
61	L	LEU61:F			-0.489	8	8		36	F	61	LEU	0.581	61	LEU	28	-17.572	-18.771	LEU	61	2.03	1.1	2.03	1.4	35	A	61	LEU	0.533	61	LEU	32	-17.862	-19.488	LEU	61	4.46	2.5	4.46	3.2	36	A	61	LEU	0.197	61	LEU	21	-6.966
62	S	SER62:F			-0.638	9	9		37	F	62	SER	0.704	62	SER	19	-9.636	-10.713	SER	62	4.02	3.4	3.86	4.9	36	A	62	SER	0.714	62	SER	23	-9.88	-11.389	SER	62	7.02	6	0.58	0.7	37	A	62	SER	0.177	62	SER	21	-4.408
63	N	ASN63:F	p		1.268	1	1		38	F	63	ASN	0.824	63	ASN	11	-7.729	-8.105	ASN	63	102.81	71.4	86.87	81.8	37	A	63	ASN	0.809	63	ASN	6	-7.326	-7.174	ASN	63	119	82.7	96.24	90.6	38	A	63	ASN	0.23	63	ASN	11	-3.758
64	I	ILE64:F			-0.615	9	9		39	F	64	ILE	0.777	64	ILE	29	-5.101	-7.849	ILE	64	54.65	31.2	27.05	19.6	38	A	64	ILE	0.752	64	ILE	33	-5.314	-8.498	ILE	64	22.94	13.1	12.16	8.8	39	A	64	ILE	0.156	64	ILE	31	-1.092
65	K	LYS65:F	p		0.955	1	1*	*	40	F	65	LYS	0.953	65	LYS	3	-2.085	-2.19	LYS	65	179.46	89.4	146.8	89.9	39	A	65	LYS	0.852	65	LYS	0	-3.911	-3.461	LYS	65	159.84	79.6	145.44	89.1	40	A	65	LYS	0.289	65	LYS	5	-0.159
66	E	GLU66:F	p		1.736	1	1		41	F	66	GLU	0.927	66	GLU	3	-1.93	-2.053	GLU	66	119.99	69.7	90.86	67.4	40	A	66	GLU	0.912	66	GLU	1	-2.654	-2.464	GLU	66	131.04	76.1	118.11	87.7	41	A	66	GLU	0.23	66	GLU	13	-0.707
67	N	ASN67:F			1.872	1	1		42	F	67	ASN	0.853	67	ASN	33	-2.467	-5.979	ASN	67	45.3	31.5	40.31	37.9	41	A	67	ASN	0.912	67	ASN	30	-1.399	-4.688	ASN	67	42.61	29.6	30.9	29.1	42	A	67	ASN	0.249	67	ASN	20	-2.572
68	K	LYS68:F	p		0.352	3	3*	*	43	F	68	LYS	0.967	68	LYS	2	-1.775	-1.801	LYS	68	155.76	77.6	136.97	83.9	42	A	68	LYS	0.988	68	LYS	1	-1.622	-1.551	LYS	68	149.49	74.4	137.83	84.4	43	A	68	LYS	0.355	68	LYS	1	-2.522
69	C	CYS69:F			-0.456	8	8		44	F	69	CYS	0.944	69	CYS	26	-2.992	-5.638	CYS	69	34.73	25.9	25.79	26.7	43	A	69	CYS	0.973	69	CYS	25	-3.154	-5.667	CYS	69	14.38	10.7	0	0	44	A	69	CYS	0.197	69	CYS	30	-6.754
70	N	ASN70:F			0.59	1	1*	*	45	F	70	ASN	0.976	70	ASN	1	-2.217	-2.077	ASN	70	134.94	93.7	115.71	100	44	A	70	ASN	0.993	70	ASN	1	-2.083	-1.958	ASN	70	126.44	87.8	110.12	100	45	A	70	ASN	0.23	70	ASN	6	-7.702
71	G	GLY71:F			0.373	2	2*	*	46	F	71	GLY	0.973	71	GLY	9	-2.951	-3.647	GLY	71	57.27	71.5	36.33	100	45	A	71	GLY	0.968	71	GLY	23	-2.857	-5.173	GLY	71	20.95	26.1	13.29	41.1	46	A	71	GLY	0.133	71	GLY	35	-10.004
72	T	THR72:F			-0.624	9	9		47	F	72	THR	0.927	72	THR	6	-3.429	-3.724	THR	72	103.87	74.6	70.02	68.9	46	A	72	THR	0.968	72	THR	2	-3.478	-3.308	THR	72	123.61	88.8	88.08	86.6	47	A	72	THR	0.099	72	THR	35	-11.704
73	D	ASP73:F			-0.578	9	9		48	F	73	ASP	0.911	73	ASP	16	-4.486	-5.81	ASP	73	61.93	44.1	60.56	59	47	A	73	ASP	0.949	73	ASP	12	-4.172	-5.073	ASP	73	70.59	50.3	67.46	65.7	48	A	73	ASP	0.156	73	ASP	24	-7.374
74	A	ALA74:F			1.177	1	1		49	F	74	ALA	0.824	74	ALA	21	-5.529	-7.308	ALA	74	34.9	32.3	27.3	39.3	48	A	74	ALA	0.834	74	ALA	15	-4.818	-5.989	ALA	74	44.48	41.2	37	53.3	49	A	74	ALA	0.23	74	ALA	12	-4.806
75	K	LYS75:F			-0.55	9	9		50	F	75	LYS	0.886	75	LYS	17	-6.453	-7.666	LYS	75	50.72	25.3	50.64	31	49	A	75	LYS	0.877	75	LYS	19	-4.721	-6.363	LYS	75	45.35	22.6	45.21	27.7	50	A	75	LYS	0.249	75	LYS	11	-1.632
76	V	VAL76:F			1.229	1	1		51	F	76	VAL	0.873	76	VAL	11	-4.847	-5.554	VAL	76	5.79	3.8	5.69	5	50	A	76	VAL	0.877	76	VAL	19	-4.166	-5.872	VAL	76	3.9	2.6	3.9	3.4	51	A	76	VAL	0.116	76	VAL	33	-4.876
77	K	LYS77:F			-0.55	9	9		52	F	77	LYS	0.733	77	LYS	14	-4.443	-5.542	LYS	77	78.38	39	78.38	48	51	A	77	LYS	0.752	77	LYS	13	-4.317	-5.316	LYS	77	107.98	53.8	107.87	66.1	52	A	77	LYS	0.156	77	LYS	10	-2.524
78	L	LEU78:F			-0.489	8	8		53	F	78	LEU	0.621	78	LEU	28	-5.733	-8.294	LEU	78	7.95	4.5	4.51	3.2	52	A	78	LEU	0.635	78	LEU	26	-5.03	-7.441	LEU	78	2.28	1.3	1.61	1.1	53	A	78	LEU	0.043	78	LEU	30	-2.383
79	I	ILE79:F			-0.03	5	5*	*	54	F	79	ILE	0.704	79	ILE	32	-5.856	-8.863	ILE	79	2.68	1.5	2.68	1.9	53	A	79	ILE	0.68	79	ILE	33	-4.876	-8.11	ILE	79	0.63	0.4	0.63	0.5	54	A	79	ILE	0.099	79	ILE	27	-2.888
80	K	LYS80:F			0.175	4	4*	*	55	F	80	LYS	0.733	80	LYS	17	-5.059	-6.432	LYS	80	50.79	25.3	49.89	30.6	54	A	80	LYS	0.752	80	LYS	17	-4.76	-6.168	LYS	80	41.47	20.7	40.45	24.8	55	A	80	LYS	0.197	80	LYS	11	-2.316
81	Q	GLN81:F			-0.579	9	9		56	F	81	GLN	0.503	81	GLN	23	-6.498	-8.396	GLN	81	42.18	23.6	36.59	26	55	A	81	GLN	0.533	81	GLN	14	-6.131	-7.036	GLN	81	51.27	28.7	48.78	34.6	56	A	81	GLN	0.099	81	GLN	21	-3.949
82	E	GLU82:F			-0.559	9	9		57	F	82	GLU	0.45	82	GLU	33	-7.85	-10.742	GLU	82	6.52	3.8	6.52	4.8	56	A	82	GLU	0.439	82	GLU	32	-6.893	-9.78	GLU	82	5.94	3.5	5.94	4.4	57	A	82	GLU	0.025	82	GLU	29	-4.211
83	L	LEU83:F			-0.489	8	8		58	F	83	LEU	0.621	83	LEU	26	-6.716	-8.933	LEU	83	9.89	5.5	8.4	5.9	57	A	83	LEU	0.611	83	LEU	27	-7.991	-10.177	LEU	83	7.04	3.9	7.04	5	58	A	83	LEU	0.133	83	LEU	18	-3.884
84	D	ASP84:F			0.098	4	4*	*	59	F	84	ASP	0.581	84	ASP	13	-7.365	-8.013	ASP	84	52.19	37.2	52.13	50.8	58	A	84	ASP	0.533	84	ASP	11	-7.815	-8.181	ASP	84	64.31	45.8	64.25	62.6	59	A	84	ASP	0.156	84	ASP	14	-4.281
85	K	LYS85:F			0.167	4	4*	*	60	F	85	LYS	0.314	85	LYS	29	-8.981	-11.283	LYS	85	63.88	31.8	62.78	38.4	59	A	85	LYS	0.303	85	LYS	26	-9.9	-11.752	LYS	85	82.37	41	80.69	49.4	60	A	85	LYS	0.043	85	LYS	29	-7.352
86	Y	TYR86:F			-0.47	8	8		61	F	86	TYR	0.474	86	TYR	37	-11.292	-14.249	TYR	86	5.94	2.8	5.94	3.3	60	A	86	TYR	0.467	86	TYR	31	-10.572	-12.921	TYR	86	3.32	1.6	3.32	1.9	61	A	86	TYR	0.099	86	TYR	30	-7.372
87	K	LYS87:F			0.151	4	4*	*	62	F	87	LYS	0.559	87	LYS	12	-8.874	-9.234	LYS	87	125.92	62.7	125.7	77	61	A	87	LYS	0.566	87	LYS	12	-7.681	-8.177	LYS	87	60.55	30.2	58.47	35.8	62	A	87	LYS	0.218	87	LYS	9	-6.103
88	N	ASN88:F			-0.041	5	5*	*	63	F	88	ASN	0.374	88	ASN	20	-10.439	-11.539	ASN	88	93.04	64.6	89.65	84.4	62	A	88	ASN	0.322	88	ASN	22	-11.065	-12.323	ASN	88	85.64	59.5	81.9	77.1	63	A	88	ASN	0.148	88	ASN	18	-7.55
89	A	ALA89:F			-0.612	9	9		64	F	89	ALA	0.269	89	ALA	28	-13.387	-15.068	ALA	89	2.06	1.9	1.76	2.5	63	A	89	ALA	0.271	89	ALA	31	-13.376	-15.403	ALA	89	5.48	5.1	5	7.2	64	A	89	ALA	0.099	89	ALA	33	-14.719
90	V	VAL90:F			-0.61	9	9		65	F	90	VAL	0.394	90	VAL	22	-14.522	-15.382	VAL	90	21.41	14.1	21.41	18.7	64	A	90	VAL	0.402	90	VAL	21	-14.285	-15.057	VAL	90	30.82	20.3	30.82	27	65	A	90	VAL	0.177	90	VAL	21	-12.187
91	T	THR91:F			1.319	1	1		66	F	91	THR	0.394	91	THR	14	-10.898	-11.254	THR	91	62.04	44.5	61.84	60.8	65	A	91	THR	0.376	91	THR	18	-11.324	-12.092	THR	91	73.56	52.8	73.33	72.1	66	A	91	THR	0.267	91	THR	11	-9.756
92	E	GLU92:F			-0.559	9	9		67	F	92	GLU	0.18	92	GLU	33	-13.103	-15.391	GLU	92	34.95	20.3	27.64	20.5	66	A	92	GLU	0.177	92	GLU	33	-14.122	-16.293	GLU	92	4.21	2.4	4.01	3	67	A	92	GLU	0.177	92	GLU	30	-15.672
93	L	LEU93:F			-0.489	8	8		68	F	93	LEU	0.238	93	LEU	31	-15.78	-17.531	LEU	93	1.75	1	1.75	1.2	67	A	93	LEU	0.228	93	LEU	34	-16.936	-18.898	LEU	93	0	0	0	0	68	A	93	LEU	0.133	93	LEU	31	-15.295
94	Q	GLN94:F			-0.579	9	9		69	F	94	GLN	0.474	94	GLN	12	-12.233	-12.206	GLN	94	101.33	56.8	89.9	63.8	68	A	94	GLN	0.439	94	GLN	13	-14.137	-14.007	GLN	94	73.32	41.1	73.32	52	69	A	94	GLN	0.336	94	GLN	12	-12.746
95	L	LEU95:F			0.345	3	3*	*	70	F	95	LEU	0.296	95	LEU	25	-15.578	-16.662	LEU	95	46.91	26.3	40.7	28.8	69	A	95	LEU	0.271	95	LEU	30	-16.757	-18.28	LEU	95	44.27	24.8	42.08	29.8	70	A	95	LEU	0.336	95	LEU	23	-12.425
96	L	LEU96:F			0.373	2	2*	*	71	F	96	LEU	0.18	96	LEU	30	-19.116	-20.368	LEU	96	19.52	10.9	7.37	5.2	70	A	96	LEU	0.162	96	LEU	37	-20.957	-22.802	LEU	96	10	5.6	2.79	2	71	A	96	LEU	0.218	96	LEU	36	-18.738
97	M	MET97:F			0.004	5	5*	*	72	F	97	MET	0.314	97	MET	21	-17.185	-17.623	MET	97	108.45	55.9	45.84	29.3	71	A	97	MET	0.402	97	MET	22	-21.443	-21.507	MET	97	32.41	16.7	30.84	19.7	72	A	97	MET	0.336	97	MET	16	-14.343
146	S	SER146:F	p		-0.638	9	9		82	F	146	SER	0.107	146	SER	27	-33.927	-33.13	SER	146	29.93	25.7	26.94	34.5	91	A	146	SER	0.109	146	SER	30	-32.488	-32.202	SER	146	7.94	6.8	2.47	3.2	74	A	146	SER	0.983	146	SER	21	-16.402
147	A	ALA147:F	p		-0.612	9	9		83	F	147	ALA	0.065	147	ALA	22	-34.41	-32.983	ALA	147	26.5	24.5	21.44	30.9	92	A	147	ALA	0.061	147	ALA	26	-31.64	-30.992	ALA	147	47.59	44.1	42.25	60.9	75	A	147	ALA	0.989	147	ALA	8	-16.242
148	I	ILE148:F	p		-0.031	5	5*	*	84	F	148	ILE	0.089	148	ILE	27	-32.281	-31.674	ILE	148	40.18	22.9	40.08	29.1	93	A	148	ILE	0.095	148	ILE	33	-30.813	-31.064	ILE	148	8.29	4.7	8.29	6	76	A	148	ILE	0.989	148	ILE	11	-16.904
149	A	ALA149:F			-0.612	9	9		85	F	149	ALA	0.203	149	ALA	29	-33.264	-32.774	ALA	149	4.43	4.1	2.73	3.9	94	A	149	ALA	0.214	149	ALA	29	-31.339	-31.07	ALA	149	5.33	4.9	2.94	4.2	77	A	149	ALA	0.992	149	ALA	22	-17.605
150	S	SER150:F			-0.638	9	9		86	F	150	SER	0.238	150	SER	28	-28.626	-28.554	SER	150	10.24	8.8	10.14	13	95	A	150	SER	0.257	150	SER	28	-28.428	-28.379	SER	150	11.6	10	9.81	12.6	78	A	150	SER	0.998	150	SER	5	-15.43
151	G	GLY151:F			-0.484	8	8		87	F	151	GLY	0.218	151	GLY	28	-28.979	-28.866	GLY	151	0	0	0	0	96	A	151	GLY	0.228	151	GLY	36	-29.125	-29.916	GLY	151	0	0	0	0	79	A	151	GLY	0.998	151	GLY	6	-13.955
152	V	VAL152:F			3.685	1	1		88	F	152	VAL	0.238	152	VAL	23	-25.499	-25.212	VAL	152	52.41	34.6	52.41	45.9	97	A	152	VAL	0.228	152	VAL	30	-25.399	-25.928	VAL	152	22.66	15	22.66	19.8	80	A	152	VAL	0.992	152	VAL	2	-15.538
153	A	ALA153:F			-0.612	9	9		89	F	153	ALA	0.394	153	ALA	31	-22.736	-23.687	ALA	153	26.78	24.8	20.9	30.1	98	A	153	ALA	0.402	153	ALA	29	-21.825	-22.65	ALA	153	27.88	25.8	24.38	35.1	81	A	153	ALA	0.988	153	ALA	27	-16.456
154	V	VAL154:F			-0.61	9	9		90	F	154	VAL	0.428	154	VAL	30	-25.315	-25.854	VAL	154	18.1	12	18.1	15.8	99	A	154	VAL	0.402	154	VAL	33	-25.524	-26.384	VAL	154	10.2	6.7	10.2	8.9	82	A	154	VAL	0.989	154	VAL	3	-15.211
155	S	SER155:F			-0.638	9	9		91	F	155	SER	0.339	155	SER	25	-25.702	-25.621	SER	155	8.1	7	8.1	10.4	100	A	155	SER	0.322	155	SER	33	-26.374	-27.136	SER	155	2.76	2.4	2.76	3.5	83	A	155	SER	0.984	155	SER	0	-13.221
156	K	LYS156:F			-0.55	9	9		92	F	156	LYS	0.474	156	LYS	12	-20.913	-19.888	LYS	156	85.45	42.6	79.38	48.6	101	A	156	LYS	0.439	156	LYS	16	-21.776	-21.112	LYS	156	77.59	38.6	70.83	43.4	84	A	156	LYS	0.979	156	LYS	18	-14.082
157	V	VAL157:F			-0.61	9	9		93	F	157	VAL	0.621	157	VAL	26	-20.456	-21.094	VAL	157	26.59	17.6	26.51	23.2	102	A	157	VAL	0.635	157	VAL	23	-20.54	-20.823	VAL	157	14.98	9.9	14.98	13.1	85	A	157	VAL	0.977	157	VAL	21	-17.102
158	L	LEU158:F			-0.489	8	8		94	F	158	LEU	0.559	158	LEU	32	-22.625	-23.703	LEU	158	6.4	3.6	6.4	4.5	103	A	158	LEU	0.533	158	LEU	39	-23.298	-25.104	LEU	158	1.16	0.7	1.16	0.8	86	A	158	LEU	0.979	158	LEU	9	-16.106
159	H	HIS159:F			-0.595	9	9		95	F	159	HIS	0.559	159	HIS	13	-16.918	-16.467	HIS	159	86.95	47.5	67.42	45.8	104	A	159	HIS	0.508	159	HIS	20	-19.07	-19.177	HIS	159	66.43	36.3	53.08	36.1	87	A	159	HIS	0.976	159	HIS	19	-15.578
160	L	LEU160:F			-0.489	8	8		96	F	160	LEU	0.824	160	LEU	16	-13.157	-13.484	LEU	160	71.47	40	71.47	50.6	105	A	160	LEU	0.788	160	LEU	17	-14.408	-14.706	LEU	160	86.39	48.4	86.39	61.2	88	A	160	LEU	0.967	160	LEU	33	-18.968
161	E	GLU161:F			-0.559	9	9		97	F	161	GLU	0.927	161	GLU	3	-11.756	-10.749	GLU	161	128.11	74.4	111.28	82.6	106	A	161	GLU	0.912	161	GLU	0	-12.718	-11.255	GLU	161	160.14	93	134.56	99.9	89	A	161	GLU	0.971	161	GLU	15	-18.678
162	G	GLY162:F			-0.484	8	8		98	F	162	GLY	0.911	162	GLY	3	-14.254	-12.96	GLY	162	25.53	31.9	19.97	61.8	107	A	162	GLY	0.912	162	GLY	4	-14.364	-13.172	GLY	162	29.53	36.9	22.14	68.5	90	A	162	GLY	0.964	162	GLY	10	-15.742
163	E	GLU163:F			-0.559	9	9		99	F	163	GLU	0.824	163	GLU	25	-16.777	-17.722	GLU	163	0.84	0.5	0.84	0.6	108	A	163	GLU	0.788	163	GLU	27	-17.444	-18.543	GLU	163	1.07	0.6	1.07	0.8	91	A	163	GLU	0.955	163	GLU	26	-15.484
164	V	VAL164:F			-0.61	9	9		100	F	164	VAL	0.753	164	VAL	20	-22.008	-21.777	VAL	164	5.55	3.7	5.42	4.7	109	A	164	VAL	0.752	164	VAL	18	-22.101	-21.629	VAL	164	2.18	1.4	2.18	1.9	92	A	164	VAL	0.941	164	VAL	31	-18.352
165	N	ASN165:F			-0.617	9	9		101	F	165	ASN	0.911	165	ASN	4	-16.708	-15.247	ASN	165	56.28	39.1	55	51.8	110	A	165	ASN	0.931	165	ASN	4	-17.381	-15.843	ASN	165	79.11	55	76.2	71.7	93	A	165	ASN	0.946	165	ASN	13	-16.858
166	K	LYS166:F			-0.55	9	9		102	F	166	LYS	0.927	166	LYS	19	-16.191	-16.514	LYS	166	91.53	45.6	86.98	53.3	111	A	166	LYS	0.912	166	LYS	21	-16.894	-17.366	LYS	166	82.66	41.2	79.68	48.8	94	A	166	LYS	0.941	166	LYS	23	-15.82
167	I	ILE167:F			-0.615	9	9		103	F	167	ILE	0.753	167	ILE	38	-22.641	-24.407	ILE	167	9.86	5.6	9.86	7.1	112	A	167	ILE	0.737	167	ILE	38	-24.311	-25.885	ILE	167	5.81	3.3	5.81	4.2	95	A	167	ILE	0.913	167	ILE	37	-19.319
168	K	LYS168:F			-0.55	9	9		104	F	168	LYS	0.853	168	LYS	22	-18.943	-19.295	LYS	168	48.45	24.1	46.61	28.5	113	A	168	LYS	0.852	168	LYS	19	-19.866	-19.767	LYS	168	68.3	34	66.05	40.4	96	A	168	LYS	0.92	168	LYS	21	-18.524
169	S	SER169:F			0.513	1	1*	*	105	F	169	SER	0.953	169	SER	8	-14.78	-14	SER	169	87.33	75	71.95	92.1	114	A	169	SER	0.962	169	SER	8	-15.423	-14.57	SER	169	85.73	73.6	68.67	87.9	97	A	169	SER	0.913	169	SER	15	-17.158
170	A	ALA170:F			-0.612	9	9		106	F	170	ALA	0.911	170	ALA	20	-16.972	-17.321	ALA	170	41.72	38.6	31.98	46.1	115	A	170	ALA	0.897	170	ALA	21	-18.566	-18.846	ALA	170	35.09	32.5	30.31	43.7	98	A	170	ALA	0.88	170	ALA	31	-19.183
171	L	LEU171:F			-0.489	8	8		107	F	171	LEU	0.777	171	LEU	30	-19.084	-20.339	LEU	171	5.27	3	5.16	3.7	116	A	171	LEU	0.788	171	LEU	32	-18.979	-20.476	LEU	171	5.84	3.3	4.48	3.2	99	A	171	LEU	0.867	171	LEU	38	-21.114
172	L	LEU172:F			0.369	2	2*	*	108	F	172	LEU	0.927	172	LEU	12	-15.62	-15.203	LEU	172	119.33	66.8	103.07	73	117	A	172	LEU	0.949	172	LEU	7	-15.273	-14.321	LEU	172	153.54	86	129.59	91.8	100	A	172	LEU	0.88	172	LEU	14	-19.296
173	S	SER173:F	p		-0.106	6	6*	*	109	F	173	SER	0.953	173	SER	6	-12.45	-11.708	SER	173	100.42	86.2	71.04	91	118	A	173	SER	0.962	173	SER	6	-12.193	-11.481	SER	173	112.66	96.7	76.55	98	101	A	173	SER	0.861	173	SER	24	-19.082
174	T	THR174:F	p		-0.624	9	9		110	F	174	THR	0.886	174	THR	6	-13.623	-12.746	THR	174	75.2	54	73.69	72.5	119	A	174	THR	0.852	174	THR	8	-14.071	-13.373	THR	174	63.24	45.4	62.38	61.3	102	A	174	THR	0.826	174	THR	42	-22.486
175	N	ASN175:F	p		-0.617	9	9		111	F	175	ASN	0.704	175	ASN	10	-15.647	-14.998	ASN	175	100.16	69.6	95.64	90	120	A	175	ASN	0.68	175	ASN	15	-17.119	-16.876	ASN	175	80.93	56.2	78.96	74.3	103	A	175	ASN	0.826	175	ASN	26	-22.349
176	K	LYS176:F	p		-0.55	9	9		112	F	176	LYS	0.704	176	LYS	12	-19.194	-18.366	LYS	176	82.89	41.3	66.23	40.6	121	A	176	LYS	0.68	176	LYS	15	-20.336	-19.722	LYS	176	63.13	31.4	44.39	27.2	104	A	176	LYS	0.845	176	LYS	18	-21.227
177	A	ALA177:F	p		-0.612	9	9		113	F	177	ALA	0.797	177	ALA	18	-20.559	-20.265	ALA	177	23.78	22	22	31.7	122	A	177	ALA	0.788	177	ALA	18	-20.903	-20.569	ALA	177	20.63	19.1	20.63	29.7	105	A	177	ALA	0.77	177	ALA	34	-24.507
178	V	VAL178:F	p		-0.61	9	9		114	F	178	VAL	0.853	178	VAL	11	-20.259	-19.194	VAL	178	108.23	71.5	87.63	76.7	123	A	178	VAL	0.834	178	VAL	10	-20.545	-19.332	VAL	178	101.3	66.9	70.62	61.8	106	A	178	VAL	0.747	178	VAL	42	-25.84
179	V	VAL179:F	p		-0.61	9	9		115	F	179	VAL	0.824	179	VAL	29	-19.376	-20.483	VAL	179	16.53	10.9	16.53	14.5	124	A	179	VAL	0.809	179	VAL	31	-20.906	-22.067	VAL	179	11.15	7.4	10.61	9.3	107	A	179	VAL	0.77	179	VAL	13	-23.972
180	S	SER180:F	p		-0.638	9	9		116	F	180	SER	0.911	180	SER	4	-15.226	-13.935	SER	180	66.65	57.2	50.04	64.1	125	A	180	SER	0.912	180	SER	3	-16.855	-15.262	SER	180	73.15	62.8	65.86	84.3	108	A	180	SER	0.729	180	SER	30	-24.785
181	L	LEU181:F	p		0.374	2	2*	*	117	F	181	LEU	0.824	181	LEU	28	-14.995	-16.49	LEU	181	3.32	1.9	3.15	2.2	126	A	181	LEU	0.752	181	LEU	24	-17.249	-18.025	LEU	181	6.95	3.9	0	0	109	A	181	LEU	0.653	181	LEU	43	-27.916
182	S	SER182:F	p		-0.099	6	6*	*	118	F	182	SER	0.9	182	SER	15	-10.758	-11.246	SER	182	78	67	37.84	48.4	127	A	182	SER	0.897	182	SER	13	-11.617	-11.776	SER	182	65.06	55.8	34.07	43.6	110	A	182	SER	0.685	182	SER	26	-27.136
183	N	ASN183:F			-0.04	5	5*	*	119	F	183	ASN	0.824	183	ASN	21	-11.814	-12.87	ASN	183	49.81	34.6	37.07	34.9	128	A	183	ASN	0.788	183	ASN	19	-12.118	-12.91	ASN	183	71.38	49.6	56.24	52.9	111	A	183	ASN	0.685	183	ASN	18	-23.478
184	G	GLY184:F			-0.484	8	8		120	F	184	GLY	0.9	184	GLY	5	-10.955	-10.27	GLY	184	56.66	70.7	29.71	91.9	129	A	184	GLY	0.877	184	GLY	6	-12.589	-11.832	GLY	184	56.15	70.1	32.68	100	112	A	184	GLY	0.578	184	GLY	36	-22.184
185	V	VAL185:F			-0.61	9	9		121	F	185	VAL	0.753	185	VAL	23	-16.496	-17.244	VAL	185	53.01	35	52.32	45.8	130	A	185	VAL	0.714	185	VAL	24	-17.346	-18.112	VAL	185	32.29	21.3	32.24	28.2	113	A	185	VAL	0.558	185	VAL	43	-24.707
186	S	SER186:F			-0.638	9	9		122	F	186	SER	0.797	186	SER	9	-17.626	-16.634	SER	186	71.91	61.7	40.92	52.4	131	A	186	SER	0.752	186	SER	7	-19.325	-17.908	SER	186	73.41	63	53.6	68.6	114	A	186	SER	0.578	186	SER	16	-20.273
187	V	VAL187:F			-0.61	9	9		123	F	187	VAL	0.606	187	VAL	36	-21.543	-23.206	VAL	187	9.35	6.2	9.35	8.2	132	A	187	VAL	0.587	187	VAL	36	-23.294	-24.755	VAL	187	2.39	1.6	2.39	2.1	115	A	187	VAL	0.535	187	VAL	22	-19.522
188	L	LEU188:F			-0.489	8	8		124	F	188	LEU	0.581	188	LEU	23	-22.433	-22.498	LEU	188	20.7	11.6	20.65	14.6	133	A	188	LEU	0.566	188	LEU	22	-23.147	-23.015	LEU	188	7.21	4	7.21	5.1	116	A	188	LEU	0.474	188	LEU	41	-21.613
189	T	THR189:F			-0.624	9	9		125	F	189	THR	0.621	189	THR	32	-25.243	-26.02	THR	189	1.17	0.8	0.36	0.4	134	A	189	THR	0.587	189	THR	31	-25.649	-26.265	THR	189	0	0	0	0	117	A	189	THR	0.492	189	THR	28	-20.781
190	S	SER190:F	p	n	-0.638	9	9		126	F	190	SER	0.503	190	SER	24	-23.226	-23.315	SER	190	8.28	7.1	8.28	10.6	135	A	190	PHE	0.467	190	PHE	28	-23.879	-24.353	PHE	190	21.25	10.7	21.25	12.9	118	A	190	SER	0.492	190	SER	17	-18.188
191	K	LYS191:F		n	0.175	4	4*	*	127	F	191	LYS	0.606	191	LYS	26	-21.65	-22.15	LYS	191	23.71	11.8	13.94	8.5	136	A	191	LYS	0.611	191	LYS	23	-22.563	-22.613	LYS	191	26.62	13.3	21.4	13.1	119	A	191	LYS	0.433	191	LYS	32	-18.242
192	V	VAL192:F		n	-0.61	9	9		128	F	192	VAL	0.394	192	VAL	29	-20.428	-21.414	VAL	192	29.13	19.2	7.54	6.6	137	A	192	VAL	0.376	192	VAL	29	-20.668	-21.626	VAL	192	24.2	16	3.78	3.3	120	A	192	VAL	0.394	192	VAL	37	-20.497
193	L	LEU193:F		n	-0.489	8	8		129	F	193	LEU	0.428	193	LEU	30	-17.574	-19.003	LEU	193	27.13	15.2	27.13	19.2	138	A	193	LEU	0.439	193	LEU	27	-18.317	-19.315	LEU	193	24.62	13.8	24.14	17.1	121	A	193	LEU	0.433	193	LEU	15	-17.643
194	D	ASP194:F		n	0.087	4	4*	*	130	F	194	ASP	0.673	194	ASP	14	-13.581	-13.629	ASP	194	43.71	31.1	31.58	30.7	139	A	194	ASP	0.657	194	ASP	14	-15.371	-15.213	ASP	194	47.59	33.9	40.85	39.8	122	A	194	ASP	0.412	194	ASP	21	-15.297
195	L	LEU195:F		n	-0.489	8	8		131	F	195	LEU	0.526	195	LEU	31	-13.195	-15.243	LEU	195	1	0.6	1	0.7	140	A	195	LEU	0.533	195	LEU	30	-13.836	-15.695	LEU	195	0.28	0.2	0.28	0.2	123	A	195	LEU	0.306	195	LEU	37	-16.476
196	K	LYS196:F	p	n	-0.55	9	9		132	F	196	LYS	0.777	196	LYS	18	-11.647	-12.378	LYS	196	49.16	24.5	49.16	30.1	141	A	196	LYS	0.788	196	LYS	19	-11.659	-12.503	LYS	196	51.28	25.5	51.28	31.4	124	A	196	LYS	0.336	196	LYS	28	-15.115
197	N	ASN197:F	p	n	-0.041	5	5*	*	133	F	197	ASN	0.853	197	ASN	11	-7.317	-7.741	ASN	197	60.5	42	58.12	54.7	142	A	197	ASN	0.834	197	ASN	12	-7.877	-8.351	ASN	197	73.97	51.4	73.53	69.2	125	A	197	ASN	0.377	197	ASN	15	-13.349
198	Y	TYR198:F	p	n	-0.47	8	8		134	F	198	TYR	0.673	198	TYR	23	-7.439	-9.228	TYR	198	22.3	10.5	20.81	11.7	143	A	198	TYR	0.714	198	TYR	23	-7.93	-9.663	TYR	198	13.89	6.5	13.64	7.7	126	A	198	TYR	0.267	198	TYR	25	-13.99
199	I	ILE199:F	p	n	-0.615	9	9		135	F	199	ILE	0.704	199	ILE	29	-6.853	-9.4	ILE	199	0.11	0.1	0.11	0.1	144	A	199	ILE	0.737	199	ILE	27	-7.598	-9.83	ILE	199	1.75	1	1.75	1.3	127	A	199	ILE	0.23	199	ILE	34	-16.284
200	D	ASP200:F	p	n	0.087	4	4*	*	136	F	200	ASP	0.886	200	ASP	13	-5.029	-5.945	ASP	200	66.62	47.5	50.68	49.3	145	A	200	ASP	0.897	200	ASP	9	-6.174	-6.499	ASP	200	48.59	34.6	35.59	34.7	128	A	200	ASP	0.306	200	ASP	18	-13.036
201	K	LYS201:F	p	n	0.15	4	4*	*	137	F	201	LYS	0.944	201	LYS	4	-3.609	-3.654	LYS	201	146.41	72.9	123.32	75.5	146	A	201	LYS	0.941	201	LYS	7	-4.257	-4.573	LYS	201	141.84	70.6	128	78.4	129	A	201	LYS	0.355	201	LYS	10	-10.828
202	Q	GLN202:F	p	n	0.797	1	1*	*	138	F	202	GLN	0.853	202	GLN	18	-4.302	-5.877	GLN	202	94.88	53.2	94.2	66.8	147	A	202	GLN	0.852	202	GLN	19	-4.837	-6.466	GLN	202	89.27	50	88.16	62.5	130	A	202	GLN	0.267	202	GLN	20	-12.385
203	L	LEU203:F	p	n	1.275	1	1		139	F	203	LEU	0.777	203	LEU	31	-5.433	-8.373	LEU	203	1.78	1	1.78	1.3	148	A	203	LEU	0.809	203	LEU	34	-5.713	-8.966	LEU	203	0.86	0.5	0.86	0.6	131	A	203	LEU	0.156	203	LEU	34	-13.184
204	L	LEU204:F	p	n	-0.489	8	8		140	F	204	LEU	0.886	204	LEU	18	-5.354	-6.808	LEU	204	43.56	24.4	43.42	30.8	149	A	204	LEU	0.931	204	LEU	14	-5.076	-6.102	LEU	204	49.86	27.9	49.86	35.3	132	A	204	LEU	0.197	204	LEU	21	-12.297
205	P	PRO205:F	p		-0.508	9	9		141	F	205	PRO	0.953	205	PRO	7	-2.879	-3.353	PRO	205	66.71	49	57.05	47.6	150	A	205	PRO	0.973	205	PRO	6	-3.306	-3.616	PRO	205	58.37	42.9	51.92	43.3	133	A	205	PRO	0.197	205	PRO	14	-10.655
206	I	ILE206:F	p		1.529	1	1		142	F	206	ILE	0.927	206	ILE	22	-2.81	-5.017	ILE	206	80.12	45.8	76.49	55.4	151	A	206	ILE	0.962	206	ILE	23	-3.359	-5.618	ILE	206	53.94	30.8	53.9	39.1	134	A	206	ILE	0.133	206	ILE	25	-10.997
207	V	VAL207:F	p		-0.61	9	9		143	F	207	VAL	0.9	207	VAL	30	-4.609	-7.529	VAL	207	4.46	2.9	4.46	3.9	152	A	207	LEU	0.931	207	LEU	27	-4.326	-6.933	LEU	207	12.01	6.7	6.31	4.5	135	A	207	VAL	0.116	207	VAL	30	-15.238
208	N	ASN208:F	p		-0.04	5	5*	*	144	F	208	ASN	0.967	208	ASN	12	-1.911	-3.071	ASN	208	91.76	63.8	83.51	78.6	153	A	208	ASN	0.99	208	ASN	9	-1.253	-2.144	ASN	208	98.05	68.1	79.96	75.3	136	A	208	ASN	0.148	208	ASN	22	-12.025
209	K	LYS209:F	p		2.496	1	1		145	F	209	LYS	0.989	209	LYS	16	-2.219	-3.804	LYS	209	146.45	72.9	134.55	82.4	154	A	209	LYS	0.993	209	LYS	17	-2.38	-4.062	LYS	209	80.9	40.3	62.68	38.4	137	A	209	LYS	0.133	209	LYS	30	-12.303
210	Q	GLN210:F	p		0.08	4	4*	*	146	F	210	GLN	0.987	210	GLN	18	-3.431	-5.107	GLN	210	109.59	61.4	90.13	63.9	155	A	210	GLN	0.998	210	GLN	5	-2.489	-2.778	GLN	210	154	86.3	141.89	100	138	A	210	GLN	0.067	210	GLN	39	-14.82
211	S	SER211:F	p		0.652	1*	1*		147	F	211	SER	0.98	211	SER	11	-3.279	-4.167	SER	211	83.92	72	64.25	82.3	156	A	211	SER	0.996	211	SER	3	-3.226	-3.2	SER	211	87.49	75.1	80.53	100	139	A	211	SER	0.086	211	SER	23	-13.625
212	C	CYS212:F	p		-0.456	8	8		148	F	212	CYS	0.927	212	CYS	17	-4.06	-5.548	CYS	212	7.29	5.4	6.9	7.1	157	A	212	CYS	0.968	212	CYS	26	-3.51	-6.096	CYS	212	4.35	3.2	1.73	1.8	140	A	212	CYS	0.099	212	CYS	23	-11.691
213	S	SER213:F	p		1.306	1	1		149	F	213	SER	0.953	213	SER	7	-4.05	-4.389	SER	213	26.86	23.1	26.28	33.6	158	A	213	SER	0.984	213	SER	2	-4.107	-3.864	SER	213	67.32	57.8	62.69	80.3	141	A	213	SER	0.052	213	SER	35	-9.368
214	I	ILE214:F	p		-0.615	9	9		150	F	214	ILE	0.873	214	ILE	30	-4.533	-7.462	ILE	214	7.87	4.5	6.35	4.6	159	A	214	ILE	0.931	214	ILE	25	-4.439	-6.803	ILE	214	12.39	7.1	2.84	2.1	142	A	214	ILE	0.043	214	ILE	34	-9.891
215	S	SER215:F	p		-0.106	6	6*	*	151	F	215	SER	0.944	215	SER	3	-6.428	-6.033	SER	215	76.87	66	48.99	62.7	160	A	215	SER	0.973	215	SER	6	-5.914	-5.924	SER	215	101.65	87.3	76.23	97.6	143	A	215	SER	0.076	215	SER	27	-8.619
216	N	ASN216:F	p		0.543	1	1*	*	152	F	216	ASN	0.886	216	ASN	23	-8.251	-9.947	ASN	216	63.76	44.3	63.11	59.4	161	A	216	ASN	0.931	216	ASN	15	-6.918	-7.847	ASN	216	82.59	57.4	81.23	76.5	144	A	216	ASN	0.061	216	ASN	33	-6.252
217	I	ILE217:F	p		-0.615	9	9		153	F	217	ILE	0.733	217	ILE	19	-7.475	-8.8	ILE	217	16.64	9.5	12.22	8.9	162	A	217	ILE	0.788	217	ILE	19	-5.472	-7.028	ILE	217	17.06	9.7	15.15	11	145	A	217	ILE	0.017	217	ILE	40	-5.154
218	E	GLU218:F	p	n	3.737	1	1		154	F	218	GLU	0.797	218	GLU	20	-6.477	-8.032	GLU	218	15.84	9.2	15.69	11.6	163	A	218	GLU	0.809	218	GLU	20	-7.784	-9.189	GLU	218	20.38	11.8	19.91	14.8	146	A	218	GLU	0.043	218	GLU	31	-4.046
219	T	THR219:F	p	n	-0.624	9	9		155	F	219	THR	0.733	219	THR	24	-6.029	-8.096	THR	219	16.05	11.5	16.05	15.8	164	A	219	THR	0.788	219	THR	23	-6.762	-8.63	THR	219	21.41	15.4	21.17	20.8	147	A	219	THR	0.067	219	THR	29	-4.131
220	V	VAL220:F	p	n	-0.61	9	9		156	F	220	VAL	0.606	220	VAL	30	-6.167	-8.908	VAL	220	9.89	6.5	9.89	8.7	165	A	220	VAL	0.635	220	VAL	30	-5.447	-8.271	VAL	220	0.14	0.1	0.11	0.1	148	A	220	VAL	0.017	220	VAL	33	-2.657
221	I	ILE221:F	p	n	-0.615	9	9		157	F	221	ILE	0.526	221	ILE	30	-7.697	-10.262	ILE	221	6.54	3.7	6.54	4.7	166	A	221	ILE	0.566	221	ILE	29	-7.333	-9.825	ILE	221	4.62	2.6	4.62	3.4	149	A	221	ILE	0.011	221	ILE	33	-2.422
222	E	GLU222:F	p	n	0.148	4	4*	*	158	F	222	GLU	0.606	222	GLU	25	-6.006	-8.191	GLU	222	26.5	15.4	25.71	19.1	167	A	222	GLU	0.635	222	GLU	22	-6.82	-8.566	GLU	222	21.59	12.5	21.59	16	150	A	222	GLU	0.076	222	GLU	28	-2.126
223	F	PHE223:F	p	n	-0.48	8	8		159	F	223	PHE	0.526	223	PHE	32	-6.354	-9.303	PHE	223	1.1	0.5	1.1	0.7	168	A	223	PHE	0.533	223	PHE	32	-3.706	-6.96	PHE	223	0.24	0.1	0.24	0.1	151	A	223	PHE	0.052	223	PHE	27	-3.46
224	Q	GLN224:F	p	n	-0.579	9	9		160	F	224	GLN	0.374	224	GLN	22	-5.704	-7.578	GLN	224	32.99	18.5	25.59	18.1	169	A	224	GLN	0.402	224	GLN	26	-6.092	-8.381	GLN	224	31.96	17.9	27.76	19.7	152	A	224	GLN	0.005	224	GLN	25	-4.753
225	Q	GLN225:F	p	n	-0.579	9	9		161	F	225	GLN	0.339	225	GLN	21	-7.278	-8.856	GLN	225	47.38	26.5	30.91	21.9	170	A	225	GLN	0.376	225	GLN	26	-7.095	-9.269	GLN	225	47.92	26.8	32.23	22.9	153	A	225	GLN	0.033	225	GLN	29	-5.123
226	K	LYS226:F	p	n	0.177	4	4*	*	162	F	226	LYS	0.45	226	LYS	28	-9.268	-11.423	LYS	226	69.13	34.4	69.13	42.3	171	A	226	LYS	0.467	226	LYS	26	-6.984	-9.171	LYS	226	62.52	31.1	61.54	37.7	154	A	226	LYS	0.127	226	LYS	23	-5.333
227	N	ASN227:F	p	n	-0.617	9	9		163	F	227	ASN	0.314	227	ASN	24	-9.554	-11.216	ASN	227	0	0	0	0	172	A	227	ASN	0.322	227	ASN	25	-9.936	-11.669	ASN	227	0.05	0	0.05	0	155	A	227	ASN	0.076	227	ASN	29	-7.713
228	N	ASN228:F	p	n	-0.033	5	5*	*	164	F	228	ASN	0.18	228	ASN	20	-8.661	-9.965	ASN	228	57.04	39.6	57.04	53.7	173	A	228	ASN	0.194	228	ASN	18	-8.935	-9.978	ASN	228	62.1	43.1	62.1	58.5	156	A	228	ASN	0.022	228	ASN	24	-9.451
229	R	ARG229:F	p	n	-0.575	9	9		165	F	229	ARG	0.203	229	ARG	25	-14.091	-15.346	ARG	229	28.56	12	28.55	14.2	174	A	229	ARG	0.194	229	ARG	29	-12.868	-14.723	ARG	229	35.75	15	35.31	17.5	157	A	229	ARG	0.099	229	ARG	32	-14.527
230	L	LEU230:F	p	n	-0.489	8	8		166	F	230	LEU	0.218	230	LEU	34	-14.042	-16.337	LEU	230	1.04	0.6	1.04	0.7	175	A	230	LEU	0.228	230	LEU	37	-14.735	-17.296	LEU	230	0	0	0	0	158	A	230	LEU	0.076	230	LEU	31	-14.677
231	L	LEU231:F	p	n	-0.489	8	8		167	F	231	LEU	0.163	231	LEU	21	-10.609	-11.804	LEU	231	38.69	21.7	35.39	25.1	176	A	231	LEU	0.177	231	LEU	21	-12.196	-13.208	LEU	231	20.5	11.5	17.73	12.6	159	A	231	LEU	0.014	231	LEU	20	-12.039
232	E	GLU232:F	p	n	-0.559	9	9		168	F	232	GLU	0.089	232	GLU	16	-14.112	-14.33	GLU	232	38.37	22.3	38.37	28.5	177	A	232	GLU	0.084	232	GLU	18	-13.879	-14.353	GLU	232	29.96	17.4	29.96	22.2	160	A	232	GLU	0.002	232	GLU	26	-16.755
233	I	ILE233:F	p	n	-0.615	9	9		169	F	233	ILE	0.116	233	ILE	38	-18.054	-20.348	ILE	233	0.1	0.1	0.1	0.1	178	A	233	ILE	0.122	233	ILE	40	-18.14	-20.654	ILE	233	0	0	0	0	161	A	233	ILE	0.043	233	ILE	35	-17.356
234	T	THR234:F	p	n	1.792	1	1		170	F	234	THR	0.136	234	THR	32	-16.548	-18.325	THR	234	5.09	3.7	4.36	4.3	179	A	234	THR	0.131	234	THR	30	-17.808	-19.21	THR	234	8.61	6.2	8.61	8.5	162	A	234	THR	0.033	234	THR	29	-15.095
235	R	ARG235:F	p		-0.575	9	9		171	F	235	ARG	0.036	235	ARG	20	-15.786	-16.271	ARG	235	75.8	31.7	75.8	37.7	180	A	235	ARG	0.069	235	ARG	19	-15.713	-16.091	ARG	235	62.81	26.3	62.16	30.9	163	A	235	ARG	0	235	ARG	26	-18.94
236	E	GLU236:F	p		0.15	4	4*	*	172	F	236	GLU	0.024	236	GLU	23	-19.265	-19.695	GLU	236	23.5	13.6	23.5	17.4	181	A	236	GLU	0.022	236	GLU	25	-19.167	-19.838	GLU	236	39.6	23	39.6	29.4	164	A	236	GLU	0.008	236	GLU	35	-19.433
237	F	PHE237:F			-0.48	8	8		173	F	237	PHE	0.08	237	PHE	31	-22.808	-23.75	PHE	237	0	0	0	0	182	A	237	PHE	0.069	237	PHE	35	-23.965	-25.234	PHE	237	0	0	0	0	165	A	237	PHE	0.052	237	PHE	34	-20.088
238	S	SER238:F			-0.105	6	6*	*	174	F	238	SER	0.065	238	SER	27	-20.458	-21.211	SER	238	13.5	11.6	13.4	17.2	183	A	238	SER	0.048	238	SER	28	-20.339	-21.22	SER	238	1.21	1	0.9	1.2	166	A	238	SER	0.025	238	SER	28	-21.794
239	V	VAL239:F			-0.61	9	9		175	F	239	VAL	0.013	239	VAL	23	-21.481	-21.656	VAL	239	30.15	19.9	28.47	24.9	184	A	239	VAL	0.011	239	VAL	23	-20.666	-20.934	VAL	239	31.72	20.9	29.63	25.9	167	A	239	VAL	0.005	239	VAL	31	-24.605
240	N	ASN240:F			-0.617	9	9		176	F	240	ASN	0.004	240	ASN	21	-22.02	-21.902	ASN	240	61.95	43	56.27	53	185	A	240	ASN	0.003	240	ASN	21	-21.869	-21.769	ASN	240	58.39	40.6	56.04	52.7	168	A	240	ASN	0.014	240	ASN	23	-23.346
241	A	ALA241:F	p		-0.023	5	5*		177	F	241	ALA	0.036	241	ALA	20	-23.51	-23.107	ALA	241	44.04	40.8	27.11	39.1	186	A	241	ALA	0.04	241	ALA	29	-22.241	-23.018	ALA	241	3.04	2.8	0	0	169	A	241	ALA	0.076	241	ALA	23	-21.997
242	G	GLY242:F			0.389	2	2*	*	178	F	242	GLY	0.065	242	GLY	29	-24.458	-24.98	GLY	242	5.73	7.2	4.13	12.8	187	A	242	GLY	0.061	242	GLY	39	-24.227	-25.926	GLY	242	2.48	3.1	2.48	7.7	170	A	242	GLY	0.086	242	GLY	27	-20.452
243	V	VAL243:F			-0.014	5	5*		179	F	243	VAL	0.024	243	VAL	21	-27.304	-26.579	VAL	243	41.11	27.1	32.74	28.6	188	A	243	VAL	0.022	243	VAL	28	-28.254	-28.225	VAL	243	18.14	12	11.23	9.8	171	A	243	VAL	0.061	243	VAL	20	-22.444
244	T	THR244:F			-0.624	9	9		180	F	244	THR	0.018	244	THR	23	-25.039	-24.804	THR	244	2.54	1.8	2.54	2.5	189	A	244	THR	0.016	244	THR	26	-25.972	-25.975	THR	244	7.99	5.7	7.99	7.9	172	A	244	THR	0.025	244	THR	31	-23.289
245	T	THR245:F			-0.624	9	9		181	F	245	THR	0.002	245	THR	14	-27.306	-25.776	THR	245	63.78	45.8	43.46	42.7	190	A	245	THR	0	245	THR	20	-26.049	-25.353	THR	245	67.36	48.4	41.36	40.7	173	A	245	THR	0.033	245	THR	12	-23.063
246	P	PRO246:F			-0.508	9	9		182	F	246	PRO	0.007	246	PRO	23	-23.727	-23.643	PRO	246	40.07	29.4	33.84	28.2	191	A	246	PRO	0.003	246	PRO	23	-21.836	-21.97	PRO	246	46.61	34.2	38.87	32.4	174	A	246	PRO	0.033	246	PRO	20	-21.556
247	V	VAL247:F			0.935	1	1*	*	183	F	247	VAL	0.045	247	VAL	33	-24.328	-25.326	VAL	247	3.31	2.2	3.22	2.8	192	A	247	VAL	0.04	247	VAL	33	-24.417	-25.404	VAL	247	1.66	1.1	1.66	1.4	175	A	247	VAL	0.086	247	VAL	34	-21.054
248	S	SER248:F	p		-0.638	9	9		184	F	248	SER	0.051	248	SER	24	-19.009	-19.583	SER	248	11.45	9.8	11.45	14.7	193	A	248	SER	0.04	248	SER	25	-20.907	-21.377	SER	248	13.11	11.3	12.85	16.4	176	A	248	SER	0.052	248	SER	30	-21.915
249	T	THR249:F	p		-0.624	9	9		185	F	249	THR	0.107	249	THR	22	-17.009	-17.583	THR	249	23.77	17.1	19.82	19.5	194	A	249	THR	0.109	249	THR	23	-17.834	-18.428	THR	249	25.72	18.5	22.51	22.1	177	A	249	THR	0.086	249	THR	27	-19.35
250	Y	TYR250:F	p		0.435	2*	2*	*	186	F	250	TYR	0.1	250	TYR	23	-15.198	-16.095	TYR	250	52.31	24.6	52.31	29.5	195	A	250	TYR	0.095	250	TYR	26	-17.675	-18.632	TYR	250	32.3	15.2	32.3	18.2	178	A	250	TYR	0.025	250	TYR	29	-18.569
251	M	MET251:F	p		-0.603	2	9		187	F	251	MET	0.1	251	MET	34	-22.712	-24.01	MET	251	0	0	0	0	196	A	251	MET	0.095	251	MET	34	-23.288	-24.519	MET	251	0.06	0	0.06	0	179	A	251	MET	0.086	251	MET	38	-16.612
252	L	LEU252:F	p		-0.489	8	8		188	F	252	LEU	0.163	252	LEU	37	-22.784	-24.419	LEU	252	1.41	0.8	1.41	1	197	A	252	LEU	0.162	252	LEU	39	-23.619	-25.388	LEU	252	0.54	0.3	0.54	0.4	180	A	252	LEU	0.197	252	LEU	40	-17.247
253	T	THR253:F	p		-0.624	9	9		189	F	253	THR	0.218	253	THR	18	-16.643	-16.799	THR	253	36.68	26.3	36.68	36.1	198	A	253	THR	0.214	253	THR	21	-17.301	-17.727	THR	253	42.16	30.3	42.16	41.5	181	A	253	THR	0.249	253	THR	17	-14.21
254	N	ASN254:F	p		-0.617	9	9		190	F	254	ASN	0.238	254	ASN	26	-11.867	-13.492	ASN	254	24.21	16.8	21.65	20.4	199	A	254	ASN	0.214	254	ASN	27	-13.059	-14.662	ASN	254	32.43	22.5	30.32	28.5	182	A	254	ASN	0.355	254	ASN	20	-12.945
255	S	SER255:F	p		-0.105	6	6*	*	191	F	255	SER	0.394	255	SER	12	-11.382	-11.453	SER	255	83.96	72.1	71.39	91.4	200	A	255	SER	0.402	255	SER	13	-12.154	-12.251	SER	255	73.93	63.5	69.74	89.3	183	A	255	SER	0.433	255	SER	9	-9.419
256	E	GLU256:F	p		-0.559	9	9		192	F	256	GLU	0.314	256	GLU	26	-17.563	-18.533	GLU	256	38.84	22.5	38.78	28.8	201	A	256	GLU	0.303	256	GLU	29	-17.404	-18.738	GLU	256	19.67	11.4	19.67	14.6	184	A	256	GLU	0.336	256	GLU	28	-11.371
257	L	LEU257:F	p		-0.489	8	8		193	F	257	LEU	0.238	257	LEU	33	-22.614	-23.808	LEU	257	2.58	1.4	2.58	1.8	202	A	257	LEU	0.228	257	LEU	36	-22.567	-24.112	LEU	257	2.32	1.3	2.32	1.6	185	A	257	LEU	0.355	257	LEU	34	-14.604
258	L	LEU258:F	p		-0.489	8	8		194	F	258	LEU	0.394	258	LEU	14	-15.013	-14.897	LEU	258	44.11	24.7	43.63	30.9	203	A	258	LEU	0.402	258	LEU	12	-15.322	-14.94	LEU	258	69.32	38.8	63.59	45.1	186	A	258	LEU	0.514	258	LEU	11	-10.674
259	S	SER259:F	p		-0.638	9	9		195	F	259	SER	0.526	259	SER	19	-16.091	-16.425	SER	259	37.95	32.6	36.72	47	204	A	259	SER	0.508	259	SER	20	-16.188	-16.627	SER	259	37.58	32.3	37.41	47.9	187	A	259	SER	0.578	259	SER	9	-8.802
260	L	LEU260:F	p		0.405	2	2*	*	196	F	260	LEU	0.394	260	LEU	32	-22.756	-23.819	LEU	260	2.7	1.5	2.7	1.9	205	A	260	LEU	0.402	260	LEU	35	-23.853	-25.134	LEU	260	0	0	0	0	188	A	260	LEU	0.474	260	LEU	34	-11.498
261	I	ILE261:F	p		-0.615	9	9		197	F	261	ILE	0.428	261	ILE	25	-19.596	-20.217	ILE	261	0.05	0	0.05	0	206	A	261	ILE	0.402	261	ILE	26	-19.924	-20.623	ILE	261	0.67	0.4	0.67	0.5	189	A	261	ILE	0.535	261	ILE	27	-10.151
262	N	ASN262:F	p	n	-0.617	9	9		198	F	262	ASN	0.65	262	ASN	9	-12.389	-11.999	ASN	262	91.66	63.7	79.99	75.3	207	A	262	ASN	0.657	262	ASN	8	-13.274	-12.668	ASN	262	98.19	68.2	92.6	87.2	190	A	262	ASN	0.747	262	ASN	11	-5.929
263	D	ASP263:F	p	n	-0.578	9	9		199	F	263	ASP	0.65	263	ASP	21	-14.614	-15.349	ASP	263	64.85	46.2	47.3	46.1	208	A	263	ASP	0.68	263	ASP	19	-14.334	-14.871	ASP	263	70.7	50.4	56.17	54.7	191	A	263	ASP	0.729	263	ASP	20	-4.624
264	M	MET264:F	p	n	-0.603	9	9		200	F	264	MET	0.503	264	MET	30	-15.141	-16.849	MET	264	2.57	1.3	0	0	209	A	264	MET	0.489	264	MET	30	-17.441	-18.885	MET	264	1.51	0.8	0.04	0	192	A	264	MET	0.578	264	MET	36	-7.968
265	P	PRO265:F	p	n	-0.508	9	9		201	F	265	PRO	0.673	265	PRO	11	-12.038	-11.918	PRO	265	117.02	86	91.56	76.4	210	A	265	PRO	0.68	265	PRO	12	-13.176	-13.041	PRO	265	109.09	80.1	85.64	71.4	193	A	265	PRO	0.77	265	PRO	24	-6.757
266	I	ILE266:F	p	n	-0.615	9	9		202	F	266	ILE	0.621	266	ILE	29	-10.562	-12.683	ILE	266	26.77	15.3	10.3	7.5	211	A	266	ILE	0.611	266	ILE	30	-10.732	-12.948	ILE	266	28.95	16.5	15.08	10.9	194	A	266	ILE	0.747	266	ILE	35	-8.252
267	T	THR267:F	p	n	-0.624	9	9		203	F	267	THR	0.753	267	THR	9	-6.89	-7.133	THR	267	73.25	52.6	71.08	69.9	212	A	267	THR	0.714	267	THR	16	-7.244	-8.251	THR	267	78.62	56.5	76.28	75	195	A	267	THR	0.826	267	THR	14	-5.406
268	N	ASN268:F	p	n	-0.617	9	9		204	F	268	ASN	0.797	268	ASN	0	-4.573	-4.047	ASN	268	114.21	79.3	110.42	100	213	A	268	ASN	0.834	268	ASN	0	-4.219	-3.734	ASN	268	119.51	83	107.74	100	196	A	268	ASN	0.867	268	ASN	0	-2.898
269	D	ASP269:F	p	n	-0.578	9	9		205	F	269	ASP	0.733	269	ASP	8	-5.881	-6.125	ASP	269	101.23	72.1	95.98	93.5	214	A	269	ASP	0.714	269	ASP	9	-6.41	-6.708	ASP	269	104.25	74.3	98.79	96.2	197	A	269	ASP	0.826	269	ASP	10	-4.154
270	Q	GLN270:F	p	n	-0.579	9	9		206	F	270	GLN	0.526	270	GLN	23	-11.994	-13.26	GLN	270	39.65	22.2	39.65	28.1	215	A	270	GLN	0.508	270	GLN	24	-12.358	-13.697	GLN	270	19.94	11.2	19.94	14.1	198	A	270	GLN	0.653	270	GLN	26	-9.687
271	K	LYS271:F	p	n	-0.55	9	9		207	F	271	LYS	0.606	271	LYS	13	-11.956	-12.076	LYS	271	38.42	19.1	37.83	23.2	216	A	271	LYS	0.611	271	LYS	13	-11.138	-11.352	LYS	271	43.32	21.6	42.55	26.1	199	A	271	LYS	0.729	271	LYS	13	-7.478
272	K	LYS272:F	p	n	3.747	1	1		208	F	272	LYS	0.606	272	LYS	6	-8.951	-8.612	LYS	272	131.66	65.6	131.23	80.4	217	A	272	LYS	0.611	272	LYS	5	-9.077	-8.608	LYS	272	139.96	69.7	139.29	85.3	200	A	272	LYS	0.77	272	LYS	5	-5.682
273	L	LEU273:F	p	n	-0.489	8	8		209	F	273	LEU	0.339	273	LEU	28	-12.096	-13.925	LEU	273	17.07	9.6	16.95	12	218	A	273	LEU	0.357	273	LEU	29	-11.979	-13.936	LEU	273	14.99	8.4	14.25	10.1	201	A	273	LEU	0.558	273	LEU	31	-8.918
274	M	MET274:F	p	n	-0.603	9	9		210	F	274	MET	0.285	274	MET	32	-16.966	-18.695	MET	274	2.25	1.2	2.25	1.4	219	A	274	MET	0.283	274	MET	36	-16.857	-19.058	MET	274	0.48	0.2	0.48	0.3	202	A	274	MET	0.454	274	MET	33	-13.574
275	S	SER275:F	p	n	0.431	2	2*	*	211	F	275	SER	0.394	275	SER	16	-12.825	-13.19	SER	275	27.65	23.7	26.09	33.4	220	A	275	SER	0.376	275	SER	16	-12.503	-12.905	SER	275	33.97	29.2	29.23	37.4	203	A	275	SER	0.535	275	SER	16	-10.201
276	N	ASN276:F	p	n	-0.078	6	6*	*	212	F	276	ASN	0.394	276	ASN	14	-12.888	-13.016	ASN	276	82.26	57.2	74.44	70.1	221	A	276	ASN	0.376	276	ASN	18	-11.884	-12.588	ASN	276	93.32	64.8	73.41	69.1	204	A	276	ASN	0.578	276	ASN	14	-9.931
277	N	ASN277:F	p	n	-0.617	9	9		213	F	277	ASN	0.203	277	ASN	29	-17.345	-18.685	ASN	277	12.33	8.6	12.33	11.6	222	A	277	ASN	0.214	277	ASN	32	-16.707	-18.466	ASN	277	17.7	12.3	17.7	16.7	205	A	277	ASN	0.394	277	ASN	29	-14.026
278	V	VAL278:F	p	n	-0.015	5	5*	*	214	F	278	VAL	0.147	278	VAL	27	-18.944	-19.871	VAL	278	6.09	4	6.09	5.3	223	A	278	VAL	0.151	278	VAL	28	-18.748	-19.812	VAL	278	2.32	1.5	2.32	2	206	A	278	VAL	0.267	278	VAL	29	-17.312
279	Q	GLN279:F	p	n	-0.579	9	9		215	F	279	GLN	0.107	279	GLN	26	-21.758	-22.245	GLN	279	7.85	4.4	7.85	5.6	224	A	279	GLN	0.109	279	GLN	31	-20.397	-21.616	GLN	279	5.26	2.9	5.26	3.7	207	A	279	GLN	0.177	279	GLN	21	-19.065
280	I	ILE280:F	p	n	-0.031	5	5*		216	F	280	ILE	0.08	280	ILE	30	-22.75	-23.584	ILE	280	5.37	3.1	5.37	3.9	225	A	280	ILE	0.084	280	ILE	33	-20.3	-21.76	ILE	280	2.04	1.2	2.04	1.5	208	A	280	ILE	0.218	280	ILE	30	-17.937
281	V	VAL281:F	p	n	-0.61	9	9		217	F	281	VAL	0.116	281	VAL	35	-22.888	-24.28	VAL	281	0.54	0.4	0.54	0.5	226	A	281	VAL	0.122	281	VAL	36	-21.295	-22.986	VAL	281	0.33	0.2	0.33	0.3	209	A	281	VAL	0.23	281	VAL	34	-18.32
282	R	ARG282:F	p	n	-0.575	9	9		218	F	282	ARG	0.065	282	ARG	29	-24.035	-24.606	ARG	282	3.23	1.4	3.23	1.6	227	A	282	ARG	0.069	282	ARG	30	-22.013	-22.932	ARG	282	3.83	1.6	3.83	1.9	210	A	282	ARG	0.133	282	ARG	32	-20.506
283	Q	GLN283:F	p	n	-0.579	9	9		219	F	283	GLN	0.013	283	GLN	26	-25.022	-25.135	GLN	283	43.44	24.3	26.02	18.5	228	A	283	GLN	0.011	283	GLN	27	-23.561	-23.957	GLN	283	43.52	24.4	27.63	19.6	211	A	283	GLN	0.086	283	GLN	27	-20.569
284	Q	GLN284:F		n	-0.579	9	9		220	F	284	GLN	0.045	284	GLN	30	-26.013	-26.471	GLN	284	9.43	5.3	8.5	6	229	A	284	GLN	0.048	284	GLN	31	-23.921	-24.735	GLN	284	26.01	14.6	25.4	18	212	A	284	GLN	0.156	284	GLN	33	-17.83
285	S	SER285:F		n	-0.638	9	9		221	F	285	SER	0.051	285	SER	37	-29.244	-30.136	SER	285	0.14	0.1	0.05	0.1	230	A	285	SER	0.048	285	SER	38	-27.554	-28.755	SER	285	0.16	0.1	0.16	0.2	213	A	285	SER	0.133	285	SER	38	-21.699
286	Y	TYR286:F		n	-0.47	8	8		222	F	286	TYR	0.029	286	TYR	25	-30.261	-29.656	TYR	286	48.23	22.7	48.23	27.2	231	A	286	TYR	0.028	286	TYR	30	-30.846	-30.748	TYR	286	45.54	21.4	45.54	25.7	214	A	286	TYR	0.099	286	TYR	16	-22.533
287	S	SER287:F		n	-0.638	9	9		223	F	287	SER	0.08	287	SER	29	-28.701	-28.735	SER	287	0	0	0	0	232	A	287	SER	0.069	287	SER	33	-29.13	-29.575	SER	287	0	0	0	0	215	A	287	SER	0.099	287	SER	36	-20.38
288	I	ILE288:F		n	-0.615	9	9		224	F	288	ILE	0.116	288	ILE	24	-28.902	-28.338	ILE	288	9.22	5.3	9.22	6.7	233	A	288	ILE	0.122	288	ILE	34	-26.467	-27.333	ILE	288	0	0	0	0	216	A	288	ILE	0.177	288	ILE	15	-18.773
289	M	MET289:F		n	-0.603	9	9		225	F	289	MET	0.163	289	MET	32	-26.808	-27.405	MET	289	11.34	5.8	0.84	0.5	234	A	289	MET	0.177	289	MET	35	-26.576	-27.545	MET	289	4.49	2.3	0.61	0.4	217	A	289	MET	0.156	289	MET	32	-16.791
290	S	SER290:F		n	-0.638	9	9		226	F	290	SER	0.296	290	SER	35	-25.067	-26.21	SER	290	0.57	0.5	0	0	235	A	290	SER	0.283	290	SER	36	-25.59	-26.787	SER	290	0.63	0.5	0.02	0	218	A	290	SER	0.336	290	SER	20	-15.225
291	I	ILE291:F		n	0.568	1	1*	*	227	F	291	ILE	0.45	291	ILE	18	-22.525	-22.005	ILE	291	13.17	7.5	13.17	9.5	236	A	291	ILE	0.439	291	ILE	23	-23.858	-23.759	ILE	291	2.4	1.4	2.4	1.7	219	A	291	ILE	0.377	291	ILE	2	-14.209
292	I	ILE292:F		n	0.569	1	1*	*	228	F	292	ILE	0.474	292	ILE	25	-20.847	-21.325	ILE	292	17.35	9.9	10.67	7.7	237	A	292	ILE	0.439	292	ILE	30	-22.27	-23.159	ILE	292	12.3	7	7.11	5.2	220	A	292	ILE	0.249	292	ILE	27	-12.664
293	K	LYS293:F		n	-0.55	9	9		229	F	293	LYS	0.704	293	LYS	17	-16.044	-16.154	LYS	293	85.49	42.6	84.6	51.8	238	A	293	LYS	0.657	293	LYS	18	-17.125	-17.225	LYS	293	52.05	25.9	52.05	31.9	221	A	293	LYS	0.412	293	LYS	10	-10.374
294	E	GLU294:F		n	-0.559	9	9		230	F	294	GLU	0.824	294	GLU	24	-14.649	-15.725	GLU	294	86.01	49.9	66.63	49.5	239	A	294	GLU	0.809	294	GLU	15	-14.822	-14.843	GLU	294	80.57	46.8	70.79	52.5	222	A	294	GLU	0.306	294	GLU	10	-6.189
295	E	GLU295:F		n	-0.559	9	9		231	F	295	GLU	0.673	295	GLU	14	-14.046	-14.041	GLU	295	38.52	22.4	36.08	26.8	240	A	295	GLU	0.752	295	GLU	17	-14.353	-14.657	GLU	295	63.99	37.1	54.35	40.3	223	A	295	GLU	0.377	295	GLU	9	-6.816
296	V	VAL296:F		n	-0.61	9	9		232	F	296	VAL	0.581	296	VAL	25	-20.272	-20.815	VAL	296	4.64	3.1	4.63	4	241	A	296	VAL	0.566	296	VAL	30	-21.902	-22.833	VAL	296	9.45	6.2	9.44	8.3	224	A	296	VAL	0.336	296	VAL	12	-11.641
297	L	LEU297:F		n	1.216	1	1		233	F	297	LEU	0.339	297	LEU	34	-24.088	-25.228	LEU	297	0.03	0	0.03	0	242	A	297	LEU	0.322	297	LEU	35	-24.685	-25.871	LEU	297	0	0	0	0	225	A	297	LEU	0.197	297	LEU	37	-13.228
298	A	ALA298:F		n	-0.612	9	9		234	F	298	ALA	0.314	298	ALA	35	-26.965	-27.889	ALA	298	5.2	4.8	5.2	7.5	243	A	298	ALA	0.322	298	ALA	35	-27.158	-28.06	ALA	298	2.98	2.8	2.98	4.3	226	A	298	ALA	0.289	298	ALA	13	-13.862
299	Y	TYR299:F		n	-0.47	8	8		235	F	299	TYR	0.18	299	TYR	33	-26.622	-27.355	TYR	299	0	0	0	0	244	A	299	TYR	0.194	299	TYR	42	-27.115	-28.827	TYR	299	0	0	0	0	227	A	299	TYR	0.177	299	TYR	38	-14.804
300	V	VAL300:F		n	-0.008	5	5*	*	236	F	300	VAL	0.203	300	VAL	26	-28.593	-28.295	VAL	300	0	0	0	0	245	A	300	VAL	0.194	300	VAL	35	-28.426	-29.182	VAL	300	0	0	0	0	228	A	300	VAL	0.267	300	VAL	13	-15.267
301	V	VAL301:F			-0.61	9	9		237	F	301	VAL	0.163	301	VAL	33	-31.103	-31.321	VAL	301	0	0	0	0	246	A	301	VAL	0.162	301	VAL	35	-29.821	-30.417	VAL	301	0	0	0	0	229	A	301	VAL	0.249	301	VAL	35	-18.839
302	Q	GLN302:F			0.08	4	4*	*	238	F	302	GLN	0.116	302	GLN	28	-28.919	-28.814	GLN	302	0	0	0	0	247	A	302	GLN	0.131	302	GLN	28	-29.295	-29.146	GLN	302	0	0	0	0	230	A	302	GLN	0.23	302	GLN	21	-18.177
303	L	LEU303:F			-0.489	8	8		239	F	303	LEU	0.18	303	LEU	35	-27.837	-28.661	LEU	303	1.77	1	1.77	1.3	248	A	303	LEU	0.162	303	LEU	36	-28.913	-29.728	LEU	303	1.74	1	1.74	1.2	231	A	303	LEU	0.306	303	LEU	40	-17.883
304	P	PRO304:F			-0.508	9	9		240	F	304	PRO	0.147	304	PRO	33	-27.949	-28.53	PRO	304	0	0	0	0	249	A	304	PRO	0.162	304	PRO	32	-26.735	-27.34	PRO	304	0	0	0	0	232	A	304	PRO	0.306	304	PRO	34	-19.872
305	L	LEU305:F	p		1.015	1	1*	*	241	F	305	LEU	0.314	305	LEU	19	-25.061	-24.364	LEU	305	49.37	27.6	49.37	35	250	A	305	LEU	0.303	305	LEU	21	-25.869	-25.309	LEU	305	48.96	27.4	48.96	34.7	233	A	305	LEU	0.474	305	LEU	31	-18.77
306	Y	TYR306:F			-0.47	8	8		242	F	306	TYR	0.238	306	TYR	36	-23.061	-24.549	TYR	306	3.15	1.5	1.51	0.9	251	A	306	TYR	0.257	306	TYR	32	-22.75	-23.813	TYR	306	0.99	0.5	0.03	0	234	A	306	TYR	0.433	306	TYR	35	-19.775
307	G	GLY307:F	p		-0.484	8	8		243	F	307	GLY	0.474	307	GLY	17	-19.418	-19.14	GLY	307	51.24	64	18.89	58.4	252	A	307	GLY	0.489	307	GLY	17	-19.117	-18.873	GLY	307	53.7	67	20.71	64.1	235	A	307	GLY	0.632	307	GLY	37	-20.994
308	V	VAL308:F			-0.61	9	9		244	F	308	VAL	0.394	308	VAL	33	-17.901	-19.637	VAL	308	27.85	18.4	27.85	24.4	253	A	308	VAL	0.402	308	VAL	34	-17.483	-19.382	VAL	308	20.58	13.6	20.58	18	236	A	308	VAL	0.607	308	VAL	29	-19.301
309	I	ILE309:F	p		-0.03	5	5*	*	245	F	309	ILE	0.474	309	ILE	17	-14.134	-14.463	ILE	309	37.31	21.3	18.29	13.3	254	A	309	ILE	0.508	309	ILE	15	-13.815	-13.951	ILE	309	44.38	25.3	24.03	17.4	237	A	309	ILE	0.653	309	ILE	15	-16.365
310	D	ASP310:F	p		-0.578	9	9		246	F	310	ASP	0.621	310	ASP	7	-11.148	-10.671	ASP	310	95.45	68	75.08	73.1	255	A	310	ASP	0.611	310	ASP	8	-11.167	-10.802	ASP	310	76.39	54.4	58.03	56.5	238	A	310	ASP	0.747	310	ASP	9	-13.003
311	T	THR311:F			-0.624	9	9		247	F	311	THR	0.503	311	THR	25	-13.866	-15.146	THR	311	24.57	17.6	24.33	23.9	256	A	311	THR	0.508	311	THR	24	-13.726	-14.908	THR	311	35.35	25.4	35.35	34.8	239	A	311	THR	0.653	311	THR	31	-17.878
312	P	PRO312:F			1.151	1	1*	*	248	F	312	PRO	0.526	312	PRO	11	-16.192	-15.595	PRO	312	80.54	59.2	79.96	66.7	257	A	312	PRO	0.566	312	PRO	14	-15.625	-15.438	PRO	312	74.51	54.7	74.51	62.1	240	A	312	PRO	0.653	312	PRO	13	-18.075
313	C	CYS313:F			-0.456	8	8		249	F	313	CYS	0.296	313	CYS	31	-22.548	-23.52	CYS	313	1.5	1.1	0	0	258	A	313	CYS	0.322	313	CYS	34	-22.056	-23.429	CYS	313	1.55	1.2	0	0	241	A	313	CYS	0.492	313	CYS	37	-20.046
314	W	TRP314:F			-0.338	7	7		250	F	314	TRP	0.339	314	TRP	26	-26.675	-26.597	TRP	314	23.82	9.6	23.82	11.3	259	A	314	TRP	0.376	314	TRP	26	-25.681	-25.717	TRP	314	24.65	9.9	24.65	11.7	242	A	314	TRP	0.492	314	TRP	23	-22.654
315	K	LYS315:F			-0.55	9	9		251	F	315	LYS	0.147	315	LYS	34	-31.609	-31.884	LYS	315	45.12	22.5	45.12	27.6	260	A	315	LYS	0.177	315	LYS	39	-30.119	-31.141	LYS	315	16.97	8.5	16.97	10.4	243	A	315	LYS	0.355	315	LYS	30	-23.177
316	L	LEU316:F			1.275	1	1		252	F	316	LEU	0.203	316	LEU	32	-36.211	-35.727	LEU	316	2.81	1.6	2.09	1.5	261	A	316	LEU	0.228	316	LEU	35	-36.459	-36.291	LEU	316	1.34	0.8	1.34	1	244	A	316	LEU	0.394	316	LEU	31	-29.645
317	H	HIS317:F			-0.595	9	9		253	F	317	HIS	0.18	317	HIS	32	-40.361	-39.4	HIS	317	11.49	6.3	11.49	7.8	262	A	317	HIS	0.214	317	HIS	36	-38.997	-38.652	HIS	317	1.91	1	1.91	1.3	245	A	317	HIS	0.412	317	HIS	30	-34.703
318	T	THR318:F			-0.624	9	9		254	F	318	THR	0.163	318	THR	34	-40.378	-39.644	THR	318	0	0	0	0	263	A	318	THR	0.194	318	THR	36	-40.515	-39.996	THR	318	1.22	0.9	0.18	0.2	246	A	318	THR	0.394	318	THR	30	-36.489
319	S	SER319:F			-0.638	9	9		255	F	319	SER	0.218	319	SER	36	-38.564	-38.269	SER	319	0.22	0.2	0	0	264	A	319	SER	0.257	319	SER	36	-38.783	-38.463	SER	319	0.69	0.6	0.44	0.6	247	A	319	SER	0.514	319	SER	34	-36.877
320	P	PRO320:F			-0.508	9	9		256	F	320	PRO	0.238	320	PRO	32	-35.977	-35.519	PRO	320	26.96	19.8	26.96	22.5	265	A	320	PRO	0.271	320	PRO	33	-34.204	-34.065	PRO	320	27.06	19.9	27.06	22.6	248	A	320	PRO	0.535	320	PRO	35	-33.198
321	L	LEU321:F			-0.489	8	8		257	F	321	LEU	0.45	321	LEU	28	-31.57	-31.159	LEU	321	5.49	3.1	5.49	3.9	266	A	321	LEU	0.489	321	LEU	31	-32.633	-32.445	LEU	321	2.21	1.2	2.21	1.6	249	A	321	LEU	0.632	321	LEU	25	-30.064
322	C	CYS322:F			-0.456	8	8		258	F	322	CYS	0.45	322	CYS	34	-29.391	-29.921	CYS	322	1.26	0.9	0.95	1	267	A	322	CYS	0.489	322	CYS	32	-28.034	-28.49	CYS	322	2.67	2	0.05	0	250	A	322	CYS	0.712	322	CYS	28	-26.951
333	C	CYS333:F			-0.456	8	8		269	F	333	CYS	0.339	333	CYS	31	-25.19	-25.858	CYS	333	3.81	2.8	3.55	3.7	278	A	333	CYS	0.402	333	CYS	39	-25.565	-27.11	CYS	333	0.28	0.2	0.28	0.3	257	A	333	CYS	0.578	333	CYS	33	-25.535
334	L	LEU334:F			0.372	2	2*	*	270	F	334	LEU	0.339	334	LEU	28	-26.964	-27.083	LEU	334	13.3	7.4	11.67	8.3	279	A	334	LEU	0.402	334	LEU	31	-26.972	-27.435	LEU	334	0.37	0.2	0.03	0	258	A	334	LEU	0.492	334	LEU	26	-25.818
335	T	THR335:F			-0.624	9	9		271	F	335	THR	0.18	335	THR	35	-32.77	-33.026	THR	335	13.38	9.6	13.17	13	280	A	335	THR	0.228	335	THR	36	-33.723	-33.985	THR	335	11.46	8.2	11.46	11.3	259	A	335	THR	0.394	335	THR	33	-33.302
336	R	ARG336:F			-0.575	9	9		272	F	336	ARG	0.269	336	ARG	35	-34.438	-34.503	ARG	336	5.72	2.4	5.36	2.7	281	A	336	ARG	0.303	336	ARG	38	-34.086	-34.536	ARG	336	1.61	0.7	1.33	0.7	260	A	336	ARG	0.412	336	ARG	36	-29.735
337	T	THR337:F			-0.624	9	9		273	F	337	THR	0.116	337	THR	22	-36.012	-34.4	THR	337	0.02	0	0.02	0	282	A	337	THR	0.151	337	THR	26	-36.254	-35.074	THR	337	1.29	0.9	1.27	1.3	261	A	337	THR	0.267	337	THR	14	-30.157
338	D	ASP338:F			-0.578	9	9		274	F	338	ASP	0.18	338	ASP	30	-38.91	-37.885	ASP	338	9.19	6.5	9.19	9	283	A	338	ASP	0.228	338	ASP	32	-38.251	-37.532	ASP	338	6.57	4.7	6.57	6.4	262	A	338	ASP	0.306	338	ASP	28	-29.731
339	R	ARG339:F			-0.575	9	9		275	F	339	ARG	0.089	339	ARG	30	-37.968	-37.051	ARG	339	42.14	17.6	42.12	20.9	284	A	339	ARG	0.109	339	ARG	32	-37.345	-36.73	ARG	339	23.26	9.7	23.2	11.5	263	A	339	ARG	0.267	339	ARG	28	-31.073
340	G	GLY340:F			-0.484	8	8		276	F	340	GLY	0.107	340	GLY	33	-36.955	-36.5	GLY	340	2.6	3.2	1.7	5.3	285	A	340	GLY	0.142	340	GLY	34	-36.454	-36.172	GLY	340	0	0	0	0	264	A	340	GLY	0.289	340	GLY	26	-26.89
341	W	TRP341:F			-0.338	7	7		277	F	341	TRP	0.136	341	TRP	32	-32.616	-32.546	TRP	341	8.2	3.3	8.2	3.9	286	A	341	TRP	0.151	341	TRP	35	-31.371	-31.789	TRP	341	8.03	3.2	8.03	3.8	265	A	341	TRP	0.306	341	TRP	30	-23.44
342	Y	TYR342:F			0.436	2	2*	*	278	F	342	TYR	0.218	342	TYR	26	-29.843	-29.401	TYR	342	2.57	1.2	2.57	1.4	287	A	342	TYR	0.257	342	TYR	26	-29.868	-29.423	TYR	342	7.39	3.5	7.39	4.2	266	A	342	TYR	0.377	342	TYR	27	-26.41
343	C	CYS343:F			-0.456	8	8		279	F	343	CYS	0.285	343	CYS	34	-26.677	-27.519	CYS	343	0	0	0	0	288	A	343	CYS	0.303	343	CYS	36	-26.322	-27.435	CYS	343	0	0	0	0	267	A	343	CYS	0.454	343	CYS	39	-26.541
344	D	ASP344:F			0.086	4	4*	*	280	F	344	ASP	0.526	344	ASP	17	-22.675	-22.022	ASP	344	41.48	29.5	41.16	40.1	289	A	344	ASP	0.533	344	ASP	10	-20.903	-19.649	ASP	344	50.13	35.7	49.55	48.3	268	A	344	ASP	0.607	344	ASP	15	-27.62
345	N	ASN345:F			-0.617	9	9		281	F	345	ASN	0.474	345	ASN	30	-22.327	-23.21	ASN	345	29.04	20.2	3.07	2.9	290	A	345	ASN	0.467	345	ASN	38	-23.737	-25.378	ASN	345	7.92	5.5	6.49	6.1	269	A	345	ASN	0.578	345	ASN	41	-29.279
346	A	ALA346:F			-0.612	9	9		282	F	346	ALA	0.65	346	ALA	18	-18.889	-18.787	ALA	346	69.26	64.2	49.17	70.8	291	A	346	ALA	0.657	346	ALA	23	-19.02	-19.478	ALA	346	92.31	85.5	55.67	80.2	270	A	346	ALA	0.729	346	ALA	30	-28.95
347	G	GLY347:F			-0.484	8	8		283	F	347	GLY	0.704	347	GLY	4	-17.212	-15.693	GLY	347	71.91	89.8	40.93	100	292	A	347	GLY	0.714	347	GLY	4	-17.095	-15.589	GLY	347	79.63	99.4	41.8	100	271	A	347	GLY	0.729	347	GLY	19	-26.935
348	S	SER348:F			-0.638	9	9		284	F	348	SER	0.526	348	SER	20	-21.388	-21.229	SER	348	21.78	18.7	21.62	27.7	293	A	348	SER	0.533	348	SER	22	-23.241	-23.099	SER	348	30.81	26.4	28.32	36.3	272	A	348	SER	0.607	348	SER	37	-29.442
349	V	VAL349:F			-0.016	5	5*	*	285	F	349	VAL	0.374	349	VAL	24	-26.119	-25.875	VAL	349	3.49	2.3	3.49	3.1	294	A	349	VAL	0.376	349	VAL	24	-25.162	-25.029	VAL	349	1.23	0.8	1.23	1.1	273	A	349	VAL	0.492	349	VAL	27	-30.515
350	S	SER350:F			-0.638	9	9		286	F	350	SER	0.238	350	SER	33	-33.423	-33.374	SER	350	0	0	0	0	295	A	350	SER	0.257	350	SER	38	-31.712	-32.435	SER	350	0.06	0	0.06	0.1	274	A	350	SER	0.394	350	SER	38	-31.345
351	F	PHE351:F			-0.48	8	8		287	F	351	PHE	0.136	351	PHE	28	-37.302	-36.233	PHE	351	3.42	1.7	3.42	2.1	296	A	351	PHE	0.151	351	PHE	31	-35.902	-35.338	PHE	351	2.66	1.3	2.66	1.6	275	A	351	PHE	0.267	351	PHE	26	-31.067
352	F	PHE352:F			-0.48	8	8		288	F	352	PHE	0.089	352	PHE	27	-37.046	-35.891	PHE	352	0	0	0	0	297	A	352	PHE	0.109	352	PHE	31	-35.803	-35.25	PHE	352	0.04	0	0.04	0	276	A	352	PHE	0.249	352	PHE	26	-29.137
353	P	PRO353:F			-0.508	9	9		289	F	353	PRO	0.036	353	PRO	21	-38.295	-36.306	PRO	353	4.36	3.2	0.39	0.3	298	A	353	PRO	0.048	353	PRO	22	-37.173	-35.428	PRO	353	2.95	2.2	0.15	0.1	277	A	353	PRO	0.156	353	PRO	14	-27.81
354	Q	GLN354:F			0.082	4	4*	*	290	F	354	GLN	0.007	354	GLN	12	-33.04	-30.62	GLN	354	77.84	43.6	77.84	55.2	299	A	354	GLN	0.016	354	GLN	13	-32.967	-30.671	GLN	354	51.22	28.7	50.25	35.6	278	A	354	GLN	0.116	354	GLN	16	-21.758
355	A	ALA355:F			-0.022	5	5*	*	291	F	355	ALA	0.018	355	ALA	25	-34.702	-33.586	ALA	355	50.71	47	29.45	42.4	300	A	355	ALA	0.033	355	ALA	35	-32.609	-32.884	ALA	355	1.61	1.5	0	0	279	A	355	ALA	0.127	355	ALA	13	-21.486
356	E	GLU356:F			0.943	1*	1*	*	292	F	356	GLU	0	356	GLU	4	-29.89	-26.912	GLU	356	168.07	97.6	144.12	100	301	A	356	GLU	0.003	356	GLU	13	-29.589	-27.681	GLU	356	62.71	36.4	51.93	38.5	280	A	356	GLU	0.067	356	GLU	17	-19.402
357	T	THR357:F			-0.06	5	5*	*	293	F	357	THR	0.011	357	THR	24	-29.676	-29.023	THR	357	50.49	36.3	49.95	49.1	302	A	357	THR	0.011	357	THR	23	-26.301	-25.921	THR	357	59.01	42.4	46.59	45.8	281	A	357	THR	0.133	357	THR	27	-20.084
358	C	CYS358:F			-0.456	8	8		294	F	358	CYS	0.036	358	CYS	28	-28.193	-28.17	CYS	358	14.44	10.8	0	0	303	A	358	CYS	0.048	358	CYS	38	-24.826	-26.341	CYS	358	0.77	0.6	0.19	0.2	282	A	358	CYS	0.177	358	CYS	27	-18.915
359	K	LYS359:F			-0.55	9	9		295	F	359	LYS	0.029	359	LYS	23	-25.213	-24.959	LYS	359	52.52	26.2	52.52	32.2	304	A	359	LYS	0.033	359	LYS	25	-24.178	-24.273	LYS	359	42.8	21.3	42.8	26.2	283	A	359	LYS	0.156	359	LYS	17	-20.104
360	V	VAL360:F			-0.016	5	5*	*	296	F	360	VAL	0.116	360	VAL	26	-22.651	-23.036	VAL	360	62.92	41.6	29.98	26.2	305	A	360	VAL	0.142	360	VAL	30	-20.675	-21.747	VAL	360	7.83	5.2	7.19	6.3	284	A	360	VAL	0.306	360	VAL	26	-16.343
361	Q	GLN361:F			-0.579	9	9		297	F	361	GLN	0.18	361	GLN	24	-19.664	-20.163	GLN	361	70.61	39.6	59.96	42.5	306	A	361	GLN	0.177	361	GLN	26	-17.817	-18.758	GLN	361	15.08	8.4	14.1	10	285	A	361	GLN	0.377	361	GLN	25	-13.86
362	S	SER362:F			-0.638	9	9		298	F	362	SER	0.314	362	SER	13	-17.55	-17.027	SER	362	94.59	81.2	80.74	100	307	A	362	SER	0.303	362	SER	12	-15.574	-15.163	SER	362	63.6	54.6	57.11	73.1	286	A	362	SER	0.514	362	SER	11	-12.103
363	N	ASN363:F			-0.617	9	9		299	F	363	ASN	0.428	363	ASN	10	-14.976	-14.403	ASN	363	72.03	50	72.01	67.8	308	A	363	ASN	0.439	363	ASN	17	-14.185	-14.509	ASN	363	49.51	34.4	49.44	46.5	287	A	363	ASN	0.607	363	ASN	13	-10.251
364	R	ARG364:F			-0.575	9	9		300	F	364	ARG	0.339	364	ARG	24	-16.564	-17.419	ARG	364	34.38	14.4	34.38	17.1	309	A	364	ARG	0.322	364	ARG	23	-16.062	-16.86	ARG	364	51.15	21.4	51.15	25.4	288	A	364	ARG	0.514	364	ARG	19	-12.927
365	V	VAL365:F			-0.61	9	9		301	F	365	VAL	0.147	365	VAL	34	-21.79	-23.194	VAL	365	0	0	0	0	310	A	365	VAL	0.177	365	VAL	37	-21.073	-22.905	VAL	365	0	0	0	0	289	A	365	VAL	0.377	365	VAL	35	-16.427
366	F	PHE366:F			-0.48	8	8		302	F	366	PHE	0.116	366	PHE	21	-24.665	-24.243	PHE	366	1.35	0.7	1.28	0.8	311	A	366	PHE	0.142	366	PHE	30	-23.416	-24.173	PHE	366	0.58	0.3	0.18	0.1	290	A	366	PHE	0.306	366	PHE	25	-20.327
367	C	CYS367:F			-0.456	8	8		303	F	367	CYS	0.089	367	CYS	41	-30.166	-31.412	CYS	367	0	0	0	0	312	A	367	CYS	0.109	367	CYS	40	-27.154	-28.632	CYS	367	0.73	0.5	0.73	0.8	291	A	367	CYS	0.267	367	CYS	34	-20.594
368	D	ASP368:F			-0.578	9	9		304	F	368	ASP	0.051	368	ASP	27	-31.246	-30.758	ASP	368	20.58	14.7	20.33	19.8	313	A	368	ASP	0.069	368	ASP	28	-29.887	-29.67	ASP	368	29.63	21.1	27.51	26.8	292	A	368	ASP	0.218	368	ASP	18	-26.479
369	T	THR369:F			-0.624	9	9		305	F	369	THR	0.147	369	THR	32	-30.241	-30.443	THR	369	2.27	1.6	2.26	2.2	314	A	369	THR	0.151	369	THR	35	-29.83	-30.424	THR	369	0.7	0.5	0.7	0.7	293	A	369	THR	0.336	369	THR	36	-27.833
370	M	MET370:F			-0.603	9	9		306	F	370	MET	0.065	370	MET	26	-35.717	-34.599	MET	370	42.92	22.1	40.42	25.8	315	A	370	MET	0.084	370	MET	26	-34.543	-33.561	MET	370	41.19	21.2	37.08	23.7	294	A	370	MET	0.249	370	MET	21	-31.845
371	N	ASN371:F			-0.036	5	5*	*	307	F	371	ASN	0.029	371	ASN	19	-37.771	-35.612	ASN	371	23.23	16.1	23.23	21.9	316	A	371	ASN	0.033	371	ASN	23	-36.964	-35.358	ASN	371	46.81	32.5	46.03	43.3	295	A	371	ASN	0.197	371	ASN	18	-33.817
372	S	SER372:F			-0.638	9	9		308	F	372	SER	0.116	372	SER	39	-37.232	-37.435	SER	372	1.96	1.7	0	0	317	A	372	SER	0.142	372	SER	38	-35.737	-35.997	SER	372	6.81	5.8	0.06	0.1	296	A	372	SER	0.289	372	SER	37	-32.826
373	L	LEU373:F			-0.489	8	8		309	F	373	LEU	0.147	373	LEU	29	-37.624	-36.632	LEU	373	5.13	2.9	5.13	3.6	318	A	373	LEU	0.177	373	LEU	30	-36.499	-35.752	LEU	373	5.53	3.1	5.53	3.9	297	A	373	LEU	0.289	373	LEU	28	-34.481
374	T	THR374:F			-0.624	9	9		310	F	374	THR	0.314	374	THR	29	-34.914	-34.234	THR	374	29.53	21.2	9.98	9.8	319	A	374	THR	0.322	374	THR	29	-34.963	-34.278	THR	374	26.25	18.8	12.16	12	298	A	374	THR	0.433	374	THR	35	-35.466
375	L	LEU375:F			-0.489	8	8		311	F	375	LEU	0.339	375	LEU	32	-30.163	-30.375	LEU	375	17.72	9.9	15.69	11.1	320	A	375	LEU	0.357	375	LEU	32	-31.337	-31.413	LEU	375	16.04	9	14.52	10.3	299	A	375	LEU	0.433	375	LEU	30	-32.154
376	P	PRO376:F			-0.508	9	9		312	F	376	PRO	0.526	376	PRO	18	-24.457	-23.714	PRO	376	66.56	48.9	66.34	55.3	321	A	376	PRO	0.566	376	PRO	20	-24.905	-24.341	PRO	376	49.35	36.2	48.9	40.8	300	A	376	PRO	0.558	376	PRO	28	-27.556
377	S	SER377:F			0.471	2	2*	*	313	F	377	SER	0.621	377	SER	6	-18.985	-17.491	SER	377	60.98	52.3	46.7	59.8	322	A	377	SER	0.657	377	SER	9	-20.782	-19.427	SER	377	56.92	48.9	47.65	61	301	A	377	SER	0.653	377	SER	8	-24.107
378	E	GLU378:F			0.14	4	4*	*	314	F	378	GLU	0.673	378	GLU	11	-17.229	-16.513	GLU	378	70.38	40.9	70.38	52.2	323	A	378	GLU	0.714	378	GLU	14	-18.433	-17.923	GLU	378	69.51	40.4	69.51	51.6	302	A	378	GLU	0.653	378	GLU	20	-19.241
379	V	VAL379:F			-0.016	5	5*	*	315	F	379	VAL	0.428	379	VAL	31	-24.458	-25.211	VAL	379	8.31	5.5	7.96	7	324	A	379	VAL	0.467	379	VAL	35	-24.864	-26.03	VAL	379	4.58	3	1.97	1.7	303	A	379	VAL	0.492	379	VAL	33	-25.831
380	N	ASN380:F			-0.033	5	5*	*	316	F	380	ASN	0.559	380	ASN	13	-22.222	-21.161	ASN	380	40.12	27.9	40.12	37.8	325	A	380	ASN	0.587	380	ASN	19	-22.894	-22.446	ASN	380	54.58	37.9	54.58	51.4	304	A	380	ASN	0.607	380	ASN	16	-25.331
381	L	LEU381:F			0.373	2	2*	*	317	F	381	LEU	0.65	381	LEU	17	-18.062	-17.94	LEU	381	40.15	22.5	40.15	28.4	326	A	381	LEU	0.714	381	LEU	15	-17.085	-16.845	LEU	381	58.81	32.9	58.81	41.7	305	A	381	LEU	0.653	381	LEU	15	-19.857
382	C	CYS382:F			-0.456	8	8		318	F	382	CYS	0.45	382	CYS	33	-24.182	-25.196	CYS	382	1.91	1.4	1.91	2	327	A	382	CYS	0.508	382	CYS	32	-24.298	-25.184	CYS	382	0.56	0.4	0	0	306	A	382	CYS	0.514	382	CYS	31	-23.958
383	N	ASN383:F			-0.617	9	9		319	F	383	ASN	0.503	383	ASN	25	-27.302	-27.038	ASN	383	8.38	5.8	5.53	5.2	328	A	383	ASN	0.533	383	ASN	23	-26.399	-26.009	ASN	383	11.57	8	7.24	6.8	307	A	383	ASN	0.578	383	ASN	21	-26.719
384	V	VAL384:F			2.573	1	1		320	F	384	VAL	0.733	384	VAL	8	-19.407	-18.096	VAL	384	111.41	73.6	79.43	69.5	329	A	384	VAL	0.788	384	VAL	9	-20.106	-18.829	VAL	384	117.08	77.3	89.1	78	308	A	384	VAL	0.729	384	VAL	7	-20.479
385	D	ASP385:F			-0.578	9	9		321	F	385	ASP	0.777	385	ASP	6	-16.801	-15.559	ASP	385	76.14	54.2	75.9	73.9	330	A	385	ASP	0.809	385	ASP	8	-17.027	-15.989	ASP	385	71.44	50.9	71.44	69.6	309	A	385	ASP	0.685	385	ASP	9	-19.799
386	I	ILE386:F			-0.615	9	9		322	F	386	ILE	0.559	386	ILE	32	-17.66	-19.309	ILE	386	10.59	6	6.44	4.7	331	A	386	ILE	0.611	386	ILE	36	-18.734	-20.72	ILE	386	8.56	4.9	3.41	2.5	310	A	386	ILE	0.535	386	ILE	21	-21.601
387	F	PHE387:F			-0.48	8	8		323	F	387	PHE	0.733	387	PHE	12	-12.703	-12.622	PHE	387	94.7	47.5	72.92	44.4	332	A	387	PHE	0.752	387	PHE	13	-12.76	-12.788	PHE	387	83.36	41.8	59.87	36.5	311	A	387	PHE	0.578	387	PHE	5	-15.485
388	N	ASN388:F			-0.617	9	9		324	F	388	ASN	0.733	388	ASN	16	-9.114	-9.906	ASN	388	16.83	11.7	9.1	8.6	333	A	388	ASN	0.752	388	ASN	17	-9.195	-10.092	ASN	388	16.24	11.3	7.42	7	312	A	388	ASN	0.632	388	ASN	19	-14.121
389	P	PRO389:F			2.526	1	1		325	F	389	PRO	0.853	389	PRO	0	-5.674	-5.021	PRO	389	145.73	100	113.42	94.6	334	A	389	PRO	0.877	389	PRO	0	-6.704	-5.933	PRO	389	134.51	98.8	105.56	88	313	A	389	PRO	0.685	389	PRO	1	-10.856
390	K	LYS390:F			-0.55	9	9		326	F	390	LYS	0.824	390	LYS	11	-8.83	-9.079	LYS	390	137.3	68.4	115.6	70.8	335	A	390	LYS	0.852	390	LYS	12	-8.868	-9.229	LYS	390	134.39	66.9	126.38	77.4	314	A	390	LYS	0.712	390	LYS	13	-13.147
391	Y	TYR391:F			-0.47	8	8		327	F	391	TYR	0.503	391	TYR	18	-14.86	-15.221	TYR	391	37.6	17.7	32.18	18.1	336	A	391	TYR	0.533	391	TYR	21	-16.108	-16.67	TYR	391	23.93	11.2	21.74	12.3	315	A	391	TYR	0.474	391	TYR	23	-18.28
392	D	ASP392:F			0.085	4	4*	*	328	F	392	ASP	0.474	392	ASP	20	-18.098	-18.317	ASP	392	51.22	36.5	41.66	40.6	337	A	392	ASP	0.508	392	ASP	22	-19.935	-20.172	ASP	392	42.91	30.6	35.64	34.7	316	A	392	ASP	0.454	392	ASP	10	-19.268
393	C	CYS393:F			-0.456	8	8		329	F	393	CYS	0.428	393	CYS	27	-23.467	-23.873	CYS	393	0.89	0.7	0.89	0.9	338	A	393	CYS	0.489	393	CYS	25	-23.506	-23.678	CYS	393	0.85	0.6	0.44	0.5	317	A	393	CYS	0.433	393	CYS	23	-22.491
394	K	LYS394:F			0.176	4	4*	*	330	F	394	LYS	0.218	394	LYS	26	-29.468	-29.069	LYS	394	27.02	13.5	25.8	15.8	339	A	394	LYS	0.271	394	LYS	30	-29.544	-29.597	LYS	394	20.15	10	19.43	11.9	318	A	394	LYS	0.306	394	LYS	19	-24.649
395	I	ILE395:F			-0.615	9	9		331	F	395	ILE	0.269	395	ILE	38	-30.351	-31.23	ILE	395	2.77	1.6	2.77	2	340	A	395	ILE	0.322	395	ILE	39	-31.276	-32.164	ILE	395	0	0	0	0	319	A	395	ILE	0.394	395	ILE	22	-23.834
396	M	MET396:F			-0.603	9	9		332	F	396	MET	0.147	396	MET	24	-28.686	-28.147	MET	396	16.81	8.7	16.18	10.3	341	A	396	MET	0.194	396	MET	24	-30.584	-29.827	MET	396	11.07	5.7	10.72	6.8	320	A	396	MET	0.355	396	MET	26	-24.592
397	T	THR397:F			-0.624	9	9		333	F	397	THR	0.285	397	THR	29	-25.989	-26.335	THR	397	0.25	0.2	0.15	0.1	342	A	397	THR	0.322	397	THR	30	-27.893	-28.135	THR	397	0.52	0.4	0.1	0.1	321	A	397	THR	0.454	397	THR	11	-21.755
398	S	SER398:F			-0.638	9	9		334	F	398	SER	0.269	398	SER	27	-24.107	-24.439	SER	398	13.7	11.8	13.59	17.4	343	A	398	SER	0.303	398	SER	30	-26.507	-26.909	SER	398	8.92	7.7	8.87	11.4	322	A	398	SER	0.535	398	SER	33	-21.872
399	K	LYS399:F			-0.55	9	9		335	F	399	LYS	0.428	399	LYS	29	-21.365	-22.243	LYS	399	40.79	20.3	34.26	21	344	A	399	LYS	0.489	399	LYS	32	-22.837	-23.891	LYS	399	31.27	15.6	21.01	12.9	323	A	399	LYS	0.653	399	LYS	13	-17.545
400	T	THR400:F			-0.063	5	5*	*	336	F	400	THR	0.238	400	THR	32	-25.18	-25.965	THR	400	25.08	18	17.24	16.9	345	A	400	THR	0.271	400	THR	34	-28.011	-28.7	THR	400	13.05	9.4	9.87	9.7	324	A	400	THR	0.685	400	THR	22	-18.838
401	D	ASP401:F			-0.578	9	9		337	F	401	ASP	0.428	401	ASP	25	-25.805	-25.712	ASP	401	39.79	28.3	15.46	15.1	346	A	401	ASP	0.439	401	ASP	30	-28.419	-28.6	ASP	401	25.81	18.4	15.52	15.1	325	A	401	ASP	0.747	401	ASP	20	-24.096
402	V	VAL402:F			0.616	1	1*	*	338	F	402	VAL	0.238	402	VAL	36	-32.643	-33.029	VAL	402	16.58	10.9	13.34	11.7	347	A	402	VAL	0.271	402	VAL	37	-34.059	-34.397	VAL	402	22.31	14.7	21.62	18.9	326	A	402	VAL	0.607	402	VAL	33	-31.109
403	S	SER403:F			-0.638	9	9		339	F	403	SER	0.296	403	SER	34	-35.359	-35.203	SER	403	11.84	10.2	2.51	3.2	348	A	403	SER	0.322	403	SER	36	-34.739	-34.884	SER	403	9.63	8.3	0.66	0.8	327	A	403	SER	0.685	403	SER	25	-34.255
404	S	SER404:F			-0.638	9	9		340	F	404	SER	0.203	404	SER	31	-36.675	-36.022	SER	404	2.57	2.2	2.57	3.3	349	A	404	SER	0.228	404	SER	34	-36.247	-35.988	SER	404	6.31	5.4	6.31	8.1	328	A	404	SER	0.558	404	SER	36	-34.981
405	S	SER405:F			-0.638	9	9		341	F	405	SER	0.203	405	SER	39	-35.859	-36.22	SER	405	0.01	0	0.01	0	350	A	405	SER	0.228	405	SER	36	-35.466	-35.527	SER	405	0	0	0	0	329	A	405	SER	0.535	405	SER	43	-32.707
406	V	VAL406:F			-0.61	9	9		342	F	406	VAL	0.163	406	VAL	35	-39.853	-39.295	VAL	406	1.59	1.1	1.59	1.4	351	A	406	VAL	0.194	406	VAL	37	-38.224	-38.083	VAL	406	7.66	5.1	7.66	6.7	330	A	406	VAL	0.474	406	VAL	40	-35.065
407	I	ILE407:F			-0.615	9	9		343	F	407	ILE	0.163	407	ILE	27	-35.359	-34.398	ILE	407	11.21	6.4	0.63	0.5	352	A	407	ILE	0.214	407	ILE	30	-33.239	-32.866	ILE	407	19.36	11.1	11.22	8.1	331	A	407	ILE	0.454	407	ILE	26	-31.221
408	T	THR408:F			-0.624	9	9		344	F	408	THR	0.238	408	THR	42	-33.402	-34.391	THR	408	1.8	1.3	0.06	0.1	353	A	408	THR	0.283	408	THR	41	-33.054	-33.968	THR	408	6.13	4.4	0	0	332	A	408	THR	0.492	408	THR	33	-29.592
409	S	SER409:F			-0.638	9	9		345	F	409	SER	0.269	409	SER	36	-28.246	-29.138	SER	409	10.46	9	10.13	13	354	A	409	SER	0.322	409	SER	33	-26.401	-27.16	SER	409	10.86	9.3	10.65	13.6	333	A	409	SER	0.492	409	SER	29	-21.983
410	L	LEU410:F			0.337	3	3*	*	346	F	410	LEU	0.474	410	LEU	26	-23.41	-23.708	LEU	410	0	0	0	0	355	A	410	LEU	0.533	410	LEU	25	-20.706	-21.199	LEU	410	0	0	0	0	334	A	410	LEU	0.653	410	LEU	19	-17.89
411	G	GLY411:F			-0.484	8	8		347	F	411	GLY	0.339	411	GLY	32	-25.135	-25.925	GLY	411	0	0	0	0	356	A	411	GLY	0.402	411	GLY	35	-23.264	-24.613	GLY	411	0	0	0	0	335	A	411	GLY	0.632	411	GLY	28	-18.926
412	A	ALA412:F			-0.612	9	9		348	F	412	ALA	0.374	412	ALA	39	-29.231	-30.355	ALA	412	0.16	0.1	0.16	0.2	357	A	412	ALA	0.439	412	ALA	37	-29.053	-29.967	ALA	412	0	0	0	0	336	A	412	ALA	0.653	412	ALA	34	-26.261
413	I	ILE413:F			-0.615	9	9		349	F	413	ILE	0.296	413	ILE	37	-34.08	-34.416	ILE	413	0	0	0	0	358	A	413	ILE	0.322	413	ILE	40	-34.524	-35.154	ILE	413	0	0	0	0	337	A	413	ILE	0.607	413	ILE	38	-30.565
414	V	VAL414:F			-0.61	9	9		350	F	414	VAL	0.428	414	VAL	33	-30.946	-31.182	VAL	414	0	0	0	0	359	A	414	VAL	0.467	414	VAL	34	-30.477	-30.882	VAL	414	0.28	0.2	0.03	0	338	A	414	VAL	0.747	414	VAL	32	-30.838
415	S	SER415:F			-0.638	9	9		351	F	415	SER	0.314	415	SER	38	-33.512	-34.029	SER	415	0	0	0	0	360	A	415	SER	0.357	415	SER	40	-33.29	-34.062	SER	415	0	0	0	0	339	A	415	SER	0.685	415	SER	41	-32.09
416	C	CYS416:F			-0.456	8	8		352	F	416	CYS	0.526	416	CYS	24	-29.186	-28.589	CYS	416	0.41	0.3	0.41	0.4	361	A	416	CYS	0.566	416	CYS	24	-28.638	-28.105	CYS	416	1.89	1.4	1.89	2	340	A	416	CYS	0.826	416	CYS	25	-27.688
417	Y	TYR417:F			-0.47	8	8		353	F	417	TYR	0.45	417	TYR	34	-27.972	-28.665	TYR	417	5.03	2.4	1.92	1.1	362	A	417	TYR	0.489	417	TYR	30	-28.195	-28.402	TYR	417	2.72	1.3	0.53	0.3	341	A	417	TYR	0.795	417	TYR	34	-25.335
418	G	GLY418:F			-0.484	8	8		354	F	418	GLY	0.621	418	GLY	24	-22.124	-22.34	GLY	418	33.43	41.7	28.38	87.8	363	A	418	GLY	0.68	418	GLY	25	-21.032	-21.488	GLY	418	18.46	23	13.09	40.5	342	A	418	GLY	0.873	418	GLY	23	-18.817
419	K	LYS419:F			-0.55	9	9		355	F	419	LYS	0.777	419	LYS	10	-19.185	-18.129	LYS	419	212.12	100	179.98	100	364	A	419	LYS	0.752	419	LYS	13	-21.072	-20.144	LYS	419	162.04	80.7	129.76	79.5	343	A	419	LYS	0.92	419	LYS	6	-17.452
420	T	THR420:F			-0.624	9	9		356	F	420	THR	0.559	420	THR	35	-24.885	-26.048	THR	420	33.63	24.1	21.07	20.7	365	A	420	THR	0.566	420	THR	40	-26.095	-27.694	THR	420	30.56	21.9	18.22	17.9	344	A	420	THR	0.861	420	THR	32	-22.416
421	K	LYS421:F	p		-0.55	9	9		357	F	421	LYS	0.704	421	LYS	15	-23.963	-22.932	LYS	421	163.3	81.3	160.42	98.2	366	A	421	LYS	0.68	421	LYS	16	-24.091	-23.16	LYS	421	130.94	65.2	127.18	77.9	345	A	421	LYS	0.92	421	LYS	7	-20.927
422	C	CYS422:F			-0.456	8	8		358	F	422	CYS	0.581	422	CYS	25	-26.841	-26.63	CYS	422	1.77	1.3	0	0	367	A	422	CYS	0.587	422	CYS	30	-27.097	-27.431	CYS	422	2.58	1.9	0	0	346	A	422	CYS	0.861	422	CYS	33	-23.226
423	T	THR423:F	p		-0.624	9	9		359	F	423	THR	0.65	423	THR	15	-23.072	-22.144	THR	423	15.61	11.2	15.61	15.4	368	A	423	THR	0.657	423	THR	10	-21.728	-20.379	THR	423	7.33	5.3	7.17	7.1	347	A	423	THR	0.88	423	THR	20	-18.737
424	A	ALA424:F	p		-0.612	9	9		360	F	424	ALA	0.673	424	ALA	28	-22.061	-22.744	ALA	424	0	0	0	0	369	A	424	ALA	0.714	424	ALA	29	-21.473	-22.339	ALA	424	0.17	0.2	0.17	0.2	348	A	424	ALA	0.896	424	ALA	28	-16.989
425	S	SER425:F	p		-0.638	9	9		361	F	425	SER	0.673	425	SER	18	-16.711	-16.86	SER	425	16.65	14.3	16.65	21.3	370	A	425	SER	0.737	425	SER	17	-15.605	-15.766	SER	425	25.64	22	25.26	32.3	349	A	425	SER	0.896	425	SER	18	-10.093
426	N	ASN426:F	p		-0.617	9	9		362	F	426	ASN	0.797	426	ASN	14	-14.69	-14.61	ASN	426	26.4	18.3	17.88	16.8	371	A	426	ASN	0.852	426	ASN	11	-11.375	-11.332	ASN	426	13.67	9.5	10.85	10.2	350	A	426	ASN	0.933	426	ASN	7	-7.055
427	K	LYS427:F	p		-0.55	9	9		363	F	427	LYS	0.753	427	LYS	25	-14.267	-15.501	LYS	427	98.33	49	69.26	42.4	372	A	427	LYS	0.788	427	LYS	13	-12.706	-12.74	LYS	427	145.58	72.5	115.54	70.8	351	A	427	LYS	0.896	427	LYS	2	-4.145
428	N	ASN428:F	p		-0.04	5	5*	*	364	F	428	ASN	0.911	428	ASN	9	-8.422	-8.488	ASN	428	116.67	81.1	82.12	77.3	373	A	428	ASN	0.949	428	ASN	5	-7.006	-6.776	ASN	428	130.76	90.8	98.74	92.9	352	A	428	ASN	0.946	428	ASN	0	-0.389
429	R	ARG429:F	p		-0.575	9	9		365	F	429	ARG	0.967	429	ARG	14	-5.74	-6.69	ARG	429	193.83	81.2	164.51	81.7	374	A	429	ARG	0.968	429	ARG	14	-4.122	-5.258	ARG	429	176.9	74.1	146.58	72.8	353	A	429	ARG	0.896	429	ARG	4	-4.272
430	G	GLY430:F	p		-0.484	8	8		366	F	430	GLY	0.853	430	GLY	0	-10.244	-9.066	GLY	430	26.56	33.2	26.41	81.7	375	A	430	GLY	0.912	430	GLY	0	-8.425	-7.456	GLY	430	27.51	34.3	27.37	84.7	354	A	430	GLY	0.955	430	GLY	6	-4.83
431	I	ILE431:F	p		-0.615	9	9		367	F	431	ILE	0.873	431	ILE	9	-11.257	-10.997	ILE	431	120.37	68.7	94.29	68.3	376	A	431	ILE	0.912	431	ILE	10	-10.09	-10.08	ILE	431	102.3	58.4	72.06	52.2	355	A	431	ILE	0.964	431	ILE	9	-8.025
432	I	ILE432:F	p		-0.615	9	9		368	F	432	ILE	0.886	432	ILE	16	-10.602	-11.223	ILE	432	69.62	39.8	40.52	29.4	377	A	432	ILE	0.912	432	ILE	19	-10.396	-11.385	ILE	432	83.42	47.6	53.78	39	356	A	432	ILE	0.955	432	ILE	17	-9.441
433	K	LYS433:F	p		-0.55	9	9		369	F	433	LYS	0.824	433	LYS	24	-14.584	-15.667	LYS	433	89.54	44.6	89.2	54.6	378	A	433	LYS	0.834	433	LYS	26	-15.234	-16.472	LYS	433	62.73	31.2	62.68	38.4	357	A	433	LYS	0.933	433	LYS	27	-13.283
434	T	THR434:F	p		-0.624	9	9		370	F	434	THR	0.873	434	THR	4	-16.877	-15.396	THR	434	99.99	71.8	78.42	77.1	379	A	434	THR	0.877	434	THR	5	-17.279	-15.867	THR	434	93.65	67.2	70.51	69.3	358	A	434	THR	0.946	434	THR	7	-15.561
435	F	PHE435:F	p		-0.48	8	8		371	F	435	PHE	0.673	435	PHE	30	-21.264	-22.269	PHE	435	15.83	7.9	2.79	1.7	380	A	435	PHE	0.68	435	PHE	35	-22.266	-23.73	PHE	435	11.03	5.5	0.8	0.5	359	A	435	PHE	0.88	435	PHE	30	-20.521
436	S	SER436:F	p		-0.102	6	6*	*	372	F	436	SER	0.824	436	SER	2	-19.967	-17.901	SER	436	101.9	87.5	78.32	100	381	A	436	SER	0.809	436	SER	5	-20.479	-18.699	SER	436	86.12	73.9	81.04	100	360	A	436	SER	0.92	436	SER	6	-18.83
437	N	ASN437:F	p		-0.033	5	5*	*	373	F	437	ASN	0.704	437	ASN	17	-23.333	-22.604	ASN	437	50.92	35.4	48.53	45.7	382	A	437	ASN	0.737	437	ASN	20	-23.328	-22.945	ASN	437	43.8	30.4	23.43	22.1	361	A	437	ASN	0.88	437	ASN	9	-20.724
438	G	GLY438:F			-0.484	8	8		374	F	438	GLY	0.581	438	GLY	17	-27.398	-26.202	GLY	438	13.77	17.2	12.68	39.2	383	A	438	GLY	0.611	438	GLY	17	-29.866	-28.387	GLY	438	10.25	12.8	9.07	28.1	362	A	438	GLY	0.817	438	GLY	12	-26.331
439	C	CYS439:F			-0.456	8	8		375	F	439	CYS	0.503	439	CYS	33	-31.378	-31.564	CYS	439	8.36	6.2	1.68	1.7	384	A	439	CYS	0.533	439	CYS	37	-31.184	-31.853	CYS	439	11.65	8.7	0.15	0.2	363	A	439	CYS	0.747	439	CYS	31	-27.902
440	D	ASP440:F			-0.578	9	9		376	F	440	ASP	0.621	440	ASP	18	-27.23	-26.168	ASP	440	39.18	27.9	39.18	38.2	385	A	440	ASP	0.657	440	ASP	21	-27.033	-26.339	ASP	440	32.28	23	32.28	31.4	364	A	440	ASP	0.845	440	ASP	22	-25.455
441	Y	TYR441:F			-0.47	8	8		377	F	441	TYR	0.559	441	TYR	30	-26.924	-27.278	TYR	441	17.08	8	6.68	3.8	386	A	441	TYR	0.611	441	TYR	32	-26.911	-27.496	TYR	441	9.74	4.6	5.05	2.8	365	A	441	TYR	0.77	441	TYR	21	-24.152
442	V	VAL442:F			-0.016	5	5*	*	378	F	442	VAL	0.581	442	VAL	35	-22.665	-24.083	VAL	442	18.07	11.9	18.07	15.8	387	A	442	VAL	0.635	442	VAL	31	-21.643	-22.719	VAL	442	15.17	10	15.17	13.3	366	A	442	VAL	0.817	442	VAL	33	-18.156
443	S	SER443:F			-0.638	9	9		379	F	443	SER	0.65	443	SER	14	-17.316	-16.935	SER	443	35.22	30.2	28.24	36.1	388	A	443	SER	0.714	443	SER	16	-16.485	-16.429	SER	443	35.36	30.3	30.76	39.4	367	A	443	SER	0.826	443	SER	10	-12.007
444	N	ASN444:F			-0.617	9	9		380	F	444	ASN	0.559	444	ASN	28	-17.438	-18.653	ASN	444	2.33	1.6	0.32	0.3	389	A	444	ASN	0.635	444	ASN	25	-15.847	-16.899	ASN	444	14.24	9.9	9.23	8.7	368	A	444	ASN	0.795	444	ASN	16	-8.876
445	K	LYS445:F			-0.55	9	9		381	F	445	LYS	0.753	445	LYS	11	-13.066	-12.829	LYS	445	112.85	56.2	88.59	54.2	390	A	445	LYS	0.912	445	LYS	10	-11.313	-11.162	LYS	445	179.93	89.6	165.02	100	369	A	445	LYS	0.909	445	LYS	0	-5.818
446	G	GLY446:F			-0.484	8	8		382	F	446	GLY	0.777	446	GLY	11	-12.635	-12.447	GLY	446	39.29	49.1	34.76	100	391	A	446	GLY	0.852	446	GLY	11	-10.355	-10.429	GLY	446	35.54	44.4	24.09	74.5	370	A	446	GLY	0.896	446	GLY	19	-8.082
447	V	VAL447:F			-0.014	5	5*	*	383	F	447	VAL	0.621	447	VAL	32	-16.988	-18.714	VAL	447	6.77	4.5	6.77	5.9	392	A	447	VAL	0.657	447	VAL	33	-15.046	-17.111	VAL	447	0.26	0.2	0.26	0.2	371	A	447	VAL	0.845	447	VAL	29	-10.94
448	D	ASP448:F			-0.578	9	9		384	F	448	ASP	0.581	448	ASP	16	-20.498	-19.98	ASP	448	19	13.5	17.01	16.6	393	A	448	ASP	0.611	448	ASP	15	-17.538	-17.246	ASP	448	17.29	12.3	15.05	14.7	372	A	448	ASP	0.81	448	ASP	12	-11.004
449	T	THR449:F			-0.624	9	9		385	F	449	THR	0.474	449	THR	20	-25.913	-25.233	THR	449	21.89	15.7	21.89	21.5	394	A	449	THR	0.508	449	THR	26	-23.771	-24.027	THR	449	20.79	14.9	20.65	20.3	373	A	449	THR	0.81	449	THR	25	-15.679
450	V	VAL450:F			-0.61	9	9		386	F	450	VAL	0.394	450	VAL	39	-28.665	-29.854	VAL	450	0.16	0.1	0.16	0.1	395	A	450	VAL	0.439	450	VAL	38	-26.687	-27.988	VAL	450	0.13	0.1	0.13	0.1	374	A	450	VAL	0.77	450	VAL	34	-22
451	S	SER451:F			-0.638	9	9		387	F	451	SER	0.474	451	SER	19	-30.281	-28.984	SER	451	25.52	21.9	25.52	32.7	396	A	451	SER	0.489	451	SER	19	-30.257	-28.962	SER	451	30.57	26.2	29.82	38.2	375	A	451	SER	0.826	451	SER	17	-24.087
452	V	VAL452:F			-0.61	9	9		388	F	452	VAL	0.339	452	VAL	37	-32.307	-32.847	VAL	452	3.35	2.2	3.09	2.7	397	A	452	VAL	0.357	452	VAL	38	-32.766	-33.368	VAL	452	4.53	3	2.16	1.9	376	A	452	VAL	0.77	452	VAL	40	-28.49
453	G	GLY453:F			-0.484	8	8		389	F	453	GLY	0.45	453	GLY	33	-31.191	-31.399	GLY	453	17.66	22.1	5.83	18	398	A	453	GLY	0.439	453	GLY	38	-32.132	-32.807	GLY	453	23.17	28.9	4.93	15.3	377	A	453	GLY	0.845	453	GLY	24	-23.341
454	N	ASN454:F			-0.617	9	9		390	F	454	ASN	0.394	454	ASN	27	-30.453	-30.056	ASN	454	52.93	36.8	40.94	38.5	399	A	454	ASN	0.376	454	ASN	31	-30.352	-30.427	ASN	454	32.74	22.7	19.53	18.4	378	A	454	ASN	0.845	454	ASN	15	-21.521
455	T	THR455:F			-0.624	9	9		391	F	455	THR	0.218	455	THR	37	-33.985	-34.332	THR	455	3.91	2.8	3.78	3.7	400	A	455	THR	0.257	455	THR	34	-33.102	-33.205	THR	455	4.55	3.3	2.97	2.9	379	A	455	THR	0.685	455	THR	35	-23.774
456	L	LEU456:F			-0.489	8	8		392	F	456	LEU	0.296	456	LEU	24	-33.152	-32.099	LEU	456	49.16	27.5	44.66	31.6	401	A	456	LEU	0.303	456	LEU	27	-31.533	-31.012	LEU	456	60.74	34	52.38	37.1	380	A	456	LEU	0.712	456	LEU	25	-22.617
457	Y	TYR457:F			0.436	2	2*	*	393	F	457	TYR	0.18	457	TYR	39	-33.936	-34.518	TYR	457	3.48	1.6	3.48	2	402	A	457	TYR	0.228	457	TYR	38	-31.823	-32.533	TYR	457	5.93	2.8	5.93	3.3	381	A	457	TYR	0.558	457	TYR	36	-25.173
458	Y	TYR458:F			-0.47	8	8		394	F	458	TYR	0.285	458	TYR	25	-31.187	-30.475	TYR	458	57.06	26.8	54.43	30.7	403	A	458	TYR	0.303	458	TYR	17	-27.954	-26.694	TYR	458	65.27	30.7	62.68	35.3	382	A	458	TYR	0.607	458	TYR	23	-21.998
459	V	VAL459:F			-0.61	9	9		395	F	459	VAL	0.339	459	VAL	32	-27.894	-28.366	VAL	459	2.46	1.6	0	0	404	A	459	VAL	0.402	459	VAL	30	-24.689	-25.3	VAL	459	7.37	4.9	0	0	383	A	459	VAL	0.632	459	VAL	31	-18.778
460	N	ASN460:F			-0.617	9	9		396	F	460	ASN	0.269	460	ASN	26	-26.176	-26.156	ASN	460	23.24	16.1	23.24	21.9	405	A	460	ASN	0.357	460	ASN	34	-23.527	-24.731	ASN	460	62.08	43.1	61.89	58.3	384	A	460	ASN	0.653	460	ASN	17	-13.587
461	K	LYS461:F			-0.55	9	9		397	F	461	LYS	0.474	461	LYS	21	-22.022	-21.904	LYS	461	55.54	27.7	46.28	28.3	406	A	461	LYS	0.566	461	LYS	18	-17.814	-17.835	LYS	461	121.2	60.4	95.94	58.8	385	A	461	LYS	0.474	461	LYS	16	-12.648
462	Q	GLN462:F			0.233	3	3*	*	398	F	462	GLN	0.374	462	GLN	24	-18.394	-19.039	GLN	462	73.76	41.3	69.77	49.5	407	A	462	GLN	0.489	462	GLN	27	-15.454	-16.782	GLN	462	51.83	29	48.79	34.6	386	A	462	GLN	0.653	462	GLN	28	-9.347
463	E	GLU463:F			-0.559	9	9		399	F	463	GLU	0.673	463	GLU	4	-12.165	-11.226	GLU	463	81.95	47.6	75.07	55.7	408	A	463	GLU	0.68	463	GLU	2	-9.546	-8.678	GLU	463	146.13	84.8	138.7	100	387	A	463	GLU	0.685	463	GLU	4	-8.965
464	G	GLY464:F			-0.484	8	8		400	F	464	GLY	0.704	464	GLY	24	-9.407	-11.085	GLY	464	4.25	5.3	2.3	7.1	409	A	464	GLY	0.752	464	GLY	26	-8.051	-10.115	GLY	464	36.85	46	14.15	43.8	388	A	464	GLY	0.607	464	GLY	24	-7.107
465	K	LYS465:F			-0.55	9	9		401	F	465	LYS	0.873	465	LYS	3	-8.053	-7.472	LYS	465	172.51	85.9	168.42	100	410	A	465	LYS	0.897	465	LYS	3	-9.305	-8.58	LYS	465	164.48	81.9	160.86	98.5	389	A	465	LYS	0.632	465	LYS	18	-5.961
466	S	SER466:F			1.169	1	1		402	F	466	SER	0.733	466	SER	34	-15.391	-17.531	SER	466	35.41	30.4	3.11	4	411	A	466	SER	0.752	466	SER	30	-14.9	-16.637	SER	466	39.15	33.6	4.97	6.4	390	A	466	SER	0.578	466	SER	11	-9.309
467	L	LEU467:F			-0.489	8	8		403	F	467	LEU	0.797	467	LEU	13	-15.102	-14.86	LEU	467	88.97	49.8	87.27	61.8	412	A	467	LEU	0.852	467	LEU	13	-14.152	-14.02	LEU	467	99.72	55.8	99.53	70.5	391	A	467	LEU	0.454	467	LEU	26	-11.788
468	Y	TYR468:F			0.436	2	2*	*	404	F	468	TYR	0.777	468	TYR	13	-18.969	-18.282	TYR	468	74.79	35.2	56.16	31.7	413	A	468	TYR	0.834	468	TYR	14	-19.175	-18.58	TYR	468	77.35	36.4	57.22	32.3	392	A	468	TYR	0.492	468	TYR	5	-12.374
469	V	VAL469:F			-0.014	5	5*		405	F	469	VAL	0.797	469	VAL	23	-18.179	-18.734	VAL	469	46.5	30.7	46.5	40.7	414	A	469	VAL	0.834	469	VAL	19	-18.763	-18.79	VAL	469	54.79	36.2	53.93	47.2	393	A	469	VAL	0.336	469	VAL	27	-13.925
470	K	LYS470:F			-0.55	9	9		406	F	470	LYS	0.927	470	LYS	0	-17.831	-15.78	LYS	470	179.03	89.2	152.64	93.5	415	A	470	LYS	0.949	470	LYS	0	-18.525	-16.395	LYS	470	170.81	85.1	145.21	88.9	394	A	470	LYS	0.433	470	LYS	1	-7.75
471	G	GLY471:F			-0.484	8	8		407	F	471	GLY	0.853	471	GLY	25	-16.56	-17.531	GLY	471	29.18	36.4	17.61	54.5	416	A	471	GLY	0.877	471	GLY	22	-17.021	-17.594	GLY	471	29.72	37.1	24.41	75.5	395	A	471	GLY	0.355	471	GLY	27	-6.312
472	E	GLU472:F			-0.559	9	9		408	F	472	GLU	0.873	472	GLU	6	-17.906	-16.537	GLU	472	88.99	51.7	81.66	60.6	417	A	472	GLU	0.912	472	GLU	6	-17.565	-16.235	GLU	472	96.87	56.2	84.76	62.9	396	A	472	GLU	0.306	472	GLU	5	-2.081
473	P	PRO473:F			-0.508	9	9		409	F	473	PRO	0.704	473	PRO	27	-22.568	-23.078	PRO	473	35.45	26	35.45	29.6	418	A	473	PRO	0.752	473	PRO	26	-22.738	-23.113	PRO	473	32.4	23.8	32.4	27	397	A	473	PRO	0.355	473	PRO	11	-2.077
474	I	ILE474:F			-0.615	9	9		410	F	474	ILE	0.65	474	ILE	32	-20.532	-21.851	ILE	474	13.89	7.9	13.89	10.1	419	A	474	ILE	0.68	474	ILE	29	-19.882	-20.931	ILE	474	5.9	3.4	5.9	4.3	398	A	474	ILE	0.177	474	ILE	30	-1.204
475	I	ILE475:F			-0.615	9	9		411	F	475	ILE	0.606	475	ILE	35	-21.522	-23.072	ILE	475	0.6	0.3	0.35	0.3	420	A	475	ILE	0.657	475	ILE	34	-21.539	-22.972	ILE	475	2.16	1.2	1.39	1	399	A	475	ILE	0.23	475	ILE	10	-2.342
476	N	ASN476:F			-0.617	9	9		412	F	476	ASN	0.797	476	ASN	13	-14.868	-14.654	ASN	476	92.84	64.5	70.12	66	421	A	476	ASN	0.852	476	ASN	12	-14.405	-14.129	ASN	476	78.77	54.7	55.12	51.9	400	A	476	ASN	0.156	476	ASN	29	-2.92
477	F	PHE477:F			0.451	2	2*	*	413	F	477	PHE	0.824	477	PHE	12	-12.067	-12.059	PHE	477	120.18	60.2	89.79	54.7	422	A	477	PHE	0.877	477	PHE	17	-12.16	-12.717	PHE	477	118.12	59.2	87.44	53.3	401	A	477	PHE	0.148	477	PHE	22	-5.07
478	Y	TYR478:F			-0.47	8	8		414	F	478	TYR	0.65	478	TYR	34	-10.477	-13.182	TYR	478	38.44	18.1	24.06	13.6	423	A	478	TYR	0.714	478	TYR	36	-11.51	-14.327	TYR	478	21.18	10	9.73	5.5	402	A	478	TYR	0.197	478	TYR	31	-7.413
479	D	ASP479:F			0.104	4	4*	*	415	F	479	ASP	0.797	479	ASP	4	-8.985	-8.412	ASP	479	82.32	58.6	81.82	79.7	424	A	479	ASP	0.897	479	ASP	12	-10.158	-10.37	ASP	479	72.08	51.3	67.42	65.7	403	A	479	ASP	0.267	479	ASP	11	-8.374
480	P	PRO480:F			-0.508	9	9		416	F	480	PRO	0.753	480	PRO	16	-8.993	-9.799	PRO	480	69.7	51.2	62.28	51.9	425	A	480	PRO	0.788	480	PRO	15	-11.352	-11.772	PRO	480	80.59	59.2	66.29	55.3	404	A	480	PRO	0.267	480	PRO	14	-9.529
481	L	LEU481:F			-0.489	8	8		417	F	481	LEU	0.753	481	LEU	11	-7.288	-7.715	LEU	481	121	67.7	97.62	69.2	426	A	481	LEU	0.877	481	LEU	6	-8.719	-8.407	LEU	481	136.22	76.3	130.28	92.3	405	A	481	LEU	0.23	481	LEU	31	-11.099
482	V	VAL482:F			-0.61	9	9		418	F	482	VAL	0.753	482	VAL	16	-8.741	-9.576	VAL	482	46.93	31	42.9	37.5	427	A	482	VAL	0.809	482	VAL	17	-12.148	-12.706	VAL	482	13.65	9	9.56	8.4	406	A	482	VAL	0.336	482	VAL	6	-9.672
483	F	PHE483:F			-0.48	8	8		419	F	483	PHE	0.526	483	PHE	23	-13.017	-14.165	PHE	483	12.17	6.1	1.51	0.9	428	A	483	PHE	0.587	483	PHE	25	-15.255	-16.376	PHE	483	13.01	6.5	0	0	407	A	483	PHE	0.355	483	PHE	31	-10.42
484	P	PRO484:F			-0.508	9	9		420	F	484	PRO	0.45	484	PRO	28	-15.509	-16.945	PRO	484	33.5	24.6	33.14	27.6	429	A	484	PRO	0.533	484	PRO	26	-18.705	-19.544	PRO	484	17.57	12.9	17.57	14.7	408	A	484	PRO	0.433	484	PRO	17	-10.414
485	S	SER485:F			-0.106	6	6*	*	421	F	485	SER	0.339	485	SER	26	-21.532	-22.046	SER	485	17.62	15.1	11.34	14.5	430	A	485	SER	0.439	485	SER	32	-22.497	-23.59	SER	485	14.34	12.3	9.05	11.6	409	A	485	SER	0.454	485	SER	12	-11.643
486	D	ASP486:F			0.084	4	4*	*	422	F	486	ASP	0.238	486	ASP	25	-25.098	-25.086	ASP	486	21.91	15.6	8.81	8.6	431	A	486	ASP	0.283	486	ASP	26	-25.882	-25.896	ASP	486	26.5	18.9	7.75	7.5	410	A	486	ASP	0.558	486	ASP	0	-6.185
487	E	GLU487:F			-0.559	9	9		423	F	487	GLU	0.238	487	GLU	33	-26.489	-27.238	GLU	487	13.63	7.9	13.44	10	432	A	487	GLU	0.322	487	GLU	33	-27.093	-27.772	GLU	487	9.07	5.3	9.07	6.7	411	A	487	GLU	0.558	487	GLU	9	-7.69
488	F	PHE488:F			-0.48	8	8		424	F	488	PHE	0.116	488	PHE	25	-28.889	-28.442	PHE	488	38.74	19.4	32.55	19.8	433	A	488	PHE	0.131	488	PHE	27	-30.925	-30.474	PHE	488	19.96	10	18.58	11.3	412	A	488	PHE	0.433	488	PHE	26	-12.464
489	D	ASP489:F			0.084	4	4*	*	425	F	489	ASP	0.163	489	ASP	23	-29.033	-28.339	ASP	489	7.22	5.1	6.49	6.3	434	A	489	ASP	0.194	489	ASP	26	-31.385	-30.766	ASP	489	4.98	3.5	4.58	4.5	413	A	489	ASP	0.514	489	ASP	10	-11.264
490	A	ALA490:F			0.573	1*	1*	*	426	F	490	ALA	0.269	490	ALA	23	-24.605	-24.42	ALA	490	0	0	0	0	435	A	490	ALA	0.303	490	ALA	29	-26.381	-26.682	ALA	490	0.58	0.5	0.25	0.4	414	A	490	ALA	0.607	490	ALA	7	-9.453
491	S	SER491:F			-0.638	9	9		427	F	491	SER	0.374	491	SER	26	-23.871	-24.116	SER	491	5.81	5	5.81	7.4	436	A	491	SER	0.439	491	SER	30	-24.415	-25.057	SER	491	6.07	5.2	6.07	7.8	415	A	491	SER	0.558	491	SER	23	-15.273
492	I	ILE492:F			-0.615	9	9		428	F	492	ILE	0.526	492	ILE	19	-18.38	-18.452	ILE	492	14.54	8.3	14.51	10.5	437	A	492	ILE	0.587	492	ILE	22	-19.715	-19.978	ILE	492	10.85	6.2	10.85	7.9	416	A	492	ILE	0.514	492	ILE	23	-17.144
493	S	SER493:F			-0.071	6	6*	*	429	F	493	SER	0.581	493	SER	19	-13.891	-14.479	SER	493	52.18	44.8	47.21	60.4	438	A	493	SER	0.635	493	SER	19	-15.073	-15.525	SER	493	47.52	40.8	44.4	56.8	417	A	493	SER	0.653	493	SER	7	-13.712
494	Q	GLN494:F			0.079	4	4*	*	430	F	494	GLN	0.428	494	GLN	31	-16.129	-17.839	GLN	494	11.28	6.3	10.81	7.7	439	A	494	GLN	0.489	494	GLN	35	-17.279	-19.317	GLN	494	5.36	3	5.21	3.7	418	A	494	GLN	0.685	494	GLN	12	-14.446
495	V	VAL495:F			-0.016	5	5*	*	431	F	495	VAL	0.503	495	VAL	34	-14.614	-16.843	VAL	495	1.62	1.1	1.62	1.4	440	A	495	VAL	0.587	495	VAL	33	-17.76	-19.513	VAL	495	0.02	0	0.02	0	419	A	495	VAL	0.578	495	VAL	29	-18.542
496	N	ASN496:F			-0.617	9	9		432	F	496	ASN	0.673	496	ASN	14	-10.853	-11.215	ASN	496	81.6	56.7	78.79	74.2	441	A	496	ASN	0.737	496	ASN	14	-12.378	-12.564	ASN	496	63.2	43.9	62.82	59.1	420	A	496	ASN	0.653	496	ASN	13	-16.901
497	E	GLU497:F			0.166	4	4*	*	433	F	497	GLU	0.673	497	GLU	16	-8.821	-9.646	GLU	497	78.64	45.7	77.86	57.8	442	A	497	GLU	0.714	497	GLU	19	-11.732	-12.568	GLU	497	69.77	40.5	68.87	51.1	421	A	497	GLU	0.77	497	GLU	16	-14.879
498	K	LYS498:F			-0.55	9	9		434	F	498	LYS	0.526	498	LYS	27	-11.593	-13.365	LYS	498	50.99	25.4	43.76	26.8	443	A	498	LYS	0.611	498	LYS	32	-13.943	-16.02	LYS	498	72.96	36.3	72.5	44.4	422	A	498	LYS	0.712	498	LYS	29	-19.514
499	I	ILE499:F			-0.615	9	9		435	F	499	ILE	0.704	499	ILE	18	-8.232	-9.355	ILE	499	30.59	17.5	30.59	22.2	444	A	499	ILE	0.788	499	ILE	18	-11.487	-12.236	ILE	499	22.54	12.9	22.54	16.3	423	A	499	ILE	0.685	499	ILE	24	-23.512
500	N	ASN500:F			-0.04	5	5*	*	436	F	500	ASN	0.853	500	ASN	8	-7.613	-7.658	ASN	500	81.94	56.9	81.06	76.3	445	A	500	ASN	0.897	500	ASN	8	-8.58	-8.514	ASN	500	96.72	67.2	93.97	88.5	424	A	500	ASN	0.795	500	ASN	7	-17.119
501	Q	GLN501:F			-0.579	9	9		437	F	501	GLN	0.753	501	GLN	19	-8.469	-9.68	GLN	501	86.05	48.2	82.42	58.5	446	A	501	GLN	0.834	501	GLN	23	-10.875	-12.269	GLN	501	83.91	47	83.91	59.5	425	A	501	GLN	0.81	501	GLN	19	-18.252
502	S	SER502:F			-0.638	9	9		438	F	502	SER	0.797	502	SER	18	-9.927	-10.856	SER	502	27.94	24	27.22	34.9	447	A	502	SER	0.852	502	SER	23	-12.004	-13.269	SER	502	30.33	26	29.82	38.2	426	A	502	SER	0.77	502	SER	30	-22.764
503	L	LEU503:F			-0.489	8	8		439	F	503	LEU	0.911	503	LEU	11	-8.574	-8.853	LEU	503	90.68	50.8	90.01	63.8	448	A	503	LEU	0.949	503	LEU	11	-9.548	-9.715	LEU	503	95.54	53.5	84.15	59.6	427	A	503	LEU	0.795	503	LEU	14	-20.866
504	A	ALA504:F			-0.612	9	9		440	F	504	ALA	0.944	504	ALA	10	-6.537	-6.935	ALA	504	26.76	24.8	24.62	35.5	449	A	504	ALA	0.973	504	ALA	13	-7.866	-8.456	ALA	504	81.16	75.2	57.43	82.7	428	A	504	ALA	0.861	504	ALA	8	-17.869
505	F	PHE505:F			-0.48	8	8		441	F	505	PHE	0.9	505	PHE	22	-8.523	-10.073	PHE	505	54.7	27.4	52.25	31.8	450	A	505	PHE	0.949	505	PHE	20	-8.13	-9.495	PHE	505	73.44	36.8	46.78	28.5	429	A	505	PHE	0.845	505	PHE	30	-19.251
506	I	ILE506:F			-0.615	9	9		442	F	506	ILE	0.953	506	ILE	13	-8.252	-8.798	ILE	506	89.63	51.2	89.53	64.9	451	A	506	ILE	0.984	506	ILE	11	-8.226	-8.545	ILE	506	148.47	84.8	98.95	71.7	430	A	506	ILE	0.826	506	ILE	25	-21.01
[truncated: 18 more columns]

## Sheet: AllScores
POS	SEQ				ConSurf_score	ConSurf_color	ConSurf_color		4jhw (pre)	Chain	Residue	Residue Name	ElliPro	position	residue	???	DiscoTope_score	score	4JHW	ResidueNum	ABS_Accessibility_AllAtoms_Angstrom_squared	REL_Accessibility_AllAtoms_Percentage	ABS_Accessibility_SideChainAtoms_Angstrom_squared	REL_Accessibility_SideChainAtoms_Percentage	4mms (pre)	Chain	Residue	Residue Name	ElliPro	position	residue	???	DiscoTope_score	score	4MMS	ResidueNum	ABS_Accessibility_AllAtoms_Angstrom_squared	REL_Accessibility_AllAtoms_Percentage	ABS_Accessibility_SideChainAtoms_Angstrom_squared	REL_Accessibility_SideChainAtoms_Percentage	3rki (post)	Chain	Residue	Residue Name	ElliPro	position	residue	???	DiscoTope_score
26	Q	GLN26:F			-0.579	9	9		1	F	26	GLN	0.797	26	GLN	0	-6.025	-5.332	GLN	26	157.8	88.4	108.42	76.9																	1	A	26	GLN	0.795	26	GLN	12	-5.756
27	N	ASN27:F			-0.617	9	9		2	F	27	ASN	0.673	27	ASN	10	-8.214	-8.419	ASN	27	102.99	71.6	91	85.7	1	A	27	ASN	0.788	27	ASN	2	-7.599	-6.955	ASN	27	161.44	112.2	120.35	113.3	2	A	27	ASN	0.845	27	ASN	3	-5.737
28	I	ILE28:F			-0.615	9	9		3	F	28	ILE	0.526	28	ILE	30	-15.913	-17.533	ILE	28	21.55	12.3	19.55	14.2	2	A	28	ILE	0.566	28	ILE	28	-14.045	-15.65	ILE	28	12.34	7	6.8	4.9	3	A	28	ILE	0.712	28	ILE	22	-11.309
29	T	THR29:F			-0.624	9	9		4	F	29	THR	0.621	29	THR	8	-16.253	-15.304	THR	29	58.89	42.3	58.89	57.9	3	A	29	THR	0.657	29	THR	7	-14.572	-13.702	THR	29	51.75	37.2	51.55	50.7	4	A	29	THR	0.77	29	THR	7	-13.335
30	E	GLU30:F			-0.559	9	9		5	F	30	GLU	0.474	30	GLU	32	-21.276	-22.51	GLU	30	1.14	0.7	0	0	4	A	30	GLU	0.533	30	GLU	34	-21.154	-22.631	GLU	30	1.9	1.1	0.6	0.4	5	A	30	GLU	0.653	30	GLU	25	-19.509
31	E	GLU31:F			-0.559	9	9		6	F	31	GLU	0.621	31	GLU	18	-21.421	-21.027	GLU	31	43.64	25.3	43.64	32.4	5	A	31	GLU	0.68	31	GLU	17	-21.004	-20.543	GLU	31	47.15	27.4	47.15	35	6	A	31	GLU	0.795	31	GLU	11	-21.104
32	F	PHE32:F	p		-0.48	8	8		7	F	32	PHE	0.559	32	PHE	29	-29.53	-29.469	PHE	32	0	0	0	0	6	A	32	PHE	0.611	32	PHE	30	-27.565	-27.845	PHE	32	0.34	0.2	0	0	7	A	32	PHE	0.747	32	PHE	22	-25.792
33	Y	TYR33:F			-0.47	8	8		8	F	33	TYR	0.581	33	TYR	28	-26.713	-26.861	TYR	33	12.12	5.7	12.12	6.8	7	A	33	TYR	0.611	33	TYR	28	-27.111	-27.214	TYR	33	17	8	17	9.6	8	A	33	TYR	0.712	33	TYR	24	-25.367
34	Q	GLN34:F			-0.579	9	9		9	F	34	GLN	0.704	34	GLN	16	-25.583	-24.481	GLN	34	38.32	21.5	38.3	27.2	8	A	34	GLN	0.752	34	GLN	17	-26.097	-25.051	GLN	34	48	26.9	47.78	33.9	9	A	34	GLN	0.817	34	GLN	7	-24.953
35	S	SER35:F			-0.106	6	6*	*	10	F	35	SER	0.65	35	SER	16	-23.199	-22.371	SER	35	24.94	21.4	24.94	31.9	9	A	35	SER	0.68	35	SER	17	-24.316	-23.474	SER	35	31.36	26.9	31.04	39.7	10	A	35	SER	0.729	35	SER	9	-22.815
36	T	THR36:F			-0.624	9	9		11	F	36	THR	0.45	36	THR	29	-29.506	-29.448	THR	36	10.67	7.7	8.21	8.1	10	A	36	THR	0.508	36	THR	29	-30.179	-30.043	THR	36	6.07	4.4	4.66	4.6	11	A	36	THR	0.578	36	THR	26	-27.818
37	C	CYS37:F			-0.456	8	8		12	F	37	CYS	0.374	37	CYS	33	-32.195	-32.287	CYS	37	0	0	0	0	11	A	37	CYS	0.402	37	CYS	36	-32.671	-33.054	CYS	37	0	0	0	0	12	A	37	CYS	0.578	37	CYS	33	-31.017
38	S	SER38:F			-0.638	9	9		13	F	38	SER	0.374	38	SER	30	-37.114	-36.295	SER	38	0	0	0	0	12	A	38	SER	0.402	38	SER	32	-35.844	-35.402	SER	38	0	0	0	0	13	A	38	SER	0.558	38	SER	32	-31.352
39	A	ALA39:F			-0.023	5	5*	*	14	F	39	ALA	0.339	39	ALA	30	-34.956	-34.386	ALA	39	0	0	0	0	13	A	39	ALA	0.376	39	ALA	32	-34.349	-34.079	ALA	39	0	0	0	0	14	A	39	ALA	0.535	39	ALA	25	-30.991
40	V	VAL40:F			-0.61	9	9		15	F	40	VAL	0.394	40	VAL	24	-31.781	-30.886	VAL	40	0	0	0	0	14	A	40	VAL	0.467	40	VAL	23	-31.568	-30.583	VAL	40	0.43	0.3	0.39	0.3	15	A	40	VAL	0.558	40	VAL	21	-27.59
41	S	SER41:F			-0.638	9	9		16	F	41	SER	0.339	41	SER	36	-25.371	-26.593	SER	41	0	0	0	0	15	A	41	SER	0.376	41	SER	37	-26.574	-27.773	SER	41	0	0	0	0	16	A	41	SER	0.535	41	SER	30	-21.952
42	K	LYS42:F			0.171	4	4*	*	17	F	42	LYS	0.559	42	LYS	15	-20.26	-19.655	LYS	42	86.82	43.2	64.1	39.3	16	A	42	LYS	0.587	42	LYS	12	-19.448	-18.591	LYS	42	73.98	36.8	73.97	45.3	17	A	42	LYS	0.712	42	LYS	10	-17.65
43	G	GLY43:F			-0.484	8	8		18	F	43	GLY	0.503	43	GLY	19	-15.222	-15.656	GLY	43	17.76	22.2	8.55	26.4	17	A	43	GLY	0.566	43	GLY	19	-13.715	-14.323	GLY	43	33.72	42.1	20.44	63.2	18	A	43	GLY	0.685	43	GLY	14	-13.548
44	Y	TYR44:F			-0.47	8	8		19	F	44	TYR	0.296	44	TYR	32	-18.16	-19.752	TYR	44	16.18	7.6	10.08	5.7	18	A	44	TYR	0.357	44	TYR	35	-16.512	-18.638	TYR	44	11.12	5.2	9.84	5.5	19	A	44	TYR	0.514	44	TYR	31	-14.909
45	L	LEU45:F			3.695	1	1		20	F	45	LEU	0.45	45	LEU	12	-15.118	-14.76	LEU	45	63.38	35.5	63.35	44.9	19	A	45	LEU	0.467	45	LEU	12	-13.844	-13.632	LEU	45	60.99	34.1	60.99	43.2	20	A	45	LEU	0.632	45	LEU	13	-14.855
46	S	SER46:F			-0.638	9	9		21	F	46	SER	0.314	46	SER	31	-17.004	-18.613	SER	46	0	0	0	0	20	A	46	SER	0.357	46	SER	29	-16.43	-17.876	SER	46	0	0	0	0	21	A	46	SER	0.514	46	SER	31	-20.016
47	A	ALA47:F			-0.612	9	9		22	F	47	ALA	0.218	47	ALA	27	-19.064	-19.977	ALA	47	0	0	0	0	21	A	47	ALA	0.228	47	ALA	28	-18.212	-19.338	ALA	47	0	0	0	0	22	A	47	ALA	0.412	47	ALA	31	-20.638
48	L	LEU48:F			-0.489	8	8		23	F	48	LEU	0.218	48	LEU	29	-24.66	-25.159	LEU	48	0.29	0.2	0.29	0.2	22	A	48	LEU	0.228	48	LEU	34	-23.227	-24.466	LEU	48	0	0	0	0	23	A	48	LEU	0.412	48	LEU	40	-21.161
49	R	ARG49:F			-0.575	9	9		24	F	49	ARG	0.136	49	ARG	34	-29.602	-30.108	ARG	49	1.86	0.8	1.86	0.9	23	A	49	ARG	0.142	49	ARG	31	-28.357	-28.661	ARG	49	5.55	2.3	5.55	2.8	24	A	49	ARG	0.306	49	ARG	29	-22.715
50	T	THR50:F	p		-0.624	9	9		25	F	50	THR	0.285	50	THR	18	-29.11	-27.833	THR	50	39.09	28.1	39.09	38.4	24	A	50	THR	0.283	50	THR	23	-27.993	-27.419	THR	50	27.83	20	25.2	24.8	25	A	50	THR	0.454	50	THR	34	-24.868
51	G	GLY51:F			-0.484	8	8		26	F	51	GLY	0.238	51	GLY	21	-30.178	-29.123	GLY	51	4.93	6.2	4.93	15.3	25	A	51	GLY	0.228	51	GLY	18	-29.506	-28.182	GLY	51	5.5	6.9	5.5	17	26	A	51	GLY	0.394	51	GLY	31	-23.37
52	W	TRP52:F			-0.338	7	7		27	F	52	TRP	0.145	52	TRP	33	-28.949	-29.415	TRP	52	23.28	9.3	9.61	4.5	26	A	52	TRP	0.151	52	TRP	34	-28.218	-28.883	TRP	52	29.04	11.6	16.81	8	27	A	52	TRP	0.306	52	TRP	20	-18.463
53	Y	TYR53:F			-0.47	8	8		28	F	53	TYR	0.394	53	TYR	28	-25.885	-26.128	TYR	53	35.42	16.7	35.05	19.8	27	A	53	TYR	0.402	53	TYR	27	-25.498	-25.671	TYR	53	38.44	18.1	38.35	21.6	28	A	53	TYR	0.492	53	TYR	31	-15.05
54	T	THR54:F			-0.624	9	9		29	F	54	THR	0.339	54	THR	26	-27.174	-27.039	THR	54	21.91	15.7	19.38	19.1	28	A	54	THR	0.322	54	THR	27	-27.082	-27.072	THR	54	16.47	11.8	12.7	12.5	29	A	54	THR	0.454	54	THR	13	-13.856
55	S	SER55:F			-0.638	9	9		30	F	55	SER	0.314	55	SER	31	-28.527	-28.811	SER	55	0.05	0	0.05	0.1	29	A	55	SER	0.303	55	SER	32	-29.445	-29.739	SER	55	0.05	0	0.05	0.1	30	A	55	SER	0.394	55	SER	28	-13.553
56	V	VAL56:F			-0.61	9	9		31	F	56	VAL	0.394	56	VAL	36	-28.223	-29.117	VAL	56	4.16	2.7	4.12	3.6	30	A	56	VAL	0.402	56	VAL	37	-29.371	-30.249	VAL	56	0.12	0.1	0.12	0.1	31	A	56	VAL	0.433	56	VAL	11	-12.904
57	I	ILE57:F			-0.025	5	5*	*	32	F	57	ILE	0.296	57	ILE	32	-27.169	-27.724	ILE	57	0.23	0.1	0.23	0.2	31	A	57	ILE	0.283	57	ILE	33	-27.542	-28.169	ILE	57	0	0	0	0	32	A	57	ILE	0.289	57	ILE	29	-15.469
58	T	THR58:F			-0.063	5	5*	*	33	F	58	THR	0.503	58	THR	33	-27.097	-27.775	THR	58	4.27	3.1	4.27	4.2	32	A	58	THR	0.467	58	THR	35	-26.932	-27.86	THR	58	3.28	2.4	3.28	3.2	33	A	58	THR	0.377	58	THR	10	-13.923
59	I	ILE59:F			-0.615	9	9		34	F	59	ILE	0.374	59	ILE	31	-22.384	-23.375	ILE	59	0.1	0.1	0.1	0.1	33	A	59	ILE	0.376	59	ILE	33	-22.665	-23.854	ILE	59	0.16	0.1	0	0	34	A	59	ILE	0.218	59	ILE	27	-14.011
60	E	GLU60:F			-0.559	9	9		35	F	60	GLU	0.673	60	GLU	24	-20.165	-20.606	GLU	60	10.39	6	10.39	7.7	34	A	60	GLU	0.657	60	GLU	25	-19.123	-19.799	GLU	60	35.57	20.7	35.34	26.2	35	A	60	GLU	0.355	60	GLU	11	-10.547
61	L	LEU61:F			-0.489	8	8		36	F	61	LEU	0.581	61	LEU	28	-17.572	-18.771	LEU	61	2.03	1.1	2.03	1.4	35	A	61	LEU	0.533	61	LEU	32	-17.862	-19.488	LEU	61	4.46	2.5	4.46	3.2	36	A	61	LEU	0.197	61	LEU	21	-6.966
62	S	SER62:F			-0.638	9	9		37	F	62	SER	0.704	62	SER	19	-9.636	-10.713	SER	62	4.02	3.4	3.86	4.9	36	A	62	SER	0.714	62	SER	23	-9.88	-11.389	SER	62	7.02	6	0.58	0.7	37	A	62	SER	0.177	62	SER	21	-4.408
63	N	ASN63:F	p		1.268	1	1		38	F	63	ASN	0.824	63	ASN	11	-7.729	-8.105	ASN	63	102.81	71.4	86.87	81.8	37	A	63	ASN	0.809	63	ASN	6	-7.326	-7.174	ASN	63	119	82.7	96.24	90.6	38	A	63	ASN	0.23	63	ASN	11	-3.758
64	I	ILE64:F			-0.615	9	9		39	F	64	ILE	0.777	64	ILE	29	-5.101	-7.849	ILE	64	54.65	31.2	27.05	19.6	38	A	64	ILE	0.752	64	ILE	33	-5.314	-8.498	ILE	64	22.94	13.1	12.16	8.8	39	A	64	ILE	0.156	64	ILE	31	-1.092
65	K	LYS65:F	p		0.955	1	1*	*	40	F	65	LYS	0.953	65	LYS	3	-2.085	-2.19	LYS	65	179.46	89.4	146.8	89.9	39	A	65	LYS	0.852	65	LYS	0	-3.911	-3.461	LYS	65	159.84	79.6	145.44	89.1	40	A	65	LYS	0.289	65	LYS	5	-0.159
66	E	GLU66:F	p		1.736	1	1		41	F	66	GLU	0.927	66	GLU	3	-1.93	-2.053	GLU	66	119.99	69.7	90.86	67.4	40	A	66	GLU	0.912	66	GLU	1	-2.654	-2.464	GLU	66	131.04	76.1	118.11	87.7	41	A	66	GLU	0.23	66	GLU	13	-0.707
67	N	ASN67:F			1.872	1	1		42	F	67	ASN	0.853	67	ASN	33	-2.467	-5.979	ASN	67	45.3	31.5	40.31	37.9	41	A	67	ASN	0.912	67	ASN	30	-1.399	-4.688	ASN	67	42.61	29.6	30.9	29.1	42	A	67	ASN	0.249	67	ASN	20	-2.572
68	K	LYS68:F	p		0.352	3	3*	*	43	F	68	LYS	0.967	68	LYS	2	-1.775	-1.801	LYS	68	155.76	77.6	136.97	83.9	42	A	68	LYS	0.988	68	LYS	1	-1.622	-1.551	LYS	68	149.49	74.4	137.83	84.4	43	A	68	LYS	0.355	68	LYS	1	-2.522
69	C	CYS69:F			-0.456	8	8		44	F	69	CYS	0.944	69	CYS	26	-2.992	-5.638	CYS	69	34.73	25.9	25.79	26.7	43	A	69	CYS	0.973	69	CYS	25	-3.154	-5.667	CYS	69	14.38	10.7	0	0	44	A	69	CYS	0.197	69	CYS	30	-6.754
70	N	ASN70:F			0.59	1	1*	*	45	F	70	ASN	0.976	70	ASN	1	-2.217	-2.077	ASN	70	134.94	93.7	115.71	108.9	44	A	70	ASN	0.993	70	ASN	1	-2.083	-1.958	ASN	70	126.44	87.8	110.12	103.7	45	A	70	ASN	0.23	70	ASN	6	-7.702
71	G	GLY71:F			0.373	2	2*	*	46	F	71	GLY	0.973	71	GLY	9	-2.951	-3.647	GLY	71	57.27	71.5	36.33	112.4	45	A	71	GLY	0.968	71	GLY	23	-2.857	-5.173	GLY	71	20.95	26.1	13.29	41.1	46	A	71	GLY	0.133	71	GLY	35	-10.004
72	T	THR72:F			-0.624	9	9		47	F	72	THR	0.927	72	THR	6	-3.429	-3.724	THR	72	103.87	74.6	70.02	68.9	46	A	72	THR	0.968	72	THR	2	-3.478	-3.308	THR	72	123.61	88.8	88.08	86.6	47	A	72	THR	0.099	72	THR	35	-11.704
73	D	ASP73:F			-0.578	9	9		48	F	73	ASP	0.911	73	ASP	16	-4.486	-5.81	ASP	73	61.93	44.1	60.56	59	47	A	73	ASP	0.949	73	ASP	12	-4.172	-5.073	ASP	73	70.59	50.3	67.46	65.7	48	A	73	ASP	0.156	73	ASP	24	-7.374
74	A	ALA74:F			1.177	1	1		49	F	74	ALA	0.824	74	ALA	21	-5.529	-7.308	ALA	74	34.9	32.3	27.3	39.3	48	A	74	ALA	0.834	74	ALA	15	-4.818	-5.989	ALA	74	44.48	41.2	37	53.3	49	A	74	ALA	0.23	74	ALA	12	-4.806
75	K	LYS75:F			-0.55	9	9		50	F	75	LYS	0.886	75	LYS	17	-6.453	-7.666	LYS	75	50.72	25.3	50.64	31	49	A	75	LYS	0.877	75	LYS	19	-4.721	-6.363	LYS	75	45.35	22.6	45.21	27.7	50	A	75	LYS	0.249	75	LYS	11	-1.632
76	V	VAL76:F			1.229	1	1		51	F	76	VAL	0.873	76	VAL	11	-4.847	-5.554	VAL	76	5.79	3.8	5.69	5	50	A	76	VAL	0.877	76	VAL	19	-4.166	-5.872	VAL	76	3.9	2.6	3.9	3.4	51	A	76	VAL	0.116	76	VAL	33	-4.876
77	K	LYS77:F			-0.55	9	9		52	F	77	LYS	0.733	77	LYS	14	-4.443	-5.542	LYS	77	78.38	39	78.38	48	51	A	77	LYS	0.752	77	LYS	13	-4.317	-5.316	LYS	77	107.98	53.8	107.87	66.1	52	A	77	LYS	0.156	77	LYS	10	-2.524
78	L	LEU78:F			-0.489	8	8		53	F	78	LEU	0.621	78	LEU	28	-5.733	-8.294	LEU	78	7.95	4.5	4.51	3.2	52	A	78	LEU	0.635	78	LEU	26	-5.03	-7.441	LEU	78	2.28	1.3	1.61	1.1	53	A	78	LEU	0.043	78	LEU	30	-2.383
79	I	ILE79:F			-0.03	5	5*	*	54	F	79	ILE	0.704	79	ILE	32	-5.856	-8.863	ILE	79	2.68	1.5	2.68	1.9	53	A	79	ILE	0.68	79	ILE	33	-4.876	-8.11	ILE	79	0.63	0.4	0.63	0.5	54	A	79	ILE	0.099	79	ILE	27	-2.888
80	K	LYS80:F			0.175	4	4*	*	55	F	80	LYS	0.733	80	LYS	17	-5.059	-6.432	LYS	80	50.79	25.3	49.89	30.6	54	A	80	LYS	0.752	80	LYS	17	-4.76	-6.168	LYS	80	41.47	20.7	40.45	24.8	55	A	80	LYS	0.197	80	LYS	11	-2.316
81	Q	GLN81:F			-0.579	9	9		56	F	81	GLN	0.503	81	GLN	23	-6.498	-8.396	GLN	81	42.18	23.6	36.59	26	55	A	81	GLN	0.533	81	GLN	14	-6.131	-7.036	GLN	81	51.27	28.7	48.78	34.6	56	A	81	GLN	0.099	81	GLN	21	-3.949
82	E	GLU82:F			-0.559	9	9		57	F	82	GLU	0.45	82	GLU	33	-7.85	-10.742	GLU	82	6.52	3.8	6.52	4.8	56	A	82	GLU	0.439	82	GLU	32	-6.893	-9.78	GLU	82	5.94	3.5	5.94	4.4	57	A	82	GLU	0.025	82	GLU	29	-4.211
83	L	LEU83:F			-0.489	8	8		58	F	83	LEU	0.621	83	LEU	26	-6.716	-8.933	LEU	83	9.89	5.5	8.4	5.9	57	A	83	LEU	0.611	83	LEU	27	-7.991	-10.177	LEU	83	7.04	3.9	7.04	5	58	A	83	LEU	0.133	83	LEU	18	-3.884
84	D	ASP84:F			0.098	4	4*	*	59	F	84	ASP	0.581	84	ASP	13	-7.365	-8.013	ASP	84	52.19	37.2	52.13	50.8	58	A	84	ASP	0.533	84	ASP	11	-7.815	-8.181	ASP	84	64.31	45.8	64.25	62.6	59	A	84	ASP	0.156	84	ASP	14	-4.281
85	K	LYS85:F			0.167	4	4*	*	60	F	85	LYS	0.314	85	LYS	29	-8.981	-11.283	LYS	85	63.88	31.8	62.78	38.4	59	A	85	LYS	0.303	85	LYS	26	-9.9	-11.752	LYS	85	82.37	41	80.69	49.4	60	A	85	LYS	0.043	85	LYS	29	-7.352
86	Y	TYR86:F			-0.47	8	8		61	F	86	TYR	0.474	86	TYR	37	-11.292	-14.249	TYR	86	5.94	2.8	5.94	3.3	60	A	86	TYR	0.467	86	TYR	31	-10.572	-12.921	TYR	86	3.32	1.6	3.32	1.9	61	A	86	TYR	0.099	86	TYR	30	-7.372
87	K	LYS87:F			0.151	4	4*	*	62	F	87	LYS	0.559	87	LYS	12	-8.874	-9.234	LYS	87	125.92	62.7	125.7	77	61	A	87	LYS	0.566	87	LYS	12	-7.681	-8.177	LYS	87	60.55	30.2	58.47	35.8	62	A	87	LYS	0.218	87	LYS	9	-6.103
88	N	ASN88:F			-0.041	5	5*	*	63	F	88	ASN	0.374	88	ASN	20	-10.439	-11.539	ASN	88	93.04	64.6	89.65	84.4	62	A	88	ASN	0.322	88	ASN	22	-11.065	-12.323	ASN	88	85.64	59.5	81.9	77.1	63	A	88	ASN	0.148	88	ASN	18	-7.55
89	A	ALA89:F			-0.612	9	9		64	F	89	ALA	0.269	89	ALA	28	-13.387	-15.068	ALA	89	2.06	1.9	1.76	2.5	63	A	89	ALA	0.271	89	ALA	31	-13.376	-15.403	ALA	89	5.48	5.1	5	7.2	64	A	89	ALA	0.099	89	ALA	33	-14.719
90	V	VAL90:F			-0.61	9	9		65	F	90	VAL	0.394	90	VAL	22	-14.522	-15.382	VAL	90	21.41	14.1	21.41	18.7	64	A	90	VAL	0.402	90	VAL	21	-14.285	-15.057	VAL	90	30.82	20.3	30.82	27	65	A	90	VAL	0.177	90	VAL	21	-12.187
91	T	THR91:F			1.319	1	1		66	F	91	THR	0.394	91	THR	14	-10.898	-11.254	THR	91	62.04	44.5	61.84	60.8	65	A	91	THR	0.376	91	THR	18	-11.324	-12.092	THR	91	73.56	52.8	73.33	72.1	66	A	91	THR	0.267	91	THR	11	-9.756
92	E	GLU92:F			-0.559	9	9		67	F	92	GLU	0.18	92	GLU	33	-13.103	-15.391	GLU	92	34.95	20.3	27.64	20.5	66	A	92	GLU	0.177	92	GLU	33	-14.122	-16.293	GLU	92	4.21	2.4	4.01	3	67	A	92	GLU	0.177	92	GLU	30	-15.672
93	L	LEU93:F			-0.489	8	8		68	F	93	LEU	0.238	93	LEU	31	-15.78	-17.531	LEU	93	1.75	1	1.75	1.2	67	A	93	LEU	0.228	93	LEU	34	-16.936	-18.898	LEU	93	0	0	0	0	68	A	93	LEU	0.133	93	LEU	31	-15.295
94	Q	GLN94:F			-0.579	9	9		69	F	94	GLN	0.474	94	GLN	12	-12.233	-12.206	GLN	94	101.33	56.8	89.9	63.8	68	A	94	GLN	0.439	94	GLN	13	-14.137	-14.007	GLN	94	73.32	41.1	73.32	52	69	A	94	GLN	0.336	94	GLN	12	-12.746
95	L	LEU95:F			0.345	3	3*	*	70	F	95	LEU	0.296	95	LEU	25	-15.578	-16.662	LEU	95	46.91	26.3	40.7	28.8	69	A	95	LEU	0.271	95	LEU	30	-16.757	-18.28	LEU	95	44.27	24.8	42.08	29.8	70	A	95	LEU	0.336	95	LEU	23	-12.425
96	L	LEU96:F			0.373	2	2*	*	71	F	96	LEU	0.18	96	LEU	30	-19.116	-20.368	LEU	96	19.52	10.9	7.37	5.2	70	A	96	LEU	0.162	96	LEU	37	-20.957	-22.802	LEU	96	10	5.6	2.79	2	71	A	96	LEU	0.218	96	LEU	36	-18.738
97	M	MET97:F			0.004	5	5*	*	72	F	97	MET	0.314	97	MET	21	-17.185	-17.623	MET	97	108.45	55.9	45.84	29.3	71	A	97	MET	0.402	97	MET	22	-21.443	-21.507	MET	97	32.41	16.7	30.84	19.7	72	A	97	MET	0.336	97	MET	16	-14.343
98	Q	-			-0.579	9	9																		72	A	98	GLN	0.439	98	GLN	13	-16.052	-15.701	GLN	98	135.05	75.7	102.69	72.8	73	A	98	GLN	0.474	98	GLN	1	-11.761
99	S	-			-0.057	5	5*	*																	73	A	99	SER	0.228	99	SER	34	-19.439	-21.113	SER	99	25.59	22	17.09	21.9
100	T	-			0.093	4	4*	*																	74	A	100	THR	0.194	100	THR	23	-23.034	-23.03	THR	100	42.31	30.4	40.55	39.9
101	P	-			4.216	1	1																		75	A	101	PRO	0.122	101	PRO	37	-26.126	-27.377	PRO	101	15.31	11.2	15.11	12.6
102	A	-			3.3	1	1																		76	A	102	ALA	0.033	102	ALA	28	-24.125	-24.571	ALA	102	26.88	24.9	20.57	29.6
103	T	-			4.056	1	1																		77	A	103	THR	0.048	103	THR	31	-25.837	-26.43	THR	103	31.46	22.6	28.46	28
104	N	-			0.603	1	1*	*																	78	A	104	ASN	0.003	104	ASN	15	-27.326	-25.908	ASN	104	92.19	64	68.27	64.3
105	N	-			1.161	1	1																		79	A	105	ASN	0.04	105	ASN	33	-30.925	-31.164	ASN	105	34.07	23.7	30.94	29.1
106	R	-			-0.575	9	9																		80	A	106	ARG	0.022	106	ARG	23	-37.461	-35.798	ARG	106	75.62	31.7	73.45	36.5
107	A	-			-0.023	5	5*	*																	81	A	107	ALA	0.109	107	ALA	34	-40.361	-39.63	ALA	107	4.62	4.3	1.06	1.5
108	R	-			0.113	4	4*	*
109	R	-			-0.575	9	9
110	E	-			1.015	1	1*	*
111	L	-			1.276	1	1
112	P	-			0.309	3*	3*	*
113	R	-			1.646	1	1
114	F	-			2.327	1	1
115	M	-			0.029	5*	5*	*
116	N	-			-0.015	5*	5*	*
117	Y	-			0.433	2*	2*	*
118	T	-			-0.054	5*	5*	*
119	L	-			1.211	1	1
120	N	-			-0.617	9	9
121	N	-			1.153	1	1
122	A	-			1.098	1	1
123	K	-			0.176	4*	4*	*
124	K	-			2.752	1	1
125	T	-			3.818	1	1
126	N	-			0.078	4*	4*	*
127	V	-			1.509	1	1
128	T	-			1.435	1	1
129	L	-			3.276	1	1
130	S	-			-0.028	5*	5*	*
131	K	-			0.921	1*	1*	*
132	K	-			-0.55	9	9
133	R	-			-0.575	9	9
134	K	-			-0.55	9	9
135	R	-			-0.575	9	9
136	R	-			-0.575	9	9
137	F	PHE137:F	p		-0.48	8	8		73	F	137	PHE	0.051	137	PHE	28	-37.429	-36.344	PHE	137	65.68	32.9	38.99	23.8	82	A	137	PHE	0.069	137	PHE	30	-38.165	-37.226	PHE	137	29.24	14.7	16.89	10.3
138	L	LEU138:F	p		-0.489	8	8		74	F	138	LEU	0.051	138	LEU	35	-39.31	-38.815	LEU	138	10.23	5.7	3.28	2.3	83	A	138	LEU	0.095	138	LEU	36	-39.909	-39.459	LEU	138	1.92	1.1	1.9	1.3
139	G	GLY139:F	p		-0.484	8	8		75	F	139	GLY	0.022	139	GLY	19	-39.983	-37.57	GLY	139	15.3	19.1	0	0	84	A	139	GLY	0.028	139	GLY	16	-39.381	-36.692	GLY	139	16.62	20.7	6.9	21.3
140	F	PHE140:F	p		0.401	2	2*	*	76	F	140	PHE	0.045	140	PHE	25	-38.11	-36.603	PHE	140	89.74	45	76.62	46.7	85	A	140	PHE	0.061	140	PHE	25	-37.266	-35.855	PHE	140	46.56	23.3	35.15	21.4
141	L	LEU141:F	p		-0.489	8	8		77	F	141	LEU	0.1	141	LEU	31	-41.486	-40.281	LEU	141	27.97	15.7	23.1	16.4	86	A	141	LEU	0.122	141	LEU	33	-40.748	-39.857	LEU	141	23.74	13.3	19.65	13.9
142	L	LEU142:F	p		-0.489	8	8		78	F	142	LEU	0.051	142	LEU	28	-40.419	-38.991	LEU	142	19.59	11	19.03	13.5	87	A	142	LEU	0.061	142	LEU	26	-41.07	-39.337	LEU	142	24.64	13.8	16.45	11.7
143	G	GLY143:F	p		-0.484	8	8		79	F	143	GLY	0.065	143	GLY	43	-39.923	-40.277	GLY	143	28.08	35.1	8.02	24.8	88	A	143	GLY	0.084	143	GLY	44	-40.231	-40.665	GLY	143	7.26	9.1	0.84	2.6
144	V	VAL144:F	p		0.587	1	1*	*	80	F	144	VAL	0.08	144	VAL	28	-40.424	-38.995	VAL	144	59.92	39.6	59.41	52	89	A	144	VAL	0.095	144	VAL	31	-39.299	-38.345	VAL	144	7.04	4.7	7.04	6.2
145	G	GLY145:F	p		-0.484	8	8		81	F	145	GLY	0.065	145	GLY	31	-37.664	-36.898	GLY	145	25.14	31.4	0	0	90	A	145	GLY	0.084	145	GLY	34	-36.249	-35.991	GLY	145	17.5	21.8	0	0
146	S	SER146:F	p		-0.638	9	9		82	F	146	SER	0.107	146	SER	27	-33.927	-33.13	SER	146	29.93	25.7	26.94	34.5	91	A	146	SER	0.109	146	SER	30	-32.488	-32.202	SER	146	7.94	6.8	2.47	3.2	74	A	146	SER	0.983	146	SER	21	-16.402
147	A	ALA147:F	p		-0.612	9	9		83	F	147	ALA	0.065	147	ALA	22	-34.41	-32.983	ALA	147	26.5	24.5	21.44	30.9	92	A	147	ALA	0.061	147	ALA	26	-31.64	-30.992	ALA	147	47.59	44.1	42.25	60.9	75	A	147	ALA	0.989	147	ALA	8	-16.242
148	I	ILE148:F	p		-0.031	5	5*	*	84	F	148	ILE	0.089	148	ILE	27	-32.281	-31.674	ILE	148	40.18	22.9	40.08	29.1	93	A	148	ILE	0.095	148	ILE	33	-30.813	-31.064	ILE	148	8.29	4.7	8.29	6	76	A	148	ILE	0.989	148	ILE	11	-16.904
149	A	ALA149:F			-0.612	9	9		85	F	149	ALA	0.203	149	ALA	29	-33.264	-32.774	ALA	149	4.43	4.1	2.73	3.9	94	A	149	ALA	0.214	149	ALA	29	-31.339	-31.07	ALA	149	5.33	4.9	2.94	4.2	77	A	149	ALA	0.992	149	ALA	22	-17.605
150	S	SER150:F			-0.638	9	9		86	F	150	SER	0.238	150	SER	28	-28.626	-28.554	SER	150	10.24	8.8	10.14	13	95	A	150	SER	0.257	150	SER	28	-28.428	-28.379	SER	150	11.6	10	9.81	12.6	78	A	150	SER	0.998	150	SER	5	-15.43
151	G	GLY151:F			-0.484	8	8		87	F	151	GLY	0.218	151	GLY	28	-28.979	-28.866	GLY	151	0	0	0	0	96	A	151	GLY	0.228	151	GLY	36	-29.125	-29.916	GLY	151	0	0	0	0	79	A	151	GLY	0.998	151	GLY	6	-13.955
152	V	VAL152:F			3.685	1	1		88	F	152	VAL	0.238	152	VAL	23	-25.499	-25.212	VAL	152	52.41	34.6	52.41	45.9	97	A	152	VAL	0.228	152	VAL	30	-25.399	-25.928	VAL	152	22.66	15	22.66	19.8	80	A	152	VAL	0.992	152	VAL	2	-15.538
153	A	ALA153:F			-0.612	9	9		89	F	153	ALA	0.394	153	ALA	31	-22.736	-23.687	ALA	153	26.78	24.8	20.9	30.1	98	A	153	ALA	0.402	153	ALA	29	-21.825	-22.65	ALA	153	27.88	25.8	24.38	35.1	81	A	153	ALA	0.988	153	ALA	27	-16.456
154	V	VAL154:F			-0.61	9	9		90	F	154	VAL	0.428	154	VAL	30	-25.315	-25.854	VAL	154	18.1	12	18.1	15.8	99	A	154	VAL	0.402	154	VAL	33	-25.524	-26.384	VAL	154	10.2	6.7	10.2	8.9	82	A	154	VAL	0.989	154	VAL	3	-15.211
155	S	SER155:F			-0.638	9	9		91	F	155	SER	0.339	155	SER	25	-25.702	-25.621	SER	155	8.1	7	8.1	10.4	100	A	155	SER	0.322	155	SER	33	-26.374	-27.136	SER	155	2.76	2.4	2.76	3.5	83	A	155	SER	0.984	155	SER	0	-13.221
156	K	LYS156:F			-0.55	9	9		92	F	156	LYS	0.474	156	LYS	12	-20.913	-19.888	LYS	156	85.45	42.6	79.38	48.6	101	A	156	LYS	0.439	156	LYS	16	-21.776	-21.112	LYS	156	77.59	38.6	70.83	43.4	84	A	156	LYS	0.979	156	LYS	18	-14.082
157	V	VAL157:F			-0.61	9	9		93	F	157	VAL	0.621	157	VAL	26	-20.456	-21.094	VAL	157	26.59	17.6	26.51	23.2	102	A	157	VAL	0.635	157	VAL	23	-20.54	-20.823	VAL	157	14.98	9.9	14.98	13.1	85	A	157	VAL	0.977	157	VAL	21	-17.102
158	L	LEU158:F			-0.489	8	8		94	F	158	LEU	0.559	158	LEU	32	-22.625	-23.703	LEU	158	6.4	3.6	6.4	4.5	103	A	158	LEU	0.533	158	LEU	39	-23.298	-25.104	LEU	158	1.16	0.7	1.16	0.8	86	A	158	LEU	0.979	158	LEU	9	-16.106
159	H	HIS159:F			-0.595	9	9		95	F	159	HIS	0.559	159	HIS	13	-16.918	-16.467	HIS	159	86.95	47.5	67.42	45.8	104	A	159	HIS	0.508	159	HIS	20	-19.07	-19.177	HIS	159	66.43	36.3	53.08	36.1	87	A	159	HIS	0.976	159	HIS	19	-15.578
160	L	LEU160:F			-0.489	8	8		96	F	160	LEU	0.824	160	LEU	16	-13.157	-13.484	LEU	160	71.47	40	71.47	50.6	105	A	160	LEU	0.788	160	LEU	17	-14.408	-14.706	LEU	160	86.39	48.4	86.39	61.2	88	A	160	LEU	0.967	160	LEU	33	-18.968
161	E	GLU161:F			-0.559	9	9		97	F	161	GLU	0.927	161	GLU	3	-11.756	-10.749	GLU	161	128.11	74.4	111.28	82.6	106	A	161	GLU	0.912	161	GLU	0	-12.718	-11.255	GLU	161	160.14	93	134.56	99.9	89	A	161	GLU	0.971	161	GLU	15	-18.678
162	G	GLY162:F			-0.484	8	8		98	F	162	GLY	0.911	162	GLY	3	-14.254	-12.96	GLY	162	25.53	31.9	19.97	61.8	107	A	162	GLY	0.912	162	GLY	4	-14.364	-13.172	GLY	162	29.53	36.9	22.14	68.5	90	A	162	GLY	0.964	162	GLY	10	-15.742
163	E	GLU163:F			-0.559	9	9		99	F	163	GLU	0.824	163	GLU	25	-16.777	-17.722	GLU	163	0.84	0.5	0.84	0.6	108	A	163	GLU	0.788	163	GLU	27	-17.444	-18.543	GLU	163	1.07	0.6	1.07	0.8	91	A	163	GLU	0.955	163	GLU	26	-15.484
164	V	VAL164:F			-0.61	9	9		100	F	164	VAL	0.753	164	VAL	20	-22.008	-21.777	VAL	164	5.55	3.7	5.42	4.7	109	A	164	VAL	0.752	164	VAL	18	-22.101	-21.629	VAL	164	2.18	1.4	2.18	1.9	92	A	164	VAL	0.941	164	VAL	31	-18.352
165	N	ASN165:F			-0.617	9	9		101	F	165	ASN	0.911	165	ASN	4	-16.708	-15.247	ASN	165	56.28	39.1	55	51.8	110	A	165	ASN	0.931	165	ASN	4	-17.381	-15.843	ASN	165	79.11	55	76.2	71.7	93	A	165	ASN	0.946	165	ASN	13	-16.858
166	K	LYS166:F			-0.55	9	9		102	F	166	LYS	0.927	166	LYS	19	-16.191	-16.514	LYS	166	91.53	45.6	86.98	53.3	111	A	166	LYS	0.912	166	LYS	21	-16.894	-17.366	LYS	166	82.66	41.2	79.68	48.8	94	A	166	LYS	0.941	166	LYS	23	-15.82
167	I	ILE167:F			-0.615	9	9		103	F	167	ILE	0.753	167	ILE	38	-22.641	-24.407	ILE	167	9.86	5.6	9.86	7.1	112	A	167	ILE	0.737	167	ILE	38	-24.311	-25.885	ILE	167	5.81	3.3	5.81	4.2	95	A	167	ILE	0.913	167	ILE	37	-19.319
168	K	LYS168:F			-0.55	9	9		104	F	168	LYS	0.853	168	LYS	22	-18.943	-19.295	LYS	168	48.45	24.1	46.61	28.5	113	A	168	LYS	0.852	168	LYS	19	-19.866	-19.767	LYS	168	68.3	34	66.05	40.4	96	A	168	LYS	0.92	168	LYS	21	-18.524
169	S	SER169:F			0.513	1	1*	*	105	F	169	SER	0.953	169	SER	8	-14.78	-14	SER	169	87.33	75	71.95	92.1	114	A	169	SER	0.962	169	SER	8	-15.423	-14.57	SER	169	85.73	73.6	68.67	87.9	97	A	169	SER	0.913	169	SER	15	-17.158
170	A	ALA170:F			-0.612	9	9		106	F	170	ALA	0.911	170	ALA	20	-16.972	-17.321	ALA	170	41.72	38.6	31.98	46.1	115	A	170	ALA	0.897	170	ALA	21	-18.566	-18.846	ALA	170	35.09	32.5	30.31	43.7	98	A	170	ALA	0.88	170	ALA	31	-19.183
171	L	LEU171:F			-0.489	8	8		107	F	171	LEU	0.777	171	LEU	30	-19.084	-20.339	LEU	171	5.27	3	5.16	3.7	116	A	171	LEU	0.788	171	LEU	32	-18.979	-20.476	LEU	171	5.84	3.3	4.48	3.2	99	A	171	LEU	0.867	171	LEU	38	-21.114
172	L	LEU172:F			0.369	2	2*	*	108	F	172	LEU	0.927	172	LEU	12	-15.62	-15.203	LEU	172	119.33	66.8	103.07	73	117	A	172	LEU	0.949	172	LEU	7	-15.273	-14.321	LEU	172	153.54	86	129.59	91.8	100	A	172	LEU	0.88	172	LEU	14	-19.296
173	S	SER173:F	p		-0.106	6	6*	*	109	F	173	SER	0.953	173	SER	6	-12.45	-11.708	SER	173	100.42	86.2	71.04	91	118	A	173	SER	0.962	173	SER	6	-12.193	-11.481	SER	173	112.66	96.7	76.55	98	101	A	173	SER	0.861	173	SER	24	-19.082
174	T	THR174:F	p		-0.624	9	9		110	F	174	THR	0.886	174	THR	6	-13.623	-12.746	THR	174	75.2	54	73.69	72.5	119	A	174	THR	0.852	174	THR	8	-14.071	-13.373	THR	174	63.24	45.4	62.38	61.3	102	A	174	THR	0.826	174	THR	42	-22.486
175	N	ASN175:F	p		-0.617	9	9		111	F	175	ASN	0.704	175	ASN	10	-15.647	-14.998	ASN	175	100.16	69.6	95.64	90	120	A	175	ASN	0.68	175	ASN	15	-17.119	-16.876	ASN	175	80.93	56.2	78.96	74.3	103	A	175	ASN	0.826	175	ASN	26	-22.349
176	K	LYS176:F	p		-0.55	9	9		112	F	176	LYS	0.704	176	LYS	12	-19.194	-18.366	LYS	176	82.89	41.3	66.23	40.6	121	A	176	LYS	0.68	176	LYS	15	-20.336	-19.722	LYS	176	63.13	31.4	44.39	27.2	104	A	176	LYS	0.845	176	LYS	18	-21.227
177	A	ALA177:F	p		-0.612	9	9		113	F	177	ALA	0.797	177	ALA	18	-20.559	-20.265	ALA	177	23.78	22	22	31.7	122	A	177	ALA	0.788	177	ALA	18	-20.903	-20.569	ALA	177	20.63	19.1	20.63	29.7	105	A	177	ALA	0.77	177	ALA	34	-24.507
178	V	VAL178:F	p		-0.61	9	9		114	F	178	VAL	0.853	178	VAL	11	-20.259	-19.194	VAL	178	108.23	71.5	87.63	76.7	123	A	178	VAL	0.834	178	VAL	10	-20.545	-19.332	VAL	178	101.3	66.9	70.62	61.8	106	A	178	VAL	0.747	178	VAL	42	-25.84
179	V	VAL179:F	p		-0.61	9	9		115	F	179	VAL	0.824	179	VAL	29	-19.376	-20.483	VAL	179	16.53	10.9	16.53	14.5	124	A	179	VAL	0.809	179	VAL	31	-20.906	-22.067	VAL	179	11.15	7.4	10.61	9.3	107	A	179	VAL	0.77	179	VAL	13	-23.972
180	S	SER180:F	p		-0.638	9	9		116	F	180	SER	0.911	180	SER	4	-15.226	-13.935	SER	180	66.65	57.2	50.04	64.1	125	A	180	SER	0.912	180	SER	3	-16.855	-15.262	SER	180	73.15	62.8	65.86	84.3	108	A	180	SER	0.729	180	SER	30	-24.785
181	L	LEU181:F	p		0.374	2	2*	*	117	F	181	LEU	0.824	181	LEU	28	-14.995	-16.49	LEU	181	3.32	1.9	3.15	2.2	126	A	181	LEU	0.752	181	LEU	24	-17.249	-18.025	LEU	181	6.95	3.9	0	0	109	A	181	LEU	0.653	181	LEU	43	-27.916
182	S	SER182:F	p		-0.099	6	6*	*	118	F	182	SER	0.9	182	SER	15	-10.758	-11.246	SER	182	78	67	37.84	48.4	127	A	182	SER	0.897	182	SER	13	-11.617	-11.776	SER	182	65.06	55.8	34.07	43.6	110	A	182	SER	0.685	182	SER	26	-27.136
183	N	ASN183:F			-0.04	5	5*	*	119	F	183	ASN	0.824	183	ASN	21	-11.814	-12.87	ASN	183	49.81	34.6	37.07	34.9	128	A	183	ASN	0.788	183	ASN	19	-12.118	-12.91	ASN	183	71.38	49.6	56.24	52.9	111	A	183	ASN	0.685	183	ASN	18	-23.478
184	G	GLY184:F			-0.484	8	8		120	F	184	GLY	0.9	184	GLY	5	-10.955	-10.27	GLY	184	56.66	70.7	29.71	91.9	129	A	184	GLY	0.877	184	GLY	6	-12.589	-11.832	GLY	184	56.15	70.1	32.68	101.1	112	A	184	GLY	0.578	184	GLY	36	-22.184
185	V	VAL185:F			-0.61	9	9		121	F	185	VAL	0.753	185	VAL	23	-16.496	-17.244	VAL	185	53.01	35	52.32	45.8	130	A	185	VAL	0.714	185	VAL	24	-17.346	-18.112	VAL	185	32.29	21.3	32.24	28.2	113	A	185	VAL	0.558	185	VAL	43	-24.707
186	S	SER186:F			-0.638	9	9		122	F	186	SER	0.797	186	SER	9	-17.626	-16.634	SER	186	71.91	61.7	40.92	52.4	131	A	186	SER	0.752	186	SER	7	-19.325	-17.908	SER	186	73.41	63	53.6	68.6	114	A	186	SER	0.578	186	SER	16	-20.273
187	V	VAL187:F			-0.61	9	9		123	F	187	VAL	0.606	187	VAL	36	-21.543	-23.206	VAL	187	9.35	6.2	9.35	8.2	132	A	187	VAL	0.587	187	VAL	36	-23.294	-24.755	VAL	187	2.39	1.6	2.39	2.1	115	A	187	VAL	0.535	187	VAL	22	-19.522
188	L	LEU188:F			-0.489	8	8		124	F	188	LEU	0.581	188	LEU	23	-22.433	-22.498	LEU	188	20.7	11.6	20.65	14.6	133	A	188	LEU	0.566	188	LEU	22	-23.147	-23.015	LEU	188	7.21	4	7.21	5.1	116	A	188	LEU	0.474	188	LEU	41	-21.613
189	T	THR189:F			-0.624	9	9		125	F	189	THR	0.621	189	THR	32	-25.243	-26.02	THR	189	1.17	0.8	0.36	0.4	134	A	189	THR	0.587	189	THR	31	-25.649	-26.265	THR	189	0	0	0	0	117	A	189	THR	0.492	189	THR	28	-20.781
190	S	SER190:F	p	n	-0.638	9	9		126	F	190	SER	0.503	190	SER	24	-23.226	-23.315	SER	190	8.28	7.1	8.28	10.6	135	A	190	PHE	0.467	190	PHE	28	-23.879	-24.353	PHE	190	21.25	10.7	21.25	12.9	118	A	190	SER	0.492	190	SER	17	-18.188
191	K	LYS191:F		n	0.175	4	4*	*	127	F	191	LYS	0.606	191	LYS	26	-21.65	-22.15	LYS	191	23.71	11.8	13.94	8.5	136	A	191	LYS	0.611	191	LYS	23	-22.563	-22.613	LYS	191	26.62	13.3	21.4	13.1	119	A	191	LYS	0.433	191	LYS	32	-18.242
192	V	VAL192:F		n	-0.61	9	9		128	F	192	VAL	0.394	192	VAL	29	-20.428	-21.414	VAL	192	29.13	19.2	7.54	6.6	137	A	192	VAL	0.376	192	VAL	29	-20.668	-21.626	VAL	192	24.2	16	3.78	3.3	120	A	192	VAL	0.394	192	VAL	37	-20.497
193	L	LEU193:F		n	-0.489	8	8		129	F	193	LEU	0.428	193	LEU	30	-17.574	-19.003	LEU	193	27.13	15.2	27.13	19.2	138	A	193	LEU	0.439	193	LEU	27	-18.317	-19.315	LEU	193	24.62	13.8	24.14	17.1	121	A	193	LEU	0.433	193	LEU	15	-17.643
194	D	ASP194:F		n	0.087	4	4*	*	130	F	194	ASP	0.673	194	ASP	14	-13.581	-13.629	ASP	194	43.71	31.1	31.58	30.7	139	A	194	ASP	0.657	194	ASP	14	-15.371	-15.213	ASP	194	47.59	33.9	40.85	39.8	122	A	194	ASP	0.412	194	ASP	21	-15.297
195	L	LEU195:F		n	-0.489	8	8		131	F	195	LEU	0.526	195	LEU	31	-13.195	-15.243	LEU	195	1	0.6	1	0.7	140	A	195	LEU	0.533	195	LEU	30	-13.836	-15.695	LEU	195	0.28	0.2	0.28	0.2	123	A	195	LEU	0.306	195	LEU	37	-16.476
196	K	LYS196:F	p	n	-0.55	9	9		132	F	196	LYS	0.777	196	LYS	18	-11.647	-12.378	LYS	196	49.16	24.5	49.16	30.1	141	A	196	LYS	0.788	196	LYS	19	-11.659	-12.503	LYS	196	51.28	25.5	51.28	31.4	124	A	196	LYS	0.336	196	LYS	28	-15.115
197	N	ASN197:F	p	n	-0.041	5	5*	*	133	F	197	ASN	0.853	197	ASN	11	-7.317	-7.741	ASN	197	60.5	42	58.12	54.7	142	A	197	ASN	0.834	197	ASN	12	-7.877	-8.351	ASN	197	73.97	51.4	73.53	69.2	125	A	197	ASN	0.377	197	ASN	15	-13.349
198	Y	TYR198:F	p	n	-0.47	8	8		134	F	198	TYR	0.673	198	TYR	23	-7.439	-9.228	TYR	198	22.3	10.5	20.81	11.7	143	A	198	TYR	0.714	198	TYR	23	-7.93	-9.663	TYR	198	13.89	6.5	13.64	7.7	126	A	198	TYR	0.267	198	TYR	25	-13.99
199	I	ILE199:F	p	n	-0.615	9	9		135	F	199	ILE	0.704	199	ILE	29	-6.853	-9.4	ILE	199	0.11	0.1	0.11	0.1	144	A	199	ILE	0.737	199	ILE	27	-7.598	-9.83	ILE	199	1.75	1	1.75	1.3	127	A	199	ILE	0.23	199	ILE	34	-16.284
200	D	ASP200:F	p	n	0.087	4	4*	*	136	F	200	ASP	0.886	200	ASP	13	-5.029	-5.945	ASP	200	66.62	47.5	50.68	49.3	145	A	200	ASP	0.897	200	ASP	9	-6.174	-6.499	ASP	200	48.59	34.6	35.59	34.7	128	A	200	ASP	0.306	200	ASP	18	-13.036
201	K	LYS201:F	p	n	0.15	4	4*	*	137	F	201	LYS	0.944	201	LYS	4	-3.609	-3.654	LYS	201	146.41	72.9	123.32	75.5	146	A	201	LYS	0.941	201	LYS	7	-4.257	-4.573	LYS	201	141.84	70.6	128	78.4	129	A	201	LYS	0.355	201	LYS	10	-10.828
202	Q	GLN202:F	p	n	0.797	1	1*	*	138	F	202	GLN	0.853	202	GLN	18	-4.302	-5.877	GLN	202	94.88	53.2	94.2	66.8	147	A	202	GLN	0.852	202	GLN	19	-4.837	-6.466	GLN	202	89.27	50	88.16	62.5	130	A	202	GLN	0.267	202	GLN	20	-12.385
203	L	LEU203:F	p	n	1.275	1	1		139	F	203	LEU	0.777	203	LEU	31	-5.433	-8.373	LEU	203	1.78	1	1.78	1.3	148	A	203	LEU	0.809	203	LEU	34	-5.713	-8.966	LEU	203	0.86	0.5	0.86	0.6	131	A	203	LEU	0.156	203	LEU	34	-13.184
204	L	LEU204:F	p	n	-0.489	8	8		140	F	204	LEU	0.886	204	LEU	18	-5.354	-6.808	LEU	204	43.56	24.4	43.42	30.8	149	A	204	LEU	0.931	204	LEU	14	-5.076	-6.102	LEU	204	49.86	27.9	49.86	35.3	132	A	204	LEU	0.197	204	LEU	21	-12.297
205	P	PRO205:F	p		-0.508	9	9		141	F	205	PRO	0.953	205	PRO	7	-2.879	-3.353	PRO	205	66.71	49	57.05	47.6	150	A	205	PRO	0.973	205	PRO	6	-3.306	-3.616	PRO	205	58.37	42.9	51.92	43.3	133	A	205	PRO	0.197	205	PRO	14	-10.655
206	I	ILE206:F	p		1.529	1	1		142	F	206	ILE	0.927	206	ILE	22	-2.81	-5.017	ILE	206	80.12	45.8	76.49	55.4	151	A	206	ILE	0.962	206	ILE	23	-3.359	-5.618	ILE	206	53.94	30.8	53.9	39.1	134	A	206	ILE	0.133	206	ILE	25	-10.997
207	V	VAL207:F	p		-0.61	9	9		143	F	207	VAL	0.9	207	VAL	30	-4.609	-7.529	VAL	207	4.46	2.9	4.46	3.9	152	A	207	LEU	0.931	207	LEU	27	-4.326	-6.933	LEU	207	12.01	6.7	6.31	4.5	135	A	207	VAL	0.116	207	VAL	30	-15.238
208	N	ASN208:F	p		-0.04	5	5*	*	144	F	208	ASN	0.967	208	ASN	12	-1.911	-3.071	ASN	208	91.76	63.8	83.51	78.6	153	A	208	ASN	0.99	208	ASN	9	-1.253	-2.144	ASN	208	98.05	68.1	79.96	75.3	136	A	208	ASN	0.148	208	ASN	22	-12.025
209	K	LYS209:F	p		2.496	1	1		145	F	209	LYS	0.989	209	LYS	16	-2.219	-3.804	LYS	209	146.45	72.9	134.55	82.4	154	A	209	LYS	0.993	209	LYS	17	-2.38	-4.062	LYS	209	80.9	40.3	62.68	38.4	137	A	209	LYS	0.133	209	LYS	30	-12.303
210	Q	GLN210:F	p		0.08	4	4*	*	146	F	210	GLN	0.987	210	GLN	18	-3.431	-5.107	GLN	210	109.59	61.4	90.13	63.9	155	A	210	GLN	0.998	210	GLN	5	-2.489	-2.778	GLN	210	154	86.3	141.89	100.6	138	A	210	GLN	0.067	210	GLN	39	-14.82
211	S	SER211:F	p		0.652	1*	1*		147	F	211	SER	0.98	211	SER	11	-3.279	-4.167	SER	211	83.92	72	64.25	82.3	156	A	211	SER	0.996	211	SER	3	-3.226	-3.2	SER	211	87.49	75.1	80.53	103.1	139	A	211	SER	0.086	211	SER	23	-13.625
212	C	CYS212:F	p		-0.456	8	8		148	F	212	CYS	0.927	212	CYS	17	-4.06	-5.548	CYS	212	7.29	5.4	6.9	7.1	157	A	212	CYS	0.968	212	CYS	26	-3.51	-6.096	CYS	212	4.35	3.2	1.73	1.8	140	A	212	CYS	0.099	212	CYS	23	-11.691
213	S	SER213:F	p		1.306	1	1		149	F	213	SER	0.953	213	SER	7	-4.05	-4.389	SER	213	26.86	23.1	26.28	33.6	158	A	213	SER	0.984	213	SER	2	-4.107	-3.864	SER	213	67.32	57.8	62.69	80.3	141	A	213	SER	0.052	213	SER	35	-9.368
214	I	ILE214:F	p		-0.615	9	9		150	F	214	ILE	0.873	214	ILE	30	-4.533	-7.462	ILE	214	7.87	4.5	6.35	4.6	159	A	214	ILE	0.931	214	ILE	25	-4.439	-6.803	ILE	214	12.39	7.1	2.84	2.1	142	A	214	ILE	0.043	214	ILE	34	-9.891
215	S	SER215:F	p		-0.106	6	6*	*	151	F	215	SER	0.944	215	SER	3	-6.428	-6.033	SER	215	76.87	66	48.99	62.7	160	A	215	SER	0.973	215	SER	6	-5.914	-5.924	SER	215	101.65	87.3	76.23	97.6	143	A	215	SER	0.076	215	SER	27	-8.619
216	N	ASN216:F	p		0.543	1	1*	*	152	F	216	ASN	0.886	216	ASN	23	-8.251	-9.947	ASN	216	63.76	44.3	63.11	59.4	161	A	216	ASN	0.931	216	ASN	15	-6.918	-7.847	ASN	216	82.59	57.4	81.23	76.5	144	A	216	ASN	0.061	216	ASN	33	-6.252
217	I	ILE217:F	p		-0.615	9	9		153	F	217	ILE	0.733	217	ILE	19	-7.475	-8.8	ILE	217	16.64	9.5	12.22	8.9	162	A	217	ILE	0.788	217	ILE	19	-5.472	-7.028	ILE	217	17.06	9.7	15.15	11	145	A	217	ILE	0.017	217	ILE	40	-5.154
218	E	GLU218:F	p	n	3.737	1	1		154	F	218	GLU	0.797	218	GLU	20	-6.477	-8.032	GLU	218	15.84	9.2	15.69	11.6	163	A	218	GLU	0.809	218	GLU	20	-7.784	-9.189	GLU	218	20.38	11.8	19.91	14.8	146	A	218	GLU	0.043	218	GLU	31	-4.046
219	T	THR219:F	p	n	-0.624	9	9		155	F	219	THR	0.733	219	THR	24	-6.029	-8.096	THR	219	16.05	11.5	16.05	15.8	164	A	219	THR	0.788	219	THR	23	-6.762	-8.63	THR	219	21.41	15.4	21.17	20.8	147	A	219	THR	0.067	219	THR	29	-4.131
220	V	VAL220:F	p	n	-0.61	9	9		156	F	220	VAL	0.606	220	VAL	30	-6.167	-8.908	VAL	220	9.89	6.5	9.89	8.7	165	A	220	VAL	0.635	220	VAL	30	-5.447	-8.271	VAL	220	0.14	0.1	0.11	0.1	148	A	220	VAL	0.017	220	VAL	33	-2.657
221	I	ILE221:F	p	n	-0.615	9	9		157	F	221	ILE	0.526	221	ILE	30	-7.697	-10.262	ILE	221	6.54	3.7	6.54	4.7	166	A	221	ILE	0.566	221	ILE	29	-7.333	-9.825	ILE	221	4.62	2.6	4.62	3.4	149	A	221	ILE	0.011	221	ILE	33	-2.422
222	E	GLU222:F	p	n	0.148	4	4*	*	158	F	222	GLU	0.606	222	GLU	25	-6.006	-8.191	GLU	222	26.5	15.4	25.71	19.1	167	A	222	GLU	0.635	222	GLU	22	-6.82	-8.566	GLU	222	21.59	12.5	21.59	16	150	A	222	GLU	0.076	222	GLU	28	-2.126
223	F	PHE223:F	p	n	-0.48	8	8		159	F	223	PHE	0.526	223	PHE	32	-6.354	-9.303	PHE	223	1.1	0.5	1.1	0.7	168	A	223	PHE	0.533	223	PHE	32	-3.706	-6.96	PHE	223	0.24	0.1	0.24	0.1	151	A	223	PHE	0.052	223	PHE	27	-3.46
224	Q	GLN224:F	p	n	-0.579	9	9		160	F	224	GLN	0.374	224	GLN	22	-5.704	-7.578	GLN	224	32.99	18.5	25.59	18.1	169	A	224	GLN	0.402	224	GLN	26	-6.092	-8.381	GLN	224	31.96	17.9	27.76	19.7	152	A	224	GLN	0.005	224	GLN	25	-4.753
225	Q	GLN225:F	p	n	-0.579	9	9		161	F	225	GLN	0.339	225	GLN	21	-7.278	-8.856	GLN	225	47.38	26.5	30.91	21.9	170	A	225	GLN	0.376	225	GLN	26	-7.095	-9.269	GLN	225	47.92	26.8	32.23	22.9	153	A	225	GLN	0.033	225	GLN	29	-5.123
226	K	LYS226:F	p	n	0.177	4	4*	*	162	F	226	LYS	0.45	226	LYS	28	-9.268	-11.423	LYS	226	69.13	34.4	69.13	42.3	171	A	226	LYS	0.467	226	LYS	26	-6.984	-9.171	LYS	226	62.52	31.1	61.54	37.7	154	A	226	LYS	0.127	226	LYS	23	-5.333
227	N	ASN227:F	p	n	-0.617	9	9		163	F	227	ASN	0.314	227	ASN	24	-9.554	-11.216	ASN	227	0	0	0	0	172	A	227	ASN	0.322	227	ASN	25	-9.936	-11.669	ASN	227	0.05	0	0.05	0	155	A	227	ASN	0.076	227	ASN	29	-7.713
228	N	ASN228:F	p	n	-0.033	5	5*	*	164	F	228	ASN	0.18	228	ASN	20	-8.661	-9.965	ASN	228	57.04	39.6	57.04	53.7	173	A	228	ASN	0.194	228	ASN	18	-8.935	-9.978	ASN	228	62.1	43.1	62.1	58.5	156	A	228	ASN	0.022	228	ASN	24	-9.451
229	R	ARG229:F	p	n	-0.575	9	9		165	F	229	ARG	0.203	229	ARG	25	-14.091	-15.346	ARG	229	28.56	12	28.55	14.2	174	A	229	ARG	0.194	229	ARG	29	-12.868	-14.723	ARG	229	35.75	15	35.31	17.5	157	A	229	ARG	0.099	229	ARG	32	-14.527
230	L	LEU230:F	p	n	-0.489	8	8		166	F	230	LEU	0.218	230	LEU	34	-14.042	-16.337	LEU	230	1.04	0.6	1.04	0.7	175	A	230	LEU	0.228	230	LEU	37	-14.735	-17.296	LEU	230	0	0	0	0	158	A	230	LEU	0.076	230	LEU	31	-14.677
231	L	LEU231:F	p	n	-0.489	8	8		167	F	231	LEU	0.163	231	LEU	21	-10.609	-11.804	LEU	231	38.69	21.7	35.39	25.1	176	A	231	LEU	0.177	231	LEU	21	-12.196	-13.208	LEU	231	20.5	11.5	17.73	12.6	159	A	231	LEU	0.014	231	LEU	20	-12.039
232	E	GLU232:F	p	n	-0.559	9	9		168	F	232	GLU	0.089	232	GLU	16	-14.112	-14.33	GLU	232	38.37	22.3	38.37	28.5	177	A	232	GLU	0.084	232	GLU	18	-13.879	-14.353	GLU	232	29.96	17.4	29.96	22.2	160	A	232	GLU	0.002	232	GLU	26	-16.755
233	I	ILE233:F	p	n	-0.615	9	9		169	F	233	ILE	0.116	233	ILE	38	-18.054	-20.348	ILE	233	0.1	0.1	0.1	0.1	178	A	233	ILE	0.122	233	ILE	40	-18.14	-20.654	ILE	233	0	0	0	0	161	A	233	ILE	0.043	233	ILE	35	-17.356
234	T	THR234:F	p	n	1.792	1	1		170	F	234	THR	0.136	234	THR	32	-16.548	-18.325	THR	234	5.09	3.7	4.36	4.3	179	A	234	THR	0.131	234	THR	30	-17.808	-19.21	THR	234	8.61	6.2	8.61	8.5	162	A	234	THR	0.033	234	THR	29	-15.095
235	R	ARG235:F	p		-0.575	9	9		171	F	235	ARG	0.036	235	ARG	20	-15.786	-16.271	ARG	235	75.8	31.7	75.8	37.7	180	A	235	ARG	0.069	235	ARG	19	-15.713	-16.091	ARG	235	62.81	26.3	62.16	30.9	163	A	235	ARG	0	235	ARG	26	-18.94
236	E	GLU236:F	p		0.15	4	4*	*	172	F	236	GLU	0.024	236	GLU	23	-19.265	-19.695	GLU	236	23.5	13.6	23.5	17.4	181	A	236	GLU	0.022	236	GLU	25	-19.167	-19.838	GLU	236	39.6	23	39.6	29.4	164	A	236	GLU	0.008	236	GLU	35	-19.433
237	F	PHE237:F			-0.48	8	8		173	F	237	PHE	0.08	237	PHE	31	-22.808	-23.75	PHE	237	0	0	0	0	182	A	237	PHE	0.069	237	PHE	35	-23.965	-25.234	PHE	237	0	0	0	0	165	A	237	PHE	0.052	237	PHE	34	-20.088
238	S	SER238:F			-0.105	6	6*	*	174	F	238	SER	0.065	238	SER	27	-20.458	-21.211	SER	238	13.5	11.6	13.4	17.2	183	A	238	SER	0.048	238	SER	28	-20.339	-21.22	SER	238	1.21	1	0.9	1.2	166	A	238	SER	0.025	238	SER	28	-21.794
239	V	VAL239:F			-0.61	9	9		175	F	239	VAL	0.013	239	VAL	23	-21.481	-21.656	VAL	239	30.15	19.9	28.47	24.9	184	A	239	VAL	0.011	239	VAL	23	-20.666	-20.934	VAL	239	31.72	20.9	29.63	25.9	167	A	239	VAL	0.005	239	VAL	31	-24.605
240	N	ASN240:F			-0.617	9	9		176	F	240	ASN	0.004	240	ASN	21	-22.02	-21.902	ASN	240	61.95	43	56.27	53	185	A	240	ASN	0.003	240	ASN	21	-21.869	-21.769	ASN	240	58.39	40.6	56.04	52.7	168	A	240	ASN	0.014	240	ASN	23	-23.346
241	A	ALA241:F	p		-0.023	5	5*		177	F	241	ALA	0.036	241	ALA	20	-23.51	-23.107	ALA	241	44.04	40.8	27.11	39.1	186	A	241	ALA	0.04	241	ALA	29	-22.241	-23.018	ALA	241	3.04	2.8	0	0	169	A	241	ALA	0.076	241	ALA	23	-21.997
242	G	GLY242:F			0.389	2	2*	*	178	F	242	GLY	0.065	242	GLY	29	-24.458	-24.98	GLY	242	5.73	7.2	4.13	12.8	187	A	242	GLY	0.061	242	GLY	39	-24.227	-25.926	GLY	242	2.48	3.1	2.48	7.7	170	A	242	GLY	0.086	242	GLY	27	-20.452
243	V	VAL243:F			-0.014	5	5*		179	F	243	VAL	0.024	243	VAL	21	-27.304	-26.579	VAL	243	41.11	27.1	32.74	28.6	188	A	243	VAL	0.022	243	VAL	28	-28.254	-28.225	VAL	243	18.14	12	11.23	9.8	171	A	243	VAL	0.061	243	VAL	20	-22.444
244	T	THR244:F			-0.624	9	9		180	F	244	THR	0.018	244	THR	23	-25.039	-24.804	THR	244	2.54	1.8	2.54	2.5	189	A	244	THR	0.016	244	THR	26	-25.972	-25.975	THR	244	7.99	5.7	7.99	7.9	172	A	244	THR	0.025	244	THR	31	-23.289
245	T	THR245:F			-0.624	9	9		181	F	245	THR	0.002	245	THR	14	-27.306	-25.776	THR	245	63.78	45.8	43.46	42.7	190	A	245	THR	0	245	THR	20	-26.049	-25.353	THR	245	67.36	48.4	41.36	40.7	173	A	245	THR	0.033	245	THR	12	-23.063
246	P	PRO246:F			-0.508	9	9		182	F	246	PRO	0.007	246	PRO	23	-23.727	-23.643	PRO	246	40.07	29.4	33.84	28.2	191	A	246	PRO	0.003	246	PRO	23	-21.836	-21.97	PRO	246	46.61	34.2	38.87	32.4	174	A	246	PRO	0.033	246	PRO	20	-21.556
247	V	VAL247:F			0.935	1	1*	*	183	F	247	VAL	0.045	247	VAL	33	-24.328	-25.326	VAL	247	3.31	2.2	3.22	2.8	192	A	247	VAL	0.04	247	VAL	33	-24.417	-25.404	VAL	247	1.66	1.1	1.66	1.4	175	A	247	VAL	0.086	247	VAL	34	-21.054
248	S	SER248:F	p		-0.638	9	9		184	F	248	SER	0.051	248	SER	24	-19.009	-19.583	SER	248	11.45	9.8	11.45	14.7	193	A	248	SER	0.04	248	SER	25	-20.907	-21.377	SER	248	13.11	11.3	12.85	16.4	176	A	248	SER	0.052	248	SER	30	-21.915
249	T	THR249:F	p		-0.624	9	9		185	F	249	THR	0.107	249	THR	22	-17.009	-17.583	THR	249	23.77	17.1	19.82	19.5	194	A	249	THR	0.109	249	THR	23	-17.834	-18.428	THR	249	25.72	18.5	22.51	22.1	177	A	249	THR	0.086	249	THR	27	-19.35
250	Y	TYR250:F	p		0.435	2*	2*	*	186	F	250	TYR	0.1	250	TYR	23	-15.198	-16.095	TYR	250	52.31	24.6	52.31	29.5	195	A	250	TYR	0.095	250	TYR	26	-17.675	-18.632	TYR	250	32.3	15.2	32.3	18.2	178	A	250	TYR	0.025	250	TYR	29	-18.569
251	M	MET251:F	p		-0.603	2	9		187	F	251	MET	0.1	251	MET	34	-22.712	-24.01	MET	251	0	0	0	0	196	A	251	MET	0.095	251	MET	34	-23.288	-24.519	MET	251	0.06	0	0.06	0	179	A	251	MET	0.086	251	MET	38	-16.612
252	L	LEU252:F	p		-0.489	8	8		188	F	252	LEU	0.163	252	LEU	37	-22.784	-24.419	LEU	252	1.41	0.8	1.41	1	197	A	252	LEU	0.162	252	LEU	39	-23.619	-25.388	LEU	252	0.54	0.3	0.54	0.4	180	A	252	LEU	0.197	252	LEU	40	-17.247
253	T	THR253:F	p		-0.624	9	9		189	F	253	THR	0.218	253	THR	18	-16.643	-16.799	THR	253	36.68	26.3	36.68	36.1	198	A	253	THR	0.214	253	THR	21	-17.301	-17.727	THR	253	42.16	30.3	42.16	41.5	181	A	253	THR	0.249	253	THR	17	-14.21
254	N	ASN254:F	p		-0.617	9	9		190	F	254	ASN	0.238	254	ASN	26	-11.867	-13.492	ASN	254	24.21	16.8	21.65	20.4	199	A	254	ASN	0.214	254	ASN	27	-13.059	-14.662	ASN	254	32.43	22.5	30.32	28.5	182	A	254	ASN	0.355	254	ASN	20	-12.945
255	S	SER255:F	p		-0.105	6	6*	*	191	F	255	SER	0.394	255	SER	12	-11.382	-11.453	SER	255	83.96	72.1	71.39	91.4	200	A	255	SER	0.402	255	SER	13	-12.154	-12.251	SER	255	73.93	63.5	69.74	89.3	183	A	255	SER	0.433	255	SER	9	-9.419
256	E	GLU256:F	p		-0.559	9	9		192	F	256	GLU	0.314	256	GLU	26	-17.563	-18.533	GLU	256	38.84	22.5	38.78	28.8	201	A	256	GLU	0.303	256	GLU	29	-17.404	-18.738	GLU	256	19.67	11.4	19.67	14.6	184	A	256	GLU	0.336	256	GLU	28	-11.371
257	L	LEU257:F	p		-0.489	8	8		193	F	257	LEU	0.238	257	LEU	33	-22.614	-23.808	LEU	257	2.58	1.4	2.58	1.8	202	A	257	LEU	0.228	257	LEU	36	-22.567	-24.112	LEU	257	2.32	1.3	2.32	1.6	185	A	257	LEU	0.355	257	LEU	34	-14.604
258	L	LEU258:F	p		-0.489	8	8		194	F	258	LEU	0.394	258	LEU	14	-15.013	-14.897	LEU	258	44.11	24.7	43.63	30.9	203	A	258	LEU	0.402	258	LEU	12	-15.322	-14.94	LEU	258	69.32	38.8	63.59	45.1	186	A	258	LEU	0.514	258	LEU	11	-10.674
259	S	SER259:F	p		-0.638	9	9		195	F	259	SER	0.526	259	SER	19	-16.091	-16.425	SER	259	37.95	32.6	36.72	47	204	A	259	SER	0.508	259	SER	20	-16.188	-16.627	SER	259	37.58	32.3	37.41	47.9	187	A	259	SER	0.578	259	SER	9	-8.802
260	L	LEU260:F	p		0.405	2	2*	*	196	F	260	LEU	0.394	260	LEU	32	-22.756	-23.819	LEU	260	2.7	1.5	2.7	1.9	205	A	260	LEU	0.402	260	LEU	35	-23.853	-25.134	LEU	260	0	0	0	0	188	A	260	LEU	0.474	260	LEU	34	-11.498
261	I	ILE261:F	p		-0.615	9	9		197	F	261	ILE	0.428	261	ILE	25	-19.596	-20.217	ILE	261	0.05	0	0.05	0	206	A	261	ILE	0.402	261	ILE	26	-19.924	-20.623	ILE	261	0.67	0.4	0.67	0.5	189	A	261	ILE	0.535	261	ILE	27	-10.151
262	N	ASN262:F	p	n	-0.617	9	9		198	F	262	ASN	0.65	262	ASN	9	-12.389	-11.999	ASN	262	91.66	63.7	79.99	75.3	207	A	262	ASN	0.657	262	ASN	8	-13.274	-12.668	ASN	262	98.19	68.2	92.6	87.2	190	A	262	ASN	0.747	262	ASN	11	-5.929
263	D	ASP263:F	p	n	-0.578	9	9		199	F	263	ASP	0.65	263	ASP	21	-14.614	-15.349	ASP	263	64.85	46.2	47.3	46.1	208	A	263	ASP	0.68	263	ASP	19	-14.334	-14.871	ASP	263	70.7	50.4	56.17	54.7	191	A	263	ASP	0.729	263	ASP	20	-4.624
264	M	MET264:F	p	n	-0.603	9	9		200	F	264	MET	0.503	264	MET	30	-15.141	-16.849	MET	264	2.57	1.3	0	0	209	A	264	MET	0.489	264	MET	30	-17.441	-18.885	MET	264	1.51	0.8	0.04	0	192	A	264	MET	0.578	264	MET	36	-7.968
265	P	PRO265:F	p	n	-0.508	9	9		201	F	265	PRO	0.673	265	PRO	11	-12.038	-11.918	PRO	265	117.02	86	91.56	76.4	210	A	265	PRO	0.68	265	PRO	12	-13.176	-13.041	PRO	265	109.09	80.1	85.64	71.4	193	A	265	PRO	0.77	265	PRO	24	-6.757
266	I	ILE266:F	p	n	-0.615	9	9		202	F	266	ILE	0.621	266	ILE	29	-10.562	-12.683	ILE	266	26.77	15.3	10.3	7.5	211	A	266	ILE	0.611	266	ILE	30	-10.732	-12.948	ILE	266	28.95	16.5	15.08	10.9	194	A	266	ILE	0.747	266	ILE	35	-8.252
267	T	THR267:F	p	n	-0.624	9	9		203	F	267	THR	0.753	267	THR	9	-6.89	-7.133	THR	267	73.25	52.6	71.08	69.9	212	A	267	THR	0.714	267	THR	16	-7.244	-8.251	THR	267	78.62	56.5	76.28	75	195	A	267	THR	0.826	267	THR	14	-5.406
268	N	ASN268:F	p	n	-0.617	9	9		204	F	268	ASN	0.797	268	ASN	0	-4.573	-4.047	ASN	268	114.21	79.3	110.42	103.9	213	A	268	ASN	0.834	268	ASN	0	-4.219	-3.734	ASN	268	119.51	83	107.74	101.4	196	A	268	ASN	0.867	268	ASN	0	-2.898
269	D	ASP269:F	p	n	-0.578	9	9		205	F	269	ASP	0.733	269	ASP	8	-5.881	-6.125	ASP	269	101.23	72.1	95.98	93.5	214	A	269	ASP	0.714	269	ASP	9	-6.41	-6.708	ASP	269	104.25	74.3	98.79	96.2	197	A	269	ASP	0.826	269	ASP	10	-4.154
270	Q	GLN270:F	p	n	-0.579	9	9		206	F	270	GLN	0.526	270	GLN	23	-11.994	-13.26	GLN	270	39.65	22.2	39.65	28.1	215	A	270	GLN	0.508	270	GLN	24	-12.358	-13.697	GLN	270	19.94	11.2	19.94	14.1	198	A	270	GLN	0.653	270	GLN	26	-9.687
271	K	LYS271:F	p	n	-0.55	9	9		207	F	271	LYS	0.606	271	LYS	13	-11.956	-12.076	LYS	271	38.42	19.1	37.83	23.2	216	A	271	LYS	0.611	271	LYS	13	-11.138	-11.352	LYS	271	43.32	21.6	42.55	26.1	199	A	271	LYS	0.729	271	LYS	13	-7.478
272	K	LYS272:F	p	n	3.747	1	1		208	F	272	LYS	0.606	272	LYS	6	-8.951	-8.612	LYS	272	131.66	65.6	131.23	80.4	217	A	272	LYS	0.611	272	LYS	5	-9.077	-8.608	LYS	272	139.96	69.7	139.29	85.3	200	A	272	LYS	0.77	272	LYS	5	-5.682
273	L	LEU273:F	p	n	-0.489	8	8		209	F	273	LEU	0.339	273	LEU	28	-12.096	-13.925	LEU	273	17.07	9.6	16.95	12	218	A	273	LEU	0.357	273	LEU	29	-11.979	-13.936	LEU	273	14.99	8.4	14.25	10.1	201	A	273	LEU	0.558	273	LEU	31	-8.918
274	M	MET274:F	p	n	-0.603	9	9		210	F	274	MET	0.285	274	MET	32	-16.966	-18.695	MET	274	2.25	1.2	2.25	1.4	219	A	274	MET	0.283	274	MET	36	-16.857	-19.058	MET	274	0.48	0.2	0.48	0.3	202	A	274	MET	0.454	274	MET	33	-13.574
275	S	SER275:F	p	n	0.431	2	2*	*	211	F	275	SER	0.394	275	SER	16	-12.825	-13.19	SER	275	27.65	23.7	26.09	33.4	220	A	275	SER	0.376	275	SER	16	-12.503	-12.905	SER	275	33.97	29.2	29.23	37.4	203	A	275	SER	0.535	275	SER	16	-10.201
276	N	ASN276:F	p	n	-0.078	6	6*	*	212	F	276	ASN	0.394	276	ASN	14	-12.888	-13.016	ASN	276	82.26	57.2	74.44	70.1	221	A	276	ASN	0.376	276	ASN	18	-11.884	-12.588	ASN	276	93.32	64.8	73.41	69.1	204	A	276	ASN	0.578	276	ASN	14	-9.931
277	N	ASN277:F	p	n	-0.617	9	9		213	F	277	ASN	0.203	277	ASN	29	-17.345	-18.685	ASN	277	12.33	8.6	12.33	11.6	222	A	277	ASN	0.214	277	ASN	32	-16.707	-18.466	ASN	277	17.7	12.3	17.7	16.7	205	A	277	ASN	0.394	277	ASN	29	-14.026
278	V	VAL278:F	p	n	-0.015	5	5*	*	214	F	278	VAL	0.147	278	VAL	27	-18.944	-19.871	VAL	278	6.09	4	6.09	5.3	223	A	278	VAL	0.151	278	VAL	28	-18.748	-19.812	VAL	278	2.32	1.5	2.32	2	206	A	278	VAL	0.267	278	VAL	29	-17.312
279	Q	GLN279:F	p	n	-0.579	9	9		215	F	279	GLN	0.107	279	GLN	26	-21.758	-22.245	GLN	279	7.85	4.4	7.85	5.6	224	A	279	GLN	0.109	279	GLN	31	-20.397	-21.616	GLN	279	5.26	2.9	5.26	3.7	207	A	279	GLN	0.177	279	GLN	21	-19.065
280	I	ILE280:F	p	n	-0.031	5	5*		216	F	280	ILE	0.08	280	ILE	30	-22.75	-23.584	ILE	280	5.37	3.1	5.37	3.9	225	A	280	ILE	0.084	280	ILE	33	-20.3	-21.76	ILE	280	2.04	1.2	2.04	1.5	208	A	280	ILE	0.218	280	ILE	30	-17.937
281	V	VAL281:F	p	n	-0.61	9	9		217	F	281	VAL	0.116	281	VAL	35	-22.888	-24.28	VAL	281	0.54	0.4	0.54	0.5	226	A	281	VAL	0.122	281	VAL	36	-21.295	-22.986	VAL	281	0.33	0.2	0.33	0.3	209	A	281	VAL	0.23	281	VAL	34	-18.32
282	R	ARG282:F	p	n	-0.575	9	9		218	F	282	ARG	0.065	282	ARG	29	-24.035	-24.606	ARG	282	3.23	1.4	3.23	1.6	227	A	282	ARG	0.069	282	ARG	30	-22.013	-22.932	ARG	282	3.83	1.6	3.83	1.9	210	A	282	ARG	0.133	282	ARG	32	-20.506
283	Q	GLN283:F	p	n	-0.579	9	9		219	F	283	GLN	0.013	283	GLN	26	-25.022	-25.135	GLN	283	43.44	24.3	26.02	18.5	228	A	283	GLN	0.011	283	GLN	27	-23.561	-23.957	GLN	283	43.52	24.4	27.63	19.6	211	A	283	GLN	0.086	283	GLN	27	-20.569
284	Q	GLN284:F		n	-0.579	9	9		220	F	284	GLN	0.045	284	GLN	30	-26.013	-26.471	GLN	284	9.43	5.3	8.5	6	229	A	284	GLN	0.048	284	GLN	31	-23.921	-24.735	GLN	284	26.01	14.6	25.4	18	212	A	284	GLN	0.156	284	GLN	33	-17.83
285	S	SER285:F		n	-0.638	9	9		221	F	285	SER	0.051	285	SER	37	-29.244	-30.136	SER	285	0.14	0.1	0.05	0.1	230	A	285	SER	0.048	285	SER	38	-27.554	-28.755	SER	285	0.16	0.1	0.16	0.2	213	A	285	SER	0.133	285	SER	38	-21.699
286	Y	TYR286:F		n	-0.47	8	8		222	F	286	TYR	0.029	286	TYR	25	-30.261	-29.656	TYR	286	48.23	22.7	48.23	27.2	231	A	286	TYR	0.028	286	TYR	30	-30.846	-30.748	TYR	286	45.54	21.4	45.54	25.7	214	A	286	TYR	0.099	286	TYR	16	-22.533
287	S	SER287:F		n	-0.638	9	9		223	F	287	SER	0.08	287	SER	29	-28.701	-28.735	SER	287	0	0	0	0	232	A	287	SER	0.069	287	SER	33	-29.13	-29.575	SER	287	0	0	0	0	215	A	287	SER	0.099	287	SER	36	-20.38
288	I	ILE288:F		n	-0.615	9	9		224	F	288	ILE	0.116	288	ILE	24	-28.902	-28.338	ILE	288	9.22	5.3	9.22	6.7	233	A	288	ILE	0.122	288	ILE	34	-26.467	-27.333	ILE	288	0	0	0	0	216	A	288	ILE	0.177	288	ILE	15	-18.773
289	M	MET289:F		n	-0.603	9	9		225	F	289	MET	0.163	289	MET	32	-26.808	-27.405	MET	289	11.34	5.8	0.84	0.5	234	A	289	MET	0.177	289	MET	35	-26.576	-27.545	MET	289	4.49	2.3	0.61	0.4	217	A	289	MET	0.156	289	MET	32	-16.791
290	S	SER290:F		n	-0.638	9	9		226	F	290	SER	0.296	290	SER	35	-25.067	-26.21	SER	290	0.57	0.5	0	0	235	A	290	SER	0.283	290	SER	36	-25.59	-26.787	SER	290	0.63	0.5	0.02	0	218	A	290	SER	0.336	290	SER	20	-15.225
291	I	ILE291:F		n	0.568	1	1*	*	227	F	291	ILE	0.45	291	ILE	18	-22.525	-22.005	ILE	291	13.17	7.5	13.17	9.5	236	A	291	ILE	0.439	291	ILE	23	-23.858	-23.759	ILE	291	2.4	1.4	2.4	1.7	219	A	291	ILE	0.377	291	ILE	2	-14.209
292	I	ILE292:F		n	0.569	1	1*	*	228	F	292	ILE	0.474	292	ILE	25	-20.847	-21.325	ILE	292	17.35	9.9	10.67	7.7	237	A	292	ILE	0.439	292	ILE	30	-22.27	-23.159	ILE	292	12.3	7	7.11	5.2	220	A	292	ILE	0.249	292	ILE	27	-12.664
293	K	LYS293:F		n	-0.55	9	9		229	F	293	LYS	0.704	293	LYS	17	-16.044	-16.154	LYS	293	85.49	42.6	84.6	51.8	238	A	293	LYS	0.657	293	LYS	18	-17.125	-17.225	LYS	293	52.05	25.9	52.05	31.9	221	A	293	LYS	0.412	293	LYS	10	-10.374
294	E	GLU294:F		n	-0.559	9	9		230	F	294	GLU	0.824	294	GLU	24	-14.649	-15.725	GLU	294	86.01	49.9	66.63	49.5	239	A	294	GLU	0.809	294	GLU	15	-14.822	-14.843	GLU	294	80.57	46.8	70.79	52.5	222	A	294	GLU	0.306	294	GLU	10	-6.189
295	E	GLU295:F		n	-0.559	9	9		231	F	295	GLU	0.673	295	GLU	14	-14.046	-14.041	GLU	295	38.52	22.4	36.08	26.8	240	A	295	GLU	0.752	295	GLU	17	-14.353	-14.657	GLU	295	63.99	37.1	54.35	40.3	223	A	295	GLU	0.377	295	GLU	9	-6.816
296	V	VAL296:F		n	-0.61	9	9		232	F	296	VAL	0.581	296	VAL	25	-20.272	-20.815	VAL	296	4.64	3.1	4.63	4	241	A	296	VAL	0.566	296	VAL	30	-21.902	-22.833	VAL	296	9.45	6.2	9.44	8.3	224	A	296	VAL	0.336	296	VAL	12	-11.641
297	L	LEU297:F		n	1.216	1	1		233	F	297	LEU	0.339	297	LEU	34	-24.088	-25.228	LEU	297	0.03	0	0.03	0	242	A	297	LEU	0.322	297	LEU	35	-24.685	-25.871	LEU	297	0	0	0	0	225	A	297	LEU	0.197	297	LEU	37	-13.228
298	A	ALA298:F		n	-0.612	9	9		234	F	298	ALA	0.314	298	ALA	35	-26.965	-27.889	ALA	298	5.2	4.8	5.2	7.5	243	A	298	ALA	0.322	298	ALA	35	-27.158	-28.06	ALA	298	2.98	2.8	2.98	4.3	226	A	298	ALA	0.289	298	ALA	13	-13.862
299	Y	TYR299:F		n	-0.47	8	8		235	F	299	TYR	0.18	299	TYR	33	-26.622	-27.355	TYR	299	0	0	0	0	244	A	299	TYR	0.194	299	TYR	42	-27.115	-28.827	TYR	299	0	0	0	0	227	A	299	TYR	0.177	299	TYR	38	-14.804
300	V	VAL300:F		n	-0.008	5	5*	*	236	F	300	VAL	0.203	300	VAL	26	-28.593	-28.295	VAL	300	0	0	0	0	245	A	300	VAL	0.194	300	VAL	35	-28.426	-29.182	VAL	300	0	0	0	0	228	A	300	VAL	0.267	300	VAL	13	-15.267
301	V	VAL301:F			-0.61	9	9		237	F	301	VAL	0.163	301	VAL	33	-31.103	-31.321	VAL	301	0	0	0	0	246	A	301	VAL	0.162	301	VAL	35	-29.821	-30.417	VAL	301	0	0	0	0	229	A	301	VAL	0.249	301	VAL	35	-18.839
302	Q	GLN302:F			0.08	4	4*	*	238	F	302	GLN	0.116	302	GLN	28	-28.919	-28.814	GLN	302	0	0	0	0	247	A	302	GLN	0.131	302	GLN	28	-29.295	-29.146	GLN	302	0	0	0	0	230	A	302	GLN	0.23	302	GLN	21	-18.177
303	L	LEU303:F			-0.489	8	8		239	F	303	LEU	0.18	303	LEU	35	-27.837	-28.661	LEU	303	1.77	1	1.77	1.3	248	A	303	LEU	0.162	303	LEU	36	-28.913	-29.728	LEU	303	1.74	1	1.74	1.2	231	A	303	LEU	0.306	303	LEU	40	-17.883
304	P	PRO304:F			-0.508	9	9		240	F	304	PRO	0.147	304	PRO	33	-27.949	-28.53	PRO	304	0	0	0	0	249	A	304	PRO	0.162	304	PRO	32	-26.735	-27.34	PRO	304	0	0	0	0	232	A	304	PRO	0.306	304	PRO	34	-19.872
305	L	LEU305:F	p		1.015	1	1*	*	241	F	305	LEU	0.314	305	LEU	19	-25.061	-24.364	LEU	305	49.37	27.6	49.37	35	250	A	305	LEU	0.303	305	LEU	21	-25.869	-25.309	LEU	305	48.96	27.4	48.96	34.7	233	A	305	LEU	0.474	305	LEU	31	-18.77
306	Y	TYR306:F			-0.47	8	8		242	F	306	TYR	0.238	306	TYR	36	-23.061	-24.549	TYR	306	3.15	1.5	1.51	0.9	251	A	306	TYR	0.257	306	TYR	32	-22.75	-23.813	TYR	306	0.99	0.5	0.03	0	234	A	306	TYR	0.433	306	TYR	35	-19.775
307	G	GLY307:F	p		-0.484	8	8		243	F	307	GLY	0.474	307	GLY	17	-19.418	-19.14	GLY	307	51.24	64	18.89	58.4	252	A	307	GLY	0.489	307	GLY	17	-19.117	-18.873	GLY	307	53.7	67	20.71	64.1	235	A	307	GLY	0.632	307	GLY	37	-20.994
308	V	VAL308:F			-0.61	9	9		244	F	308	VAL	0.394	308	VAL	33	-17.901	-19.637	VAL	308	27.85	18.4	27.85	24.4	253	A	308	VAL	0.402	308	VAL	34	-17.483	-19.382	VAL	308	20.58	13.6	20.58	18	236	A	308	VAL	0.607	308	VAL	29	-19.301
309	I	ILE309:F	p		-0.03	5	5*	*	245	F	309	ILE	0.474	309	ILE	17	-14.134	-14.463	ILE	309	37.31	21.3	18.29	13.3	254	A	309	ILE	0.508	309	ILE	15	-13.815	-13.951	ILE	309	44.38	25.3	24.03	17.4	237	A	309	ILE	0.653	309	ILE	15	-16.365
310	D	ASP310:F	p		-0.578	9	9		246	F	310	ASP	0.621	310	ASP	7	-11.148	-10.671	ASP	310	95.45	68	75.08	73.1	255	A	310	ASP	0.611	310	ASP	8	-11.167	-10.802	ASP	310	76.39	54.4	58.03	56.5	238	A	310	ASP	0.747	310	ASP	9	-13.003
311	T	THR311:F			-0.624	9	9		247	F	311	THR	0.503	311	THR	25	-13.866	-15.146	THR	311	24.57	17.6	24.33	23.9	256	A	311	THR	0.508	311	THR	24	-13.726	-14.908	THR	311	35.35	25.4	35.35	34.8	239	A	311	THR	0.653	311	THR	31	-17.878
312	P	PRO312:F			1.151	1	1*	*	248	F	312	PRO	0.526	312	PRO	11	-16.192	-15.595	PRO	312	80.54	59.2	79.96	66.7	257	A	312	PRO	0.566	312	PRO	14	-15.625	-15.438	PRO	312	74.51	54.7	74.51	62.1	240	A	312	PRO	0.653	312	PRO	13	-18.075
313	C	CYS313:F			-0.456	8	8		249	F	313	CYS	0.296	313	CYS	31	-22.548	-23.52	CYS	313	1.5	1.1	0	0	258	A	313	CYS	0.322	313	CYS	34	-22.056	-23.429	CYS	313	1.55	1.2	0	0	241	A	313	CYS	0.492	313	CYS	37	-20.046
314	W	TRP314:F			-0.338	7	7		250	F	314	TRP	0.339	314	TRP	26	-26.675	-26.597	TRP	314	23.82	9.6	23.82	11.3	259	A	314	TRP	0.376	314	TRP	26	-25.681	-25.717	TRP	314	24.65	9.9	24.65	11.7	242	A	314	TRP	0.492	314	TRP	23	-22.654
315	K	LYS315:F			-0.55	9	9		251	F	315	LYS	0.147	315	LYS	34	-31.609	-31.884	LYS	315	45.12	22.5	45.12	27.6	260	A	315	LYS	0.177	315	LYS	39	-30.119	-31.141	LYS	315	16.97	8.5	16.97	10.4	243	A	315	LYS	0.355	315	LYS	30	-23.177
316	L	LEU316:F			1.275	1	1		252	F	316	LEU	0.203	316	LEU	32	-36.211	-35.727	LEU	316	2.81	1.6	2.09	1.5	261	A	316	LEU	0.228	316	LEU	35	-36.459	-36.291	LEU	316	1.34	0.8	1.34	1	244	A	316	LEU	0.394	316	LEU	31	-29.645
317	H	HIS317:F			-0.595	9	9		253	F	317	HIS	0.18	317	HIS	32	-40.361	-39.4	HIS	317	11.49	6.3	11.49	7.8	262	A	317	HIS	0.214	317	HIS	36	-38.997	-38.652	HIS	317	1.91	1	1.91	1.3	245	A	317	HIS	0.412	317	HIS	30	-34.703
318	T	THR318:F			-0.624	9	9		254	F	318	THR	0.163	318	THR	34	-40.378	-39.644	THR	318	0	0	0	0	263	A	318	THR	0.194	318	THR	36	-40.515	-39.996	THR	318	1.22	0.9	0.18	0.2	246	A	318	THR	0.394	318	THR	30	-36.489
319	S	SER319:F			-0.638	9	9		255	F	319	SER	0.218	319	SER	36	-38.564	-38.269	SER	319	0.22	0.2	0	0	264	A	319	SER	0.257	319	SER	36	-38.783	-38.463	SER	319	0.69	0.6	0.44	0.6	247	A	319	SER	0.514	319	SER	34	-36.877
320	P	PRO320:F			-0.508	9	9		256	F	320	PRO	0.238	320	PRO	32	-35.977	-35.519	PRO	320	26.96	19.8	26.96	22.5	265	A	320	PRO	0.271	320	PRO	33	-34.204	-34.065	PRO	320	27.06	19.9	27.06	22.6	248	A	320	PRO	0.535	320	PRO	35	-33.198
321	L	LEU321:F			-0.489	8	8		257	F	321	LEU	0.45	321	LEU	28	-31.57	-31.159	LEU	321	5.49	3.1	5.49	3.9	266	A	321	LEU	0.489	321	LEU	31	-32.633	-32.445	LEU	321	2.21	1.2	2.21	1.6	249	A	321	LEU	0.632	321	LEU	25	-30.064
322	C	CYS322:F			-0.456	8	8		258	F	322	CYS	0.45	322	CYS	34	-29.391	-29.921	CYS	322	1.26	0.9	0.95	1	267	A	322	CYS	0.489	322	CYS	32	-28.034	-28.49	CYS	322	2.67	2	0.05	0	250	A	322	CYS	0.712	322	CYS	28	-26.951
323	T	THR323:F			-0.624	9	9		259	F	323	THR	0.621	323	THR	20	-21.588	-21.406	THR	323	17.89	12.8	17.01	16.7	268	A	323	THR	0.68	323	THR	19	-21.052	-20.816	THR	323	24.74	17.8	24.74	24.3	251	A	323	THR	0.795	323	THR	8	-20.851
324	T	THR324:F			0.504	1	1*	*	260	F	324	THR	0.753	324	THR	19	-18.695	-18.73	THR	324	70.98	51	52.41	51.5	269	A	324	THR	0.788	324	THR	18	-19.461	-19.293	THR	324	68.6	49.3	56.67	55.7	252	A	324	THR	0.873	324	THR	13	-16.224
325	N	ASN325:F			-0.013	5	5*	*	261	F	325	ASN	0.797	325	ASN	14	-10.105	-10.553	ASN	325	83	57.7	74.48	70.1	270	A	325	ASN	0.809	325	ASN	13	-13.964	-13.853	ASN	325	77.1	53.6	76.74	72.2	253	A	325	ASN	0.896	325	ASN	0	-9.201
326	T	THR326:F			2.647	1	1		262	F	326	THR	0.9	326	THR	0	-8.409	-7.442	THR	326	134.69	96.7	115.78	113.8	271	A	326	THR	0.809	326	THR	6	-14.224	-13.278	THR	326	70.64	50.7	60.41	59.4
327	K	LYS327:F			0.19	4	4*	*	263	F	327	LYS	0.824	327	LYS	14	-9.127	-9.687	LYS	327	123.81	61.7	122.7	75.1	272	A	327	LYS	0.852	327	LYS	5	-11.055	-10.359	LYS	327	136.78	68.1	136.53	83.6
328	E	GLU328:F			0.148	4	4*	*	264	F	328	GLU	0.777	328	GLU	10	-11.783	-11.578	GLU	328	171.78	99.7	150.25	111.5	273	A	328	GLU	0.611	328	GLU	24	-15.765	-16.712	GLU	328	65.78	38.2	39.15	29.1
329	G	GLY329:F			-0.484	8	8		265	F	329	GLY	0.65	329	GLY	17	-13.657	-14.041	GLY	329	43.12	53.8	35.36	109.4	274	A	329	GLY	0.635	329	GLY	24	-17.873	-18.577	GLY	329	19.46	24.3	4.83	15
330	S	SER330:F			-0.638	9	9		266	F	330	SER	0.673	330	SER	11	-13.865	-13.535	SER	330	44.29	38	37.32	47.8	275	A	330	SER	0.737	330	SER	12	-14.175	-13.925	SER	330	57.96	49.7	39.44	50.5	254	A	330	SER	0.817	330	SER	2	-14.751
331	N	ASN331:F			-0.617	9	9		267	F	331	ASN	0.581	331	ASN	26	-16.283	-17.4	ASN	331	7.58	5.3	6.86	6.5	276	A	331	ASN	0.611	331	ASN	29	-16.818	-18.219	ASN	331	0.12	0.1	0.11	0.1	255	A	331	ASN	0.77	331	ASN	3	-15.376
332	I	ILE332:F			-0.615	9	9		268	F	332	ILE	0.526	332	ILE	17	-19.575	-19.279	ILE	332	8.4	4.8	8.35	6.1	277	A	332	ILE	0.587	332	ILE	23	-21.205	-21.411	ILE	332	5.55	3.2	5.06	3.7	256	A	332	ILE	0.632	332	ILE	7	-19.434
333	C	CYS333:F			-0.456	8	8		269	F	333	CYS	0.339	333	CYS	31	-25.19	-25.858	CYS	333	3.81	2.8	3.55	3.7	278	A	333	CYS	0.402	333	CYS	39	-25.565	-27.11	CYS	333	0.28	0.2	0.28	0.3	257	A	333	CYS	0.578	333	CYS	33	-25.535
334	L	LEU334:F			0.372	2	2*	*	270	F	334	LEU	0.339	334	LEU	28	-26.964	-27.083	LEU	334	13.3	7.4	11.67	8.3	279	A	334	LEU	0.402	334	LEU	31	-26.972	-27.435	LEU	334	0.37	0.2	0.03	0	258	A	334	LEU	0.492	334	LEU	26	-25.818
335	T	THR335:F			-0.624	9	9		271	F	335	THR	0.18	335	THR	35	-32.77	-33.026	THR	335	13.38	9.6	13.17	13	280	A	335	THR	0.228	335	THR	36	-33.723	-33.985	THR	335	11.46	8.2	11.46	11.3	259	A	335	THR	0.394	335	THR	33	-33.302
336	R	ARG336:F			-0.575	9	9		272	F	336	ARG	0.269	336	ARG	35	-34.438	-34.503	ARG	336	5.72	2.4	5.36	2.7	281	A	336	ARG	0.303	336	ARG	38	-34.086	-34.536	ARG	336	1.61	0.7	1.33	0.7	260	A	336	ARG	0.412	336	ARG	36	-29.735
337	T	THR337:F			-0.624	9	9		273	F	337	THR	0.116	337	THR	22	-36.012	-34.4	THR	337	0.02	0	0.02	0	282	A	337	THR	0.151	337	THR	26	-36.254	-35.074	THR	337	1.29	0.9	1.27	1.3	261	A	337	THR	0.267	337	THR	14	-30.157
338	D	ASP338:F			-0.578	9	9		274	F	338	ASP	0.18	338	ASP	30	-38.91	-37.885	ASP	338	9.19	6.5	9.19	9	283	A	338	ASP	0.228	338	ASP	32	-38.251	-37.532	ASP	338	6.57	4.7	6.57	6.4	262	A	338	ASP	0.306	338	ASP	28	-29.731
339	R	ARG339:F			-0.575	9	9		275	F	339	ARG	0.089	339	ARG	30	-37.968	-37.051	ARG	339	42.14	17.6	42.12	20.9	284	A	339	ARG	0.109	339	ARG	32	-37.345	-36.73	ARG	339	23.26	9.7	23.2	11.5	263	A	339	ARG	0.267	339	ARG	28	-31.073
340	G	GLY340:F			-0.484	8	8		276	F	340	GLY	0.107	340	GLY	33	-36.955	-36.5	GLY	340	2.6	3.2	1.7	5.3	285	A	340	GLY	0.142	340	GLY	34	-36.454	-36.172	GLY	340	0	0	0	0	264	A	340	GLY	0.289	340	GLY	26	-26.89
341	W	TRP341:F			-0.338	7	7		277	F	341	TRP	0.136	341	TRP	32	-32.616	-32.546	TRP	341	8.2	3.3	8.2	3.9	286	A	341	TRP	0.151	341	TRP	35	-31.371	-31.789	TRP	341	8.03	3.2	8.03	3.8	265	A	341	TRP	0.306	341	TRP	30	-23.44
342	Y	TYR342:F			0.436	2	2*	*	278	F	342	TYR	0.218	342	TYR	26	-29.843	-29.401	TYR	342	2.57	1.2	2.57	1.4	287	A	342	TYR	0.257	342	TYR	26	-29.868	-29.423	TYR	342	7.39	3.5	7.39	4.2	266	A	342	TYR	0.377	342	TYR	27	-26.41
343	C	CYS343:F			-0.456	8	8		279	F	343	CYS	0.285	343	CYS	34	-26.677	-27.519	CYS	343	0	0	0	0	288	A	343	CYS	0.303	343	CYS	36	-26.322	-27.435	CYS	343	0	0	0	0	267	A	343	CYS	0.454	343	CYS	39	-26.541
344	D	ASP344:F			0.086	4	4*	*	280	F	344	ASP	0.526	344	ASP	17	-22.675	-22.022	ASP	344	41.48	29.5	41.16	40.1	289	A	344	ASP	0.533	344	ASP	10	-20.903	-19.649	ASP	344	50.13	35.7	49.55	48.3	268	A	344	ASP	0.607	344	ASP	15	-27.62
345	N	ASN345:F			-0.617	9	9		281	F	345	ASN	0.474	345	ASN	30	-22.327	-23.21	ASN	345	29.04	20.2	3.07	2.9	290	A	345	ASN	0.467	345	ASN	38	-23.737	-25.378	ASN	345	7.92	5.5	6.49	6.1	269	A	345	ASN	0.578	345	ASN	41	-29.279
346	A	ALA346:F			-0.612	9	9		282	F	346	ALA	0.65	346	ALA	18	-18.889	-18.787	ALA	346	69.26	64.2	49.17	70.8	291	A	346	ALA	0.657	346	ALA	23	-19.02	-19.478	ALA	346	92.31	85.5	55.67	80.2	270	A	346	ALA	0.729	346	ALA	30	-28.95
347	G	GLY347:F			-0.484	8	8		283	F	347	GLY	0.704	347	GLY	4	-17.212	-15.693	GLY	347	71.91	89.8	40.93	126.6	292	A	347	GLY	0.714	347	GLY	4	-17.095	-15.589	GLY	347	79.63	99.4	41.8	129.3	271	A	347	GLY	0.729	347	GLY	19	-26.935
348	S	SER348:F			-0.638	9	9		284	F	348	SER	0.526	348	SER	20	-21.388	-21.229	SER	348	21.78	18.7	21.62	27.7	293	A	348	SER	0.533	348	SER	22	-23.241	-23.099	SER	348	30.81	26.4	28.32	36.3	272	A	348	SER	0.607	348	SER	37	-29.442
349	V	VAL349:F			-0.016	5	5*	*	285	F	349	VAL	0.374	349	VAL	24	-26.119	-25.875	VAL	349	3.49	2.3	3.49	3.1	294	A	349	VAL	0.376	349	VAL	24	-25.162	-25.029	VAL	349	1.23	0.8	1.23	1.1	273	A	349	VAL	0.492	349	VAL	27	-30.515
350	S	SER350:F			-0.638	9	9		286	F	350	SER	0.238	350	SER	33	-33.423	-33.374	SER	350	0	0	0	0	295	A	350	SER	0.257	350	SER	38	-31.712	-32.435	SER	350	0.06	0	0.06	0.1	274	A	350	SER	0.394	350	SER	38	-31.345
351	F	PHE351:F			-0.48	8	8		287	F	351	PHE	0.136	351	PHE	28	-37.302	-36.233	PHE	351	3.42	1.7	3.42	2.1	296	A	351	PHE	0.151	351	PHE	31	-35.902	-35.338	PHE	351	2.66	1.3	2.66	1.6	275	A	351	PHE	0.267	351	PHE	26	-31.067
352	F	PHE352:F			-0.48	8	8		288	F	352	PHE	0.089	352	PHE	27	-37.046	-35.891	PHE	352	0	0	0	0	297	A	352	PHE	0.109	352	PHE	31	-35.803	-35.25	PHE	352	0.04	0	0.04	0	276	A	352	PHE	0.249	352	PHE	26	-29.137
353	P	PRO353:F			-0.508	9	9		289	F	353	PRO	0.036	353	PRO	21	-38.295	-36.306	PRO	353	4.36	3.2	0.39	0.3	298	A	353	PRO	0.048	353	PRO	22	-37.173	-35.428	PRO	353	2.95	2.2	0.15	0.1	277	A	353	PRO	0.156	353	PRO	14	-27.81
354	Q	GLN354:F			0.082	4	4*	*	290	F	354	GLN	0.007	354	GLN	12	-33.04	-30.62	GLN	354	77.84	43.6	77.84	55.2	299	A	354	GLN	0.016	354	GLN	13	-32.967	-30.671	GLN	354	51.22	28.7	50.25	35.6	278	A	354	GLN	0.116	354	GLN	16	-21.758
355	A	ALA355:F			-0.022	5	5*	*	291	F	355	ALA	0.018	355	ALA	25	-34.702	-33.586	ALA	355	50.71	47	29.45	42.4	300	A	355	ALA	0.033	355	ALA	35	-32.609	-32.884	ALA	355	1.61	1.5	0	0	279	A	355	ALA	0.127	355	ALA	13	-21.486
356	E	GLU356:F			0.943	1*	1*	*	292	F	356	GLU	0	356	GLU	4	-29.89	-26.912	GLU	356	168.07	97.6	144.12	107	301	A	356	GLU	0.003	356	GLU	13	-29.589	-27.681	GLU	356	62.71	36.4	51.93	38.5	280	A	356	GLU	0.067	356	GLU	17	-19.402
357	T	THR357:F			-0.06	5	5*	*	293	F	357	THR	0.011	357	THR	24	-29.676	-29.023	THR	357	50.49	36.3	49.95	49.1	302	A	357	THR	0.011	357	THR	23	-26.301	-25.921	THR	357	59.01	42.4	46.59	45.8	281	A	357	THR	0.133	357	THR	27	-20.084
358	C	CYS358:F			-0.456	8	8		294	F	358	CYS	0.036	358	CYS	28	-28.193	-28.17	CYS	358	14.44	10.8	0	0	303	A	358	CYS	0.048	358	CYS	38	-24.826	-26.341	CYS	358	0.77	0.6	0.19	0.2	282	A	358	CYS	0.177	358	CYS	27	-18.915
359	K	LYS359:F			-0.55	9	9		295	F	359	LYS	0.029	359	LYS	23	-25.213	-24.959	LYS	359	52.52	26.2	52.52	32.2	304	A	359	LYS	0.033	359	LYS	25	-24.178	-24.273	LYS	359	42.8	21.3	42.8	26.2	283	A	359	LYS	0.156	359	LYS	17	-20.104
360	V	VAL360:F			-0.016	5	5*	*	296	F	360	VAL	0.116	360	VAL	26	-22.651	-23.036	VAL	360	62.92	41.6	29.98	26.2	305	A	360	VAL	0.142	360	VAL	30	-20.675	-21.747	VAL	360	7.83	5.2	7.19	6.3	284	A	360	VAL	0.306	360	VAL	26	-16.343
361	Q	GLN361:F			-0.579	9	9		297	F	361	GLN	0.18	361	GLN	24	-19.664	-20.163	GLN	361	70.61	39.6	59.96	42.5	306	A	361	GLN	0.177	361	GLN	26	-17.817	-18.758	GLN	361	15.08	8.4	14.1	10	285	A	361	GLN	0.377	361	GLN	25	-13.86
362	S	SER362:F			-0.638	9	9		298	F	362	SER	0.314	362	SER	13	-17.55	-17.027	SER	362	94.59	81.2	80.74	103.4	307	A	362	SER	0.303	362	SER	12	-15.574	-15.163	SER	362	63.6	54.6	57.11	73.1	286	A	362	SER	0.514	362	SER	11	-12.103
363	N	ASN363:F			-0.617	9	9		299	F	363	ASN	0.428	363	ASN	10	-14.976	-14.403	ASN	363	72.03	50	72.01	67.8	308	A	363	ASN	0.439	363	ASN	17	-14.185	-14.509	ASN	363	49.51	34.4	49.44	46.5	287	A	363	ASN	0.607	363	ASN	13	-10.251
364	R	ARG364:F			-0.575	9	9		300	F	364	ARG	0.339	364	ARG	24	-16.564	-17.419	ARG	364	34.38	14.4	34.38	17.1	309	A	364	ARG	0.322	364	ARG	23	-16.062	-16.86	ARG	364	51.15	21.4	51.15	25.4	288	A	364	ARG	0.514	364	ARG	19	-12.927
365	V	VAL365:F			-0.61	9	9		301	F	365	VAL	0.147	365	VAL	34	-21.79	-23.194	VAL	365	0	0	0	0	310	A	365	VAL	0.177	365	VAL	37	-21.073	-22.905	VAL	365	0	0	0	0	289	A	365	VAL	0.377	365	VAL	35	-16.427
366	F	PHE366:F			-0.48	8	8		302	F	366	PHE	0.116	366	PHE	21	-24.665	-24.243	PHE	366	1.35	0.7	1.28	0.8	311	A	366	PHE	0.142	366	PHE	30	-23.416	-24.173	PHE	366	0.58	0.3	0.18	0.1	290	A	366	PHE	0.306	366	PHE	25	-20.327
367	C	CYS367:F			-0.456	8	8		303	F	367	CYS	0.089	367	CYS	41	-30.166	-31.412	CYS	367	0	0	0	0	312	A	367	CYS	0.109	367	CYS	40	-27.154	-28.632	CYS	367	0.73	0.5	0.73	0.8	291	A	367	CYS	0.267	367	CYS	34	-20.594
368	D	ASP368:F			-0.578	9	9		304	F	368	ASP	0.051	368	ASP	27	-31.246	-30.758	ASP	368	20.58	14.7	20.33	19.8	313	A	368	ASP	0.069	368	ASP	28	-29.887	-29.67	ASP	368	29.63	21.1	27.51	26.8	292	A	368	ASP	0.218	368	ASP	18	-26.479
369	T	THR369:F			-0.624	9	9		305	F	369	THR	0.147	369	THR	32	-30.241	-30.443	THR	369	2.27	1.6	2.26	2.2	314	A	369	THR	0.151	369	THR	35	-29.83	-30.424	THR	369	0.7	0.5	0.7	0.7	293	A	369	THR	0.336	369	THR	36	-27.833
370	M	MET370:F			-0.603	9	9		306	F	370	MET	0.065	370	MET	26	-35.717	-34.599	MET	370	42.92	22.1	40.42	25.8	315	A	370	MET	0.084	370	MET	26	-34.543	-33.561	MET	370	41.19	21.2	37.08	23.7	294	A	370	MET	0.249	370	MET	21	-31.845
371	N	ASN371:F			-0.036	5	5*	*	307	F	371	ASN	0.029	371	ASN	19	-37.771	-35.612	ASN	371	23.23	16.1	23.23	21.9	316	A	371	ASN	0.033	371	ASN	23	-36.964	-35.358	ASN	371	46.81	32.5	46.03	43.3	295	A	371	ASN	0.197	371	ASN	18	-33.817
372	S	SER372:F			-0.638	9	9		308	F	372	SER	0.116	372	SER	39	-37.232	-37.435	SER	372	1.96	1.7	0	0	317	A	372	SER	0.142	372	SER	38	-35.737	-35.997	SER	372	6.81	5.8	0.06	0.1	296	A	372	SER	0.289	372	SER	37	-32.826
373	L	LEU373:F			-0.489	8	8		309	F	373	LEU	0.147	373	LEU	29	-37.624	-36.632	LEU	373	5.13	2.9	5.13	3.6	318	A	373	LEU	0.177	373	LEU	30	-36.499	-35.752	LEU	373	5.53	3.1	5.53	3.9	297	A	373	LEU	0.289	373	LEU	28	-34.481
374	T	THR374:F			-0.624	9	9		310	F	374	THR	0.314	374	THR	29	-34.914	-34.234	THR	374	29.53	21.2	9.98	9.8	319	A	374	THR	0.322	374	THR	29	-34.963	-34.278	THR	374	26.25	18.8	12.16	12	298	A	374	THR	0.433	374	THR	35	-35.466
375	L	LEU375:F			-0.489	8	8		311	F	375	LEU	0.339	375	LEU	32	-30.163	-30.375	LEU	375	17.72	9.9	15.69	11.1	320	A	375	LEU	0.357	375	LEU	32	-31.337	-31.413	LEU	375	16.04	9	14.52	10.3	299	A	375	LEU	0.433	375	LEU	30	-32.154
376	P	PRO376:F			-0.508	9	9		312	F	376	PRO	0.526	376	PRO	18	-24.457	-23.714	PRO	376	66.56	48.9	66.34	55.3	321	A	376	PRO	0.566	376	PRO	20	-24.905	-24.341	PRO	376	49.35	36.2	48.9	40.8	300	A	376	PRO	0.558	376	PRO	28	-27.556
377	S	SER377:F			0.471	2	2*	*	313	F	377	SER	0.621	377	SER	6	-18.985	-17.491	SER	377	60.98	52.3	46.7	59.8	322	A	377	SER	0.657	377	SER	9	-20.782	-19.427	SER	377	56.92	48.9	47.65	61	301	A	377	SER	0.653	377	SER	8	-24.107
378	E	GLU378:F			0.14	4	4*	*	314	F	378	GLU	0.673	378	GLU	11	-17.229	-16.513	GLU	378	70.38	40.9	70.38	52.2	323	A	378	GLU	0.714	378	GLU	14	-18.433	-17.923	GLU	378	69.51	40.4	69.51	51.6	302	A	378	GLU	0.653	378	GLU	20	-19.241
379	V	VAL379:F			-0.016	5	5*	*	315	F	379	VAL	0.428	379	VAL	31	-24.458	-25.211	VAL	379	8.31	5.5	7.96	7	324	A	379	VAL	0.467	379	VAL	35	-24.864	-26.03	VAL	379	4.58	3	1.97	1.7	303	A	379	VAL	0.492	379	VAL	33	-25.831
380	N	ASN380:F			-0.033	5	5*	*	316	F	380	ASN	0.559	380	ASN	13	-22.222	-21.161	ASN	380	40.12	27.9	40.12	37.8	325	A	380	ASN	0.587	380	ASN	19	-22.894	-22.446	ASN	380	54.58	37.9	54.58	51.4	304	A	380	ASN	0.607	380	ASN	16	-25.331
381	L	LEU381:F			0.373	2	2*	*	317	F	381	LEU	0.65	381	LEU	17	-18.062	-17.94	LEU	381	40.15	22.5	40.15	28.4	326	A	381	LEU	0.714	381	LEU	15	-17.085	-16.845	LEU	381	58.81	32.9	58.81	41.7	305	A	381	LEU	0.653	381	LEU	15	-19.857
382	C	CYS382:F			-0.456	8	8		318	F	382	CYS	0.45	382	CYS	33	-24.182	-25.196	CYS	382	1.91	1.4	1.91	2	327	A	382	CYS	0.508	382	CYS	32	-24.298	-25.184	CYS	382	0.56	0.4	0	0	306	A	382	CYS	0.514	382	CYS	31	-23.958
383	N	ASN383:F			-0.617	9	9		319	F	383	ASN	0.503	383	ASN	25	-27.302	-27.038	ASN	383	8.38	5.8	5.53	5.2	328	A	383	ASN	0.533	383	ASN	23	-26.399	-26.009	ASN	383	11.57	8	7.24	6.8	307	A	383	ASN	0.578	383	ASN	21	-26.719
384	V	VAL384:F			2.573	1	1		320	F	384	VAL	0.733	384	VAL	8	-19.407	-18.096	VAL	384	111.41	73.6	79.43	69.5	329	A	384	VAL	0.788	384	VAL	9	-20.106	-18.829	VAL	384	117.08	77.3	89.1	78	308	A	384	VAL	0.729	384	VAL	7	-20.479
385	D	ASP385:F			-0.578	9	9		321	F	385	ASP	0.777	385	ASP	6	-16.801	-15.559	ASP	385	76.14	54.2	75.9	73.9	330	A	385	ASP	0.809	385	ASP	8	-17.027	-15.989	ASP	385	71.44	50.9	71.44	69.6	309	A	385	ASP	0.685	385	ASP	9	-19.799
386	I	ILE386:F			-0.615	9	9		322	F	386	ILE	0.559	386	ILE	32	-17.66	-19.309	ILE	386	10.59	6	6.44	4.7	331	A	386	ILE	0.611	386	ILE	36	-18.734	-20.72	ILE	386	8.56	4.9	3.41	2.5	310	A	386	ILE	0.535	386	ILE	21	-21.601
387	F	PHE387:F			-0.48	8	8		323	F	387	PHE	0.733	387	PHE	12	-12.703	-12.622	PHE	387	94.7	47.5	72.92	44.4	332	A	387	PHE	0.752	387	PHE	13	-12.76	-12.788	PHE	387	83.36	41.8	59.87	36.5	311	A	387	PHE	0.578	387	PHE	5	-15.485
388	N	ASN388:F			-0.617	9	9		324	F	388	ASN	0.733	388	ASN	16	-9.114	-9.906	ASN	388	16.83	11.7	9.1	8.6	333	A	388	ASN	0.752	388	ASN	17	-9.195	-10.092	ASN	388	16.24	11.3	7.42	7	312	A	388	ASN	0.632	388	ASN	19	-14.121
389	P	PRO389:F			2.526	1	1		325	F	389	PRO	0.853	389	PRO	0	-5.674	-5.021	PRO	389	145.73	107.1	113.42	94.6	334	A	389	PRO	0.877	389	PRO	0	-6.704	-5.933	PRO	389	134.51	98.8	105.56	88	313	A	389	PRO	0.685	389	PRO	1	-10.856
390	K	LYS390:F			-0.55	9	9		326	F	390	LYS	0.824	390	LYS	11	-8.83	-9.079	LYS	390	137.3	68.4	115.6	70.8	335	A	390	LYS	0.852	390	LYS	12	-8.868	-9.229	LYS	390	134.39	66.9	126.38	77.4	314	A	390	LYS	0.712	390	LYS	13	-13.147
391	Y	TYR391:F			-0.47	8	8		327	F	391	TYR	0.503	391	TYR	18	-14.86	-15.221	TYR	391	37.6	17.7	32.18	18.1	336	A	391	TYR	0.533	391	TYR	21	-16.108	-16.67	TYR	391	23.93	11.2	21.74	12.3	315	A	391	TYR	0.474	391	TYR	23	-18.28
392	D	ASP392:F			0.085	4	4*	*	328	F	392	ASP	0.474	392	ASP	20	-18.098	-18.317	ASP	392	51.22	36.5	41.66	40.6	337	A	392	ASP	0.508	392	ASP	22	-19.935	-20.172	ASP	392	42.91	30.6	35.64	34.7	316	A	392	ASP	0.454	392	ASP	10	-19.268
393	C	CYS393:F			-0.456	8	8		329	F	393	CYS	0.428	393	CYS	27	-23.467	-23.873	CYS	393	0.89	0.7	0.89	0.9	338	A	393	CYS	0.489	393	CYS	25	-23.506	-23.678	CYS	393	0.85	0.6	0.44	0.5	317	A	393	CYS	0.433	393	CYS	23	-22.491
394	K	LYS394:F			0.176	4	4*	*	330	F	394	LYS	0.218	394	LYS	26	-29.468	-29.069	LYS	394	27.02	13.5	25.8	15.8	339	A	394	LYS	0.271	394	LYS	30	-29.544	-29.597	LYS	394	20.15	10	19.43	11.9	318	A	394	LYS	0.306	394	LYS	19	-24.649
395	I	ILE395:F			-0.615	9	9		331	F	395	ILE	0.269	395	ILE	38	-30.351	-31.23	ILE	395	2.77	1.6	2.77	2	340	A	395	ILE	0.322	395	ILE	39	-31.276	-32.164	ILE	395	0	0	0	0	319	A	395	ILE	0.394	395	ILE	22	-23.834
396	M	MET396:F			-0.603	9	9		332	F	396	MET	0.147	396	MET	24	-28.686	-28.147	MET	396	16.81	8.7	16.18	10.3	341	A	396	MET	0.194	396	MET	24	-30.584	-29.827	MET	396	11.07	5.7	10.72	6.8	320	A	396	MET	0.355	396	MET	26	-24.592
397	T	THR397:F			-0.624	9	9		333	F	397	THR	0.285	397	THR	29	-25.989	-26.335	THR	397	0.25	0.2	0.15	0.1	342	A	397	THR	0.322	397	THR	30	-27.893	-28.135	THR	397	0.52	0.4	0.1	0.1	321	A	397	THR	0.454	397	THR	11	-21.755
398	S	SER398:F			-0.638	9	9		334	F	398	SER	0.269	398	SER	27	-24.107	-24.439	SER	398	13.7	11.8	13.59	17.4	343	A	398	SER	0.303	398	SER	30	-26.507	-26.909	SER	398	8.92	7.7	8.87	11.4	322	A	398	SER	0.535	398	SER	33	-21.872
399	K	LYS399:F			-0.55	9	9		335	F	399	LYS	0.428	399	LYS	29	-21.365	-22.243	LYS	399	40.79	20.3	34.26	21	344	A	399	LYS	0.489	399	LYS	32	-22.837	-23.891	LYS	399	31.27	15.6	21.01	12.9	323	A	399	LYS	0.653	399	LYS	13	-17.545
400	T	THR400:F			-0.063	5	5*	*	336	F	400	THR	0.238	400	THR	32	-25.18	-25.965	THR	400	25.08	18	17.24	16.9	345	A	400	THR	0.271	400	THR	34	-28.011	-28.7	THR	400	13.05	9.4	9.87	9.7	324	A	400	THR	0.685	400	THR	22	-18.838
401	D	ASP401:F			-0.578	9	9		337	F	401	ASP	0.428	401	ASP	25	-25.805	-25.712	ASP	401	39.79	28.3	15.46	15.1	346	A	401	ASP	0.439	401	ASP	30	-28.419	-28.6	ASP	401	25.81	18.4	15.52	15.1	325	A	401	ASP	0.747	401	ASP	20	-24.096
402	V	VAL402:F			0.616	1	1*	*	338	F	402	VAL	0.238	402	VAL	36	-32.643	-33.029	VAL	402	16.58	10.9	13.34	11.7	347	A	402	VAL	0.271	402	VAL	37	-34.059	-34.397	VAL	402	22.31	14.7	21.62	18.9	326	A	402	VAL	0.607	402	VAL	33	-31.109
403	S	SER403:F			-0.638	9	9		339	F	403	SER	0.296	403	SER	34	-35.359	-35.203	SER	403	11.84	10.2	2.51	3.2	348	A	403	SER	0.322	403	SER	36	-34.739	-34.884	SER	403	9.63	8.3	0.66	0.8	327	A	403	SER	0.685	403	SER	25	-34.255
404	S	SER404:F			-0.638	9	9		340	F	404	SER	0.203	404	SER	31	-36.675	-36.022	SER	404	2.57	2.2	2.57	3.3	349	A	404	SER	0.228	404	SER	34	-36.247	-35.988	SER	404	6.31	5.4	6.31	8.1	328	A	404	SER	0.558	404	SER	36	-34.981
405	S	SER405:F			-0.638	9	9		341	F	405	SER	0.203	405	SER	39	-35.859	-36.22	SER	405	0.01	0	0.01	0	350	A	405	SER	0.228	405	SER	36	-35.466	-35.527	SER	405	0	0	0	0	329	A	405	SER	0.535	405	SER	43	-32.707
406	V	VAL406:F			-0.61	9	9		342	F	406	VAL	0.163	406	VAL	35	-39.853	-39.295	VAL	406	1.59	1.1	1.59	1.4	351	A	406	VAL	0.194	406	VAL	37	-38.224	-38.083	VAL	406	7.66	5.1	7.66	6.7	330	A	406	VAL	0.474	406	VAL	40	-35.065
407	I	ILE407:F			-0.615	9	9		343	F	407	ILE	0.163	407	ILE	27	-35.359	-34.398	ILE	407	11.21	6.4	0.63	0.5	352	A	407	ILE	0.214	407	ILE	30	-33.239	-32.866	ILE	407	19.36	11.1	11.22	8.1	331	A	407	ILE	0.454	407	ILE	26	-31.221
408	T	THR408:F			-0.624	9	9		344	F	408	THR	0.238	408	THR	42	-33.402	-34.391	THR	408	1.8	1.3	0.06	0.1	353	A	408	THR	0.283	408	THR	41	-33.054	-33.968	THR	408	6.13	4.4	0	0	332	A	408	THR	0.492	408	THR	33	-29.592
409	S	SER409:F			-0.638	9	9		345	F	409	SER	0.269	409	SER	36	-28.246	-29.138	SER	409	10.46	9	10.13	13	354	A	409	SER	0.322	409	SER	33	-26.401	-27.16	SER	409	10.86	9.3	10.65	13.6	333	A	409	SER	0.492	409	SER	29	-21.983
410	L	LEU410:F			0.337	3	3*	*	346	F	410	LEU	0.474	410	LEU	26	-23.41	-23.708	LEU	410	0	0	0	0	355	A	410	LEU	0.533	410	LEU	25	-20.706	-21.199	LEU	410	0	0	0	0	334	A	410	LEU	0.653	410	LEU	19	-17.89
411	G	GLY411:F			-0.484	8	8		347	F	411	GLY	0.339	411	GLY	32	-25.135	-25.925	GLY	411	0	0	0	0	356	A	411	GLY	0.402	411	GLY	35	-23.264	-24.613	GLY	411	0	0	0	0	335	A	411	GLY	0.632	411	GLY	28	-18.926
412	A	ALA412:F			-0.612	9	9		348	F	412	ALA	0.374	412	ALA	39	-29.231	-30.355	ALA	412	0.16	0.1	0.16	0.2	357	A	412	ALA	0.439	412	ALA	37	-29.053	-29.967	ALA	412	0	0	0	0	336	A	412	ALA	0.653	412	ALA	34	-26.261
413	I	ILE413:F			-0.615	9	9		349	F	413	ILE	0.296	413	ILE	37	-34.08	-34.416	ILE	413	0	0	0	0	358	A	413	ILE	0.322	413	ILE	40	-34.524	-35.154	ILE	413	0	0	0	0	337	A	413	ILE	0.607	413	ILE	38	-30.565
414	V	VAL414:F			-0.61	9	9		350	F	414	VAL	0.428	414	VAL	33	-30.946	-31.182	VAL	414	0	0	0	0	359	A	414	VAL	0.467	414	VAL	34	-30.477	-30.882	VAL	414	0.28	0.2	0.03	0	338	A	414	VAL	0.747	414	VAL	32	-30.838
415	S	SER415:F			-0.638	9	9		351	F	415	SER	0.314	415	SER	38	-33.512	-34.029	SER	415	0	0	0	0	360	A	415	SER	0.357	415	SER	40	-33.29	-34.062	SER	415	0	0	0	0	339	A	415	SER	0.685	415	SER	41	-32.09
416	C	CYS416:F			-0.456	8	8		352	F	416	CYS	0.526	416	CYS	24	-29.186	-28.589	CYS	416	0.41	0.3	0.41	0.4	361	A	416	CYS	0.566	416	CYS	24	-28.638	-28.105	CYS	416	1.89	1.4	1.89	2	340	A	416	CYS	0.826	416	CYS	25	-27.688
417	Y	TYR417:F			-0.47	8	8		353	F	417	TYR	0.45	417	TYR	34	-27.972	-28.665	TYR	417	5.03	2.4	1.92	1.1	362	A	417	TYR	0.489	417	TYR	30	-28.195	-28.402	TYR	417	2.72	1.3	0.53	0.3	341	A	417	TYR	0.795	417	TYR	34	-25.335
418	G	GLY418:F			-0.484	8	8		354	F	418	GLY	0.621	418	GLY	24	-22.124	-22.34	GLY	418	33.43	41.7	28.38	87.8	363	A	418	GLY	0.68	418	GLY	25	-21.032	-21.488	GLY	418	18.46	23	13.09	40.5	342	A	418	GLY	0.873	418	GLY	23	-18.817
419	K	LYS419:F			-0.55	9	9		355	F	419	LYS	0.777	419	LYS	10	-19.185	-18.129	LYS	419	212.12	105.6	179.98	110.2	364	A	419	LYS	0.752	419	LYS	13	-21.072	-20.144	LYS	419	162.04	80.7	129.76	79.5	343	A	419	LYS	0.92	419	LYS	6	-17.452
420	T	THR420:F			-0.624	9	9		356	F	420	THR	0.559	420	THR	35	-24.885	-26.048	THR	420	33.63	24.1	21.07	20.7	365	A	420	THR	0.566	420	THR	40	-26.095	-27.694	THR	420	30.56	21.9	18.22	17.9	344	A	420	THR	0.861	420	THR	32	-22.416
421	K	LYS421:F	p		-0.55	9	9		357	F	421	LYS	0.704	421	LYS	15	-23.963	-22.932	LYS	421	163.3	81.3	160.42	98.2	366	A	421	LYS	0.68	421	LYS	16	-24.091	-23.16	LYS	421	130.94	65.2	127.18	77.9	345	A	421	LYS	0.92	421	LYS	7	-20.927
422	C	CYS422:F			-0.456	8	8		358	F	422	CYS	0.581	422	CYS	25	-26.841	-26.63	CYS	422	1.77	1.3	0	0	367	A	422	CYS	0.587	422	CYS	30	-27.097	-27.431	CYS	422	2.58	1.9	0	0	346	A	422	CYS	0.861	422	CYS	33	-23.226
423	T	THR423:F	p		-0.624	9	9		359	F	423	THR	0.65	423	THR	15	-23.072	-22.144	THR	423	15.61	11.2	15.61	15.4	368	A	423	THR	0.657	423	THR	10	-21.728	-20.379	THR	423	7.33	5.3	7.17	7.1	347	A	423	THR	0.88	423	THR	20	-18.737
424	A	ALA424:F	p		-0.612	9	9		360	F	424	ALA	0.673	424	ALA	28	-22.061	-22.744	ALA	424	0	0	0	0	369	A	424	ALA	0.714	424	ALA	29	-21.473	-22.339	ALA	424	0.17	0.2	0.17	0.2	348	A	424	ALA	0.896	424	ALA	28	-16.989
425	S	SER425:F	p		-0.638	9	9		361	F	425	SER	0.673	425	SER	18	-16.711	-16.86	SER	425	16.65	14.3	16.65	21.3	370	A	425	SER	0.737	425	SER	17	-15.605	-15.766	SER	425	25.64	22	25.26	32.3	349	A	425	SER	0.896	425	SER	18	-10.093
426	N	ASN426:F	p		-0.617	9	9		362	F	426	ASN	0.797	426	ASN	14	-14.69	-14.61	ASN	426	26.4	18.3	17.88	16.8	371	A	426	ASN	0.852	426	ASN	11	-11.375	-11.332	ASN	426	13.67	9.5	10.85	10.2	350	A	426	ASN	0.933	426	ASN	7	-7.055
427	K	LYS427:F	p		-0.55	9	9		363	F	427	LYS	0.753	427	LYS	25	-14.267	-15.501	LYS	427	98.33	49	69.26	42.4	372	A	427	LYS	0.788	427	LYS	13	-12.706	-12.74	LYS	427	145.58	72.5	115.54	70.8	351	A	427	LYS	0.896	427	LYS	2	-4.145
428	N	ASN428:F	p		-0.04	5	5*	*	364	F	428	ASN	0.911	428	ASN	9	-8.422	-8.488	ASN	428	116.67	81.1	82.12	77.3	373	A	428	ASN	0.949	428	ASN	5	-7.006	-6.776	ASN	428	130.76	90.8	98.74	92.9	352	A	428	ASN	0.946	428	ASN	0	-0.389
429	R	ARG429:F	p		-0.575	9	9		365	F	429	ARG	0.967	429	ARG	14	-5.74	-6.69	ARG	429	193.83	81.2	164.51	81.7	374	A	429	ARG	0.968	429	ARG	14	-4.122	-5.258	ARG	429	176.9	74.1	146.58	72.8	353	A	429	ARG	0.896	429	ARG	4	-4.272
430	G	GLY430:F	p		-0.484	8	8		366	F	430	GLY	0.853	430	GLY	0	-10.244	-9.066	GLY	430	26.56	33.2	26.41	81.7	375	A	430	GLY	0.912	430	GLY	0	-8.425	-7.456	GLY	430	27.51	34.3	27.37	84.7	354	A	430	GLY	0.955	430	GLY	6	-4.83
431	I	ILE431:F	p		-0.615	9	9		367	F	431	ILE	0.873	431	ILE	9	-11.257	-10.997	ILE	431	120.37	68.7	94.29	68.3	376	A	431	ILE	0.912	431	ILE	10	-10.09	-10.08	ILE	431	102.3	58.4	72.06	52.2	355	A	431	ILE	0.964	431	ILE	9	-8.025
432	I	ILE432:F	p		-0.615	9	9		368	F	432	ILE	0.886	432	ILE	16	-10.602	-11.223	ILE	432	69.62	39.8	40.52	29.4	377	A	432	ILE	0.912	432	ILE	19	-10.396	-11.385	ILE	432	83.42	47.6	53.78	39	356	A	432	ILE	0.955	432	ILE	17	-9.441
433	K	LYS433:F	p		-0.55	9	9		369	F	433	LYS	0.824	433	LYS	24	-14.584	-15.667	LYS	433	89.54	44.6	89.2	54.6	378	A	433	LYS	0.834	433	LYS	26	-15.234	-16.472	LYS	433	62.73	31.2	62.68	38.4	357	A	433	LYS	0.933	433	LYS	27	-13.283
434	T	THR434:F	p		-0.624	9	9		370	F	434	THR	0.873	434	THR	4	-16.877	-15.396	THR	434	99.99	71.8	78.42	77.1	379	A	434	THR	0.877	434	THR	5	-17.279	-15.867	THR	434	93.65	67.2	70.51	69.3	358	A	434	THR	0.946	434	THR	7	-15.561
435	F	PHE435:F	p		-0.48	8	8		371	F	435	PHE	0.673	435	PHE	30	-21.264	-22.269	PHE	435	15.83	7.9	2.79	1.7	380	A	435	PHE	0.68	435	PHE	35	-22.266	-23.73	PHE	435	11.03	5.5	0.8	0.5	359	A	435	PHE	0.88	435	PHE	30	-20.521
436	S	SER436:F	p		-0.102	6	6*	*	372	F	436	SER	0.824	436	SER	2	-19.967	-17.901	SER	436	101.9	87.5	78.32	100.3	381	A	436	SER	0.809	436	SER	5	-20.479	-18.699	SER	436	86.12	73.9	81.04	103.7	360	A	436	SER	0.92	436	SER	6	-18.83
437	N	ASN437:F	p		-0.033	5	5*	*	373	F	437	ASN	0.704	437	ASN	17	-23.333	-22.604	ASN	437	50.92	35.4	48.53	45.7	382	A	437	ASN	0.737	437	ASN	20	-23.328	-22.945	ASN	437	43.8	30.4	23.43	22.1	361	A	437	ASN	0.88	437	ASN	9	-20.724
438	G	GLY438:F			-0.484	8	8		374	F	438	GLY	0.581	438	GLY	17	-27.398	-26.202	GLY	438	13.77	17.2	12.68	39.2	383	A	438	GLY	0.611	438	GLY	17	-29.866	-28.387	GLY	438	10.25	12.8	9.07	28.1	362	A	438	GLY	0.817	438	GLY	12	-26.331
439	C	CYS439:F			-0.456	8	8		375	F	439	CYS	0.503	439	CYS	33	-31.378	-31.564	CYS	439	8.36	6.2	1.68	1.7	384	A	439	CYS	0.533	439	CYS	37	-31.184	-31.853	CYS	439	11.65	8.7	0.15	0.2	363	A	439	CYS	0.747	439	CYS	31	-27.902
440	D	ASP440:F			-0.578	9	9		376	F	440	ASP	0.621	440	ASP	18	-27.23	-26.168	ASP	440	39.18	27.9	39.18	38.2	385	A	440	ASP	0.657	440	ASP	21	-27.033	-26.339	ASP	440	32.28	23	32.28	31.4	364	A	440	ASP	0.845	440	ASP	22	-25.455
441	Y	TYR441:F			-0.47	8	8		377	F	441	TYR	0.559	441	TYR	30	-26.924	-27.278	TYR	441	17.08	8	6.68	3.8	386	A	441	TYR	0.611	441	TYR	32	-26.911	-27.496	TYR	441	9.74	4.6	5.05	2.8	365	A	441	TYR	0.77	441	TYR	21	-24.152
442	V	VAL442:F			-0.016	5	5*	*	378	F	442	VAL	0.581	442	VAL	35	-22.665	-24.083	VAL	442	18.07	11.9	18.07	15.8	387	A	442	VAL	0.635	442	VAL	31	-21.643	-22.719	VAL	442	15.17	10	15.17	13.3	366	A	442	VAL	0.817	442	VAL	33	-18.156
443	S	SER443:F			-0.638	9	9		379	F	443	SER	0.65	443	SER	14	-17.316	-16.935	SER	443	35.22	30.2	28.24	36.1	388	A	443	SER	0.714	443	SER	16	-16.485	-16.429	SER	443	35.36	30.3	30.76	39.4	367	A	443	SER	0.826	443	SER	10	-12.007
444	N	ASN444:F			-0.617	9	9		380	F	444	ASN	0.559	444	ASN	28	-17.438	-18.653	ASN	444	2.33	1.6	0.32	0.3	389	A	444	ASN	0.635	444	ASN	25	-15.847	-16.899	ASN	444	14.24	9.9	9.23	8.7	368	A	444	ASN	0.795	444	ASN	16	-8.876
445	K	LYS445:F			-0.55	9	9		381	F	445	LYS	0.753	445	LYS	11	-13.066	-12.829	LYS	445	112.85	56.2	88.59	54.2	390	A	445	LYS	0.912	445	LYS	10	-11.313	-11.162	LYS	445	179.93	89.6	165.02	101.1	369	A	445	LYS	0.909	445	LYS	0	-5.818
446	G	GLY446:F			-0.484	8	8		382	F	446	GLY	0.777	446	GLY	11	-12.635	-12.447	GLY	446	39.29	49.1	34.76	107.5	391	A	446	GLY	0.852	446	GLY	11	-10.355	-10.429	GLY	446	35.54	44.4	24.09	74.5	370	A	446	GLY	0.896	446	GLY	19	-8.082
447	V	VAL447:F			-0.014	5	5*	*	383	F	447	VAL	0.621	447	VAL	32	-16.988	-18.714	VAL	447	6.77	4.5	6.77	5.9	392	A	447	VAL	0.657	447	VAL	33	-15.046	-17.111	VAL	447	0.26	0.2	0.26	0.2	371	A	447	VAL	0.845	447	VAL	29	-10.94
448	D	ASP448:F			-0.578	9	9		384	F	448	ASP	0.581	448	ASP	16	-20.498	-19.98	ASP	448	19	13.5	17.01	16.6	393	A	448	ASP	0.611	448	ASP	15	-17.538	-17.246	ASP	448	17.29	12.3	15.05	14.7	372	A	448	ASP	0.81	448	ASP	12	-11.004
449	T	THR449:F			-0.624	9	9		385	F	449	THR	0.474	449	THR	20	-25.913	-25.233	THR	449	21.89	15.7	21.89	21.5	394	A	449	THR	0.508	449	THR	26	-23.771	-24.027	THR	449	20.79	14.9	20.65	20.3	373	A	449	THR	0.81	449	THR	25	-15.679
450	V	VAL450:F			-0.61	9	9		386	F	450	VAL	0.394	450	VAL	39	-28.665	-29.854	VAL	450	0.16	0.1	0.16	0.1	395	A	450	VAL	0.439	450	VAL	38	-26.687	-27.988	VAL	450	0.13	0.1	0.13	0.1	374	A	450	VAL	0.77	450	VAL	34	-22
451	S	SER451:F			-0.638	9	9		387	F	451	SER	0.474	451	SER	19	-30.281	-28.984	SER	451	25.52	21.9	25.52	32.7	396	A	451	SER	0.489	451	SER	19	-30.257	-28.962	SER	451	30.57	26.2	29.82	38.2	375	A	451	SER	0.826	451	SER	17	-24.087
452	V	VAL452:F			-0.61	9	9		388	F	452	VAL	0.339	452	VAL	37	-32.307	-32.847	VAL	452	3.35	2.2	3.09	2.7	397	A	452	VAL	0.357	452	VAL	38	-32.766	-33.368	VAL	452	4.53	3	2.16	1.9	376	A	452	VAL	0.77	452	VAL	40	-28.49
453	G	GLY453:F			-0.484	8	8		389	F	453	GLY	0.45	453	GLY	33	-31.191	-31.399	GLY	453	17.66	22.1	5.83	18	398	A	453	GLY	0.439	453	GLY	38	-32.132	-32.807	GLY	453	23.17	28.9	4.93	15.3	377	A	453	GLY	0.845	453	GLY	24	-23.341
454	N	ASN454:F			-0.617	9	9		390	F	454	ASN	0.394	454	ASN	27	-30.453	-30.056	ASN	454	52.93	36.8	40.94	38.5	399	A	454	ASN	0.376	454	ASN	31	-30.352	-30.427	ASN	454	32.74	22.7	19.53	18.4	378	A	454	ASN	0.845	454	ASN	15	-21.521
455	T	THR455:F			-0.624	9	9		391	F	455	THR	0.218	455	THR	37	-33.985	-34.332	THR	455	3.91	2.8	3.78	3.7	400	A	455	THR	0.257	455	THR	34	-33.102	-33.205	THR	455	4.55	3.3	2.97	2.9	379	A	455	THR	0.685	455	THR	35	-23.774
456	L	LEU456:F			-0.489	8	8		392	F	456	LEU	0.296	456	LEU	24	-33.152	-32.099	LEU	456	49.16	27.5	44.66	31.6	401	A	456	LEU	0.303	456	LEU	27	-31.533	-31.012	LEU	456	60.74	34	52.38	37.1	380	A	456	LEU	0.712	456	LEU	25	-22.617
457	Y	TYR457:F			0.436	2	2*	*	393	F	457	TYR	0.18	457	TYR	39	-33.936	-34.518	TYR	457	3.48	1.6	3.48	2	402	A	457	TYR	0.228	457	TYR	38	-31.823	-32.533	TYR	457	5.93	2.8	5.93	3.3	381	A	457	TYR	0.558	457	TYR	36	-25.173
458	Y	TYR458:F			-0.47	8	8		394	F	458	TYR	0.285	458	TYR	25	-31.187	-30.475	TYR	458	57.06	26.8	54.43	30.7	403	A	458	TYR	0.303	458	TYR	17	-27.954	-26.694	TYR	458	65.27	30.7	62.68	35.3	382	A	458	TYR	0.607	458	TYR	23	-21.998
459	V	VAL459:F			-0.61	9	9		395	F	459	VAL	0.339	459	VAL	32	-27.894	-28.366	VAL	459	2.46	1.6	0	0	404	A	459	VAL	0.402	459	VAL	30	-24.689	-25.3	VAL	459	7.37	4.9	0	0	383	A	459	VAL	0.632	459	VAL	31	-18.778
460	N	ASN460:F			-0.617	9	9		396	F	460	ASN	0.269	460	ASN	26	-26.176	-26.156	ASN	460	23.24	16.1	23.24	21.9	405	A	460	ASN	0.357	460	ASN	34	-23.527	-24.731	ASN	460	62.08	43.1	61.89	58.3	384	A	460	ASN	0.653	460	ASN	17	-13.587
461	K	LYS461:F			-0.55	9	9		397	F	461	LYS	0.474	461	LYS	21	-22.022	-21.904	LYS	461	55.54	27.7	46.28	28.3	406	A	461	LYS	0.566	461	LYS	18	-17.814	-17.835	LYS	461	121.2	60.4	95.94	58.8	385	A	461	LYS	0.474	461	LYS	16	-12.648
462	Q	GLN462:F			0.233	3	3*	*	398	F	462	GLN	0.374	462	GLN	24	-18.394	-19.039	GLN	462	73.76	41.3	69.77	49.5	407	A	462	GLN	0.489	462	GLN	27	-15.454	-16.782	GLN	462	51.83	29	48.79	34.6	386	A	462	GLN	0.653	462	GLN	28	-9.347
463	E	GLU463:F			-0.559	9	9		399	F	463	GLU	0.673	463	GLU	4	-12.165	-11.226	GLU	463	81.95	47.6	75.07	55.7	408	A	463	GLU	0.68	463	GLU	2	-9.546	-8.678	GLU	463	146.13	84.8	138.7	102.9	387	A	463	GLU	0.685	463	GLU	4	-8.965
464	G	GLY464:F			-0.484	8	8		400	F	464	GLY	0.704	464	GLY	24	-9.407	-11.085	GLY	464	4.25	5.3	2.3	7.1	409	A	464	GLY	0.752	464	GLY	26	-8.051	-10.115	GLY	464	36.85	46	14.15	43.8	388	A	464	GLY	0.607	464	GLY	24	-7.107
465	K	LYS465:F			-0.55	9	9		401	F	465	LYS	0.873	465	LYS	3	-8.053	-7.472	LYS	465	172.51	85.9	168.42	103.1	410	A	465	LYS	0.897	465	LYS	3	-9.305	-8.58	LYS	465	164.48	81.9	160.86	98.5	389	A	465	LYS	0.632	465	LYS	18	-5.961
466	S	SER466:F			1.169	1	1		402	F	466	SER	0.733	466	SER	34	-15.391	-17.531	SER	466	35.41	30.4	3.11	4	411	A	466	SER	0.752	466	SER	30	-14.9	-16.637	SER	466	39.15	33.6	4.97	6.4	390	A	466	SER	0.578	466	SER	11	-9.309
467	L	LEU467:F			-0.489	8	8		403	F	467	LEU	0.797	467	LEU	13	-15.102	-14.86	LEU	467	88.97	49.8	87.27	61.8	412	A	467	LEU	0.852	467	LEU	13	-14.152	-14.02	LEU	467	99.72	55.8	99.53	70.5	391	A	467	LEU	0.454	467	LEU	26	-11.788
468	Y	TYR468:F			0.436	2	2*	*	404	F	468	TYR	0.777	468	TYR	13	-18.969	-18.282	TYR	468	74.79	35.2	56.16	31.7	413	A	468	TYR	0.834	468	TYR	14	-19.175	-18.58	TYR	468	77.35	36.4	57.22	32.3	392	A	468	TYR	0.492	468	TYR	5	-12.374
469	V	VAL469:F			-0.014	5	5*		405	F	469	VAL	0.797	469	VAL	23	-18.179	-18.734	VAL	469	46.5	30.7	46.5	40.7	414	A	469	VAL	0.834	469	VAL	19	-18.763	-18.79	VAL	469	54.79	36.2	53.93	47.2	393	A	469	VAL	0.336	469	VAL	27	-13.925
470	K	LYS470:F			-0.55	9	9		406	F	470	LYS	0.927	470	LYS	0	-17.831	-15.78	LYS	470	179.03	89.2	152.64	93.5	415	A	470	LYS	0.949	470	LYS	0	-18.525	-16.395	LYS	470	170.81	85.1	145.21	88.9	394	A	470	LYS	0.433	470	LYS	1	-7.75
471	G	GLY471:F			-0.484	8	8		407	F	471	GLY	0.853	471	GLY	25	-16.56	-17.531	GLY	471	29.18	36.4	17.61	54.5	416	A	471	GLY	0.877	471	GLY	22	-17.021	-17.594	GLY	471	29.72	37.1	24.41	75.5	395	A	471	GLY	0.355	471	GLY	27	-6.312
472	E	GLU472:F			-0.559	9	9		408	F	472	GLU	0.873	472	GLU	6	-17.906	-16.537	GLU	472	88.99	51.7	81.66	60.6	417	A	472	GLU	0.912	472	GLU	6	-17.565	-16.235	GLU	472	96.87	56.2	84.76	62.9	396	A	472	GLU	0.306	472	GLU	5	-2.081
473	P	PRO473:F			-0.508	9	9		409	F	473	PRO	0.704	473	PRO	27	-22.568	-23.078	PRO	473	35.45	26	35.45	29.6	418	A	473	PRO	0.752	473	PRO	26	-22.738	-23.113	PRO	473	32.4	23.8	32.4	27	397	A	473	PRO	0.355	473	PRO	11	-2.077
474	I	ILE474:F			-0.615	9	9		410	F	474	ILE	0.65	474	ILE	32	-20.532	-21.851	ILE	474	13.89	7.9	13.89	10.1	419	A	474	ILE	0.68	474	ILE	29	-19.882	-20.931	ILE	474	5.9	3.4	5.9	4.3	398	A	474	ILE	0.177	474	ILE	30	-1.204
475	I	ILE475:F			-0.615	9	9		411	F	475	ILE	0.606	475	ILE	35	-21.522	-23.072	ILE	475	0.6	0.3	0.35	0.3	420	A	475	ILE	0.657	475	ILE	34	-21.539	-22.972	ILE	475	2.16	1.2	1.39	1	399	A	475	ILE	0.23	475	ILE	10	-2.342
476	N	ASN476:F			-0.617	9	9		412	F	476	ASN	0.797	476	ASN	13	-14.868	-14.654	ASN	476	92.84	64.5	70.12	66	421	A	476	ASN	0.852	476	ASN	12	-14.405	-14.129	ASN	476	78.77	54.7	55.12	51.9	400	A	476	ASN	0.156	476	ASN	29	-2.92
477	F	PHE477:F			0.451	2	2*	*	413	F	477	PHE	0.824	477	PHE	12	-12.067	-12.059	PHE	477	120.18	60.2	89.79	54.7	422	A	477	PHE	0.877	477	PHE	17	-12.16	-12.717	PHE	477	118.12	59.2	87.44	53.3	401	A	477	PHE	0.148	477	PHE	22	-5.07
478	Y	TYR478:F			-0.47	8	8		414	F	478	TYR	0.65	478	TYR	34	-10.477	-13.182	TYR	478	38.44	18.1	24.06	13.6	423	A	478	TYR	0.714	478	TYR	36	-11.51	-14.327	TYR	478	21.18	10	9.73	5.5	402	A	478	TYR	0.197	478	TYR	31	-7.413
479	D	ASP479:F			0.104	4	4*	*	415	F	479	ASP	0.797	479	ASP	4	-8.985	-8.412	ASP	479	82.32	58.6	81.82	79.7	424	A	479	ASP	0.897	479	ASP	12	-10.158	-10.37	ASP	479	72.08	51.3	67.42	65.7	403	A	479	ASP	0.267	479	ASP	11	-8.374
480	P	PRO480:F			-0.508	9	9		416	F	480	PRO	0.753	480	PRO	16	-8.993	-9.799	PRO	480	69.7	51.2	62.28	51.9	425	A	480	PRO	0.788	480	PRO	15	-11.352	-11.772	PRO	480	80.59	59.2	66.29	55.3	404	A	480	PRO	0.267	480	PRO	14	-9.529
481	L	LEU481:F			-0.489	8	8		417	F	481	LEU	0.753	481	LEU	11	-7.288	-7.715	LEU	481	121	67.7	97.62	69.2	426	A	481	LEU	0.877	481	LEU	6	-8.719	-8.407	LEU	481	136.22	76.3	130.28	92.3	405	A	481	LEU	0.23	481	LEU	31	-11.099
482	V	VAL482:F			-0.61	9	9		418	F	482	VAL	0.753	482	VAL	16	-8.741	-9.576	VAL	482	46.93	31	42.9	37.5	427	A	482	VAL	0.809	482	VAL	17	-12.148	-12.706	VAL	482	13.65	9	9.56	8.4	406	A	482	VAL	0.336	482	VAL	6	-9.672
483	F	PHE483:F			-0.48	8	8		419	F	483	PHE	0.526	483	PHE	23	-13.017	-14.165	PHE	483	12.17	6.1	1.51	0.9	428	A	483	PHE	0.587	483	PHE	25	-15.255	-16.376	PHE	483	13.01	6.5	0	0	407	A	483	PHE	0.355	483	PHE	31	-10.42
484	P	PRO484:F			-0.508	9	9		420	F	484	PRO	0.45	484	PRO	28	-15.509	-16.945	PRO	484	33.5	24.6	33.14	27.6	429	A	484	PRO	0.533	484	PRO	26	-18.705	-19.544	PRO	484	17.57	12.9	17.57	14.7	408	A	484	PRO	0.433	484	PRO	17	-10.414
485	S	SER485:F			-0.106	6	6*	*	421	F	485	SER	0.339	485	SER	26	-21.532	-22.046	SER	485	17.62	15.1	11.34	14.5	430	A	485	SER	0.439	485	SER	32	-22.497	-23.59	SER	485	14.34	12.3	9.05	11.6	409	A	485	SER	0.454	485	SER	12	-11.643
486	D	ASP486:F			0.084	4	4*	*	422	F	486	ASP	0.238	486	ASP	25	-25.098	-25.086	ASP	486	21.91	15.6	8.81	8.6	431	A	486	ASP	0.283	486	ASP	26	-25.882	-25.896	ASP	486	26.5	18.9	7.75	7.5	410	A	486	ASP	0.558	486	ASP	0	-6.185
487	E	GLU487:F			-0.559	9	9		423	F	487	GLU	0.238	487	GLU	33	-26.489	-27.238	GLU	487	13.63	7.9	13.44	10	432	A	487	GLU	0.322	487	GLU	33	-27.093	-27.772	GLU	487	9.07	5.3	9.07	6.7	411	A	487	GLU	0.558	487	GLU	9	-7.69
488	F	PHE488:F			-0.48	8	8		424	F	488	PHE	0.116	488	PHE	25	-28.889	-28.442	PHE	488	38.74	19.4	32.55	19.8	433	A	488	PHE	0.131	488	PHE	27	-30.925	-30.474	PHE	488	19.96	10	18.58	11.3	412	A	488	PHE	0.433	488	PHE	26	-12.464
489	D	ASP489:F			0.084	4	4*	*	425	F	489	ASP	0.163	489	ASP	23	-29.033	-28.339	ASP	489	7.22	5.1	6.49	6.3	434	A	489	ASP	0.194	489	ASP	26	-31.385	-30.766	ASP	489	4.98	3.5	4.58	4.5	413	A	489	ASP	0.514	489	ASP	10	-11.264
490	A	ALA490:F			0.573	1*	1*	*	426	F	490	ALA	0.269	490	ALA	23	-24.605	-24.42	ALA	490	0	0	0	0	435	A	490	ALA	0.303	490	ALA	29	-26.381	-26.682	ALA	490	0.58	0.5	0.25	0.4	414	A	490	ALA	0.607	490	ALA	7	-9.453
491	S	SER491:F			-0.638	9	9		427	F	491	SER	0.374	491	SER	26	-23.871	-24.116	SER	491	5.81	5	5.81	7.4	436	A	491	SER	0.439	491	SER	30	-24.415	-25.057	SER	491	6.07	5.2	6.07	7.8	415	A	491	SER	0.558	491	SER	23	-15.273
492	I	ILE492:F			-0.615	9	9		428	F	492	ILE	0.526	492	ILE	19	-18.38	-18.452	ILE	492	14.54	8.3	14.51	10.5	437	A	492	ILE	0.587	492	ILE	22	-19.715	-19.978	ILE	492	10.85	6.2	10.85	7.9	416	A	492	ILE	0.514	492	ILE	23	-17.144
493	S	SER493:F			-0.071	6	6*	*	429	F	493	SER	0.581	493	SER	19	-13.891	-14.479	SER	493	52.18	44.8	47.21	60.4	438	A	493	SER	0.635	493	SER	19	-15.073	-15.525	SER	493	47.52	40.8	44.4	56.8	417	A	493	SER	0.653	493	SER	7	-13.712
494	Q	GLN494:F			0.079	4	4*	*	430	F	494	GLN	0.428	494	GLN	31	-16.129	-17.839	GLN	494	11.28	6.3	10.81	7.7	439	A	494	GLN	0.489	494	GLN	35	-17.279	-19.317	GLN	494	5.36	3	5.21	3.7	418	A	494	GLN	0.685	494	GLN	12	-14.446
495	V	VAL495:F			-0.016	5	5*	*	431	F	495	VAL	0.503	495	VAL	34	-14.614	-16.843	VAL	495	1.62	1.1	1.62	1.4	440	A	495	VAL	0.587	495	VAL	33	-17.76	-19.513	VAL	495	0.02	0	0.02	0	419	A	495	VAL	0.578	495	VAL	29	-18.542
496	N	ASN496:F			-0.617	9	9		432	F	496	ASN	0.673	496	ASN	14	-10.853	-11.215	ASN	496	81.6	56.7	78.79	74.2	441	A	496	ASN	0.737	496	ASN	14	-12.378	-12.564	ASN	496	63.2	43.9	62.82	59.1	420	A	496	ASN	0.653	496	ASN	13	-16.901
497	E	GLU497:F			0.166	4	4*	*	433	F	497	GLU	0.673	497	GLU	16	-8.821	-9.646	GLU	497	78.64	45.7	77.86	57.8	442	A	497	GLU	0.714	497	GLU	19	-11.732	-12.568	GLU	497	69.77	40.5	68.87	51.1	421	A	497	GLU	0.77	497	GLU	16	-14.879
498	K	LYS498:F			-0.55	9	9		434	F	498	LYS	0.526	498	LYS	27	-11.593	-13.365	LYS	498	50.99	25.4	43.76	26.8	443	A	498	LYS	0.611	498	LYS	32	-13.943	-16.02	LYS	498	72.96	36.3	72.5	44.4	422	A	498	LYS	0.712	498	LYS	29	-19.514
499	I	ILE499:F			-0.615	9	9		435	F	499	ILE	0.704	499	ILE	18	-8.232	-9.355	ILE	499	30.59	17.5	30.59	22.2	444	A	499	ILE	0.788	499	ILE	18	-11.487	-12.236	ILE	499	22.54	12.9	22.54	16.3	423	A	499	ILE	0.685	499	ILE	24	-23.512
500	N	ASN500:F			-0.04	5	5*	*	436	F	500	ASN	0.853	500	ASN	8	-7.613	-7.658	ASN	500	81.94	56.9	81.06	76.3	445	A	500	ASN	0.897	500	ASN	8	-8.58	-8.514	ASN	500	96.72	67.2	93.97	88.5	424	A	500	ASN	0.795	500	ASN	7	-17.119
501	Q	GLN501:F			-0.579	9	9		437	F	501	GLN	0.753	501	GLN	19	-8.469	-9.68	GLN	501	86.05	48.2	82.42	58.5	446	A	501	GLN	0.834	501	GLN	23	-10.875	-12.269	GLN	501	83.91	47	83.91	59.5	425	A	501	GLN	0.81	501	GLN	19	-18.252
502	S	SER502:F			-0.638	9	9		438	F	502	SER	0.797	502	SER	18	-9.927	-10.856	SER	502	27.94	24	27.22	34.9	447	A	502	SER	0.852	502	SER	23	-12.004	-13.269	SER	502	30.33	26	29.82	38.2	426	A	502	SER	0.77	502	SER	30	-22.764
503	L	LEU503:F			-0.489	8	8		439	F	503	LEU	0.911	503	LEU	11	-8.574	-8.853	LEU	503	90.68	50.8	90.01	63.8	448	A	503	LEU	0.949	503	LEU	11	-9.548	-9.715	LEU	503	95.54	53.5	84.15	59.6	427	A	503	LEU	0.795	503	LEU	14	-20.866
504	A	ALA504:F			-0.612	9	9		440	F	504	ALA	0.944	504	ALA	10	-6.537	-6.935	ALA	504	26.76	24.8	24.62	35.5	449	A	504	ALA	0.973	504	ALA	13	-7.866	-8.456	ALA	504	81.16	75.2	57.43	82.7	428	A	504	ALA	0.861	504	ALA	8	-17.869
505	F	PHE505:F			-0.48	8	8		441	F	505	PHE	0.9	505	PHE	22	-8.523	-10.073	PHE	505	54.7	27.4	52.25	31.8	450	A	505	PHE	0.949	505	PHE	20	-8.13	-9.495	PHE	505	73.44	36.8	46.78	28.5	429	A	505	PHE	0.845	505	PHE	30	-19.251
506	I	ILE506:F			-0.615	9	9		442	F	506	ILE	0.953	506	ILE	13	-8.252	-8.798	ILE	506	89.63	51.2	89.53	64.9	451	A	506	ILE	0.984	506	ILE	11	-8.226	-8.545	ILE	506	148.47	84.8	98.95	71.7	430	A	506	ILE	0.826	506	ILE	25	-21.01
507	R	ARG507:F			-0.575	9	9		443	F	507	ARG	0.976	507	ARG	8	-7.568	-7.618	ARG	507	116.2	48.7	113.84	56.6																	431	A	507	ARG	0.88	507	ARG	10	-14.984
508	K	LYS508:F			0.171	4	4*	*	444	F	508	LYS	0.98	508	LYS	13	-7.397	-8.042	LYS	508	116.37	57.9	111.48	68.3																	432	A	508	LYS	0.909	508	LYS	18	-13.215
509	S	SER509:F			-0.106	6	6*	*	445	F	509	SER	0.98	509	SER	22	-9.033	-10.524	SER	509	47.64	40.9	43.42	55.6																	433	A	509	SER	0.873	509	SER	31	-18.39
510	D	ASP510:F			-0.578	9	9		446	F	510	ASP	0.991	510	ASP	6	-7.04	-6.921	ASP	510	89.06	63.4	75.57	73.6																	434	A	510	ASP	0.88	510	ASP	14	-15.608
511	E	GLU511:F			-0.559	9	9		447	F	511	GLU	0.993	511	GLU	9	-7.643	-7.799	GLU	511	107.03	62.1	82.96	61.6																	435	A	511	GLU	0.92	511	GLU	8	-11.406
512	L	LEU512:F			-0.489	8	8		448	F	512	LEU	0.996	512	LEU	19	-8.614	-9.809	LEU	512	75.07	42	57.12	40.5																	436	A	512	LEU	0.92	512	LEU	24	-13.993
513	L	LEU513:F			-0.489	8	8		449	F	513	LEU	0.998	513	LEU	14	-8.945	-9.526	LEU	513	152.07	85.1	106.85	75.7																	437	A	513	LEU	0.913	513	LEU	26	-15.109
514	H	-			-0.595	9	9																																		438	A	514	HIS	0.933	514	HIS	8	-10.615
515	N	-			0.544	1	1*	*																																	439	A	515	ASN	0.955	515	ASN	17	-10.596
516	V	-			-0.61	9	9																																		440	A	516	VAL	0.941	516	VAL	31	-12.166
517	N	-			-0.013	5	5*	*																																	441	A	517	ASN	0.967	517	ASN	5	-10.367
518	A	-			3.79	1	1
519	G	-			1.303	1	1	S
520	K	-			-0.55	9	9
521	S	-			-0.638	9	9
522	T	-			-0.624	9	9
523	T	-			1.09	1	1
524	N	-			0.54	1*	1*	*
525	I	-			-0.025	5*	5*	*
526	M	-			0.692	1*	1*	*
527	I	-			-0.615	9	9
528	T	-			-0.624	9	9
529	T	-			1.19	1	1
530	I	-			-0.615	9	9
531	I	-			-0.615	9	9
532	I	-			-0.615	9	9
533	V	-			-0.61	9	9
534	I	-			-0.615	9	9
535	I	-			1.845	1	1
536	V	-			-0.61	9	9
537	I	-			0.024	5*	5*	*
538	L	-			0.337	3*	3*	*
539	L	-			-0.489	8	8
540	S	-			1.583	1	1
541	L	-			-0.489	8	8
542	I	-			-0.615	9	9
543	A	-			0.618	1*	1*	*
544	V	-			0.035	5*	5*	*
545	G	-			-0.484	8	8
546	L	-			-0.489	8	8
547	L	-			1.282	1	1
548	L	-			0.392	2*	2*	*
549	Y	-			-0.47	8	8
550	C	-			0.478	2*	2*	*
551	K	-			0.924	1*	1*	*
552	A	-			-0.013	5*	5*	*
553	R	-			0.882	1*	1*	*
554	S	-			0.508	1*	1*	*
555	T	-			-0.062	5*	5*	*
556	P	-			-0.508	9	9
557	V	-			0.587	1*	1*	*
558	T	-			-0.025	5*	5*	*
559	L	-			1.262	1	1
560	S	-			1.188	1	1
561	L	-			1.786	1	1
562	I	-			1.571	1	1
563	A	-			0.796	1*	1*	*
564	V	-			0.378	2*	2*	*
565	G	-			0.458	2*	2*	*
566	L	-			1.462	1	1
567	L	-			-0.01	5*	5*	*
568	L	-			1.771	1*	1*	*
569	Y	-			-0.015	5*	5*	*
570	C	-			0.003	5*	5*	*
571	K	-			0.792	1*	1*	*
572	A	-			0.629	1*	1*	*
573	R	-			0.509	1*	1*	*
574	S	-			3.008	1	1
575	T	-			4.039	1	1
576	P	-			-0.062	5*	5*
577	V	-			-0.062	5*	5*
578	T	-			-0.062	5*	5*
579	L	-			-0.062	5*	5*
580	S	-			-0.062	5*	5*
[truncated: 18 more columns]

## Sheet: residue scores
4jhw (pre)	Chain	Residue	Residue Name	Score	4mms (pre)	Chain	Residue	Residue Name	Score	3rki (post)	Chain	Residue	Residue Name	Score	3rrr (post)	Chain	Residue	Residue Name	Score
1	F	26	GLN	0.797	null	null	null	null	null	1	A	26	GLN	0.795	1	A	26	GLN	0.945		1	C	26	GLN	0.944	1	E	26	GLN	0.849	1	G	26	GLN	0.958
2	F	27	ASN	0.673	1	A	27	ASN	0.788	2	A	27	ASN	0.845	2	A	27	ASN	0.795		2	C	27	ASN	0.778	2	E	27	ASN	0.822	2	G	27	ASN	0.806	1	I	27	ASN	0.845	1	M	27	ASN	0.833
3	F	28	ILE	0.526	2	A	28	ILE	0.566	3	A	28	ILE	0.712	3	A	28	ILE	0.589		3	C	28	ILE	0.556	3	E	28	ILE	0.616	3	G	28	ILE	0.514	2	I	28	ILE	0.606	2	M	28	ILE	0.611
4	F	29	THR	0.621	3	A	29	THR	0.657	4	A	29	THR	0.77	4	A	29	THR	0.836		4	C	29	THR	0.847	4	E	29	THR	0.836	4	G	29	THR	0.847	3	I	29	THR	0.845	3	M	29	THR	0.861
5	F	30	GLU	0.474	4	A	30	GLU	0.533	5	A	30	GLU	0.653	5	A	30	GLU	0.712		5	C	30	GLU	0.722	5	E	30	GLU	0.726	5	G	30	GLU	0.694	4	I	30	GLU	0.746	4	M	30	GLU	0.764
6	F	31	GLU	0.621	5	A	31	GLU	0.68	6	A	31	GLU	0.795	6	A	31	GLU	0.712		6	C	31	GLU	0.681	6	E	31	GLU	0.685	6	G	31	GLU	0.694	5	I	31	GLU	0.648	5	M	31	GLU	0.722
7	F	32	PHE	0.559	6	A	32	PHE	0.611	7	A	32	PHE	0.747	7	A	32	PHE	0.904		7	C	32	PHE	0.889	7	E	32	PHE	0.89	7	G	32	PHE	0.917	6	I	32	PHE	0.93	6	M	32	PHE	0.917
8	F	33	TYR	0.581	7	A	33	TYR	0.611	8	A	33	TYR	0.712	8	A	33	TYR	0.795		8	C	33	TYR	0.778	8	E	33	TYR	0.767	8	G	33	TYR	0.764	7	I	33	TYR	0.775	7	M	33	TYR	0.806
9	F	34	GLN	0.704	8	A	34	GLN	0.752	9	A	34	GLN	0.817	9	A	34	GLN	0.973		9	C	34	GLN	0.972	9	E	34	GLN	0.986	9	G	34	GLN	0.972	8	I	34	GLN	0.986	8	M	34	GLN	0.972
10	F	35	SER	0.65	9	A	35	SER	0.68	10	A	35	SER	0.729	10	A	35	SER	0.932		10	C	35	SER	0.931	10	E	35	SER	0.945	10	G	35	SER	0.931	9	I	35	SER	0.944	9	M	35	SER	0.931
11	F	36	THR	0.45	10	A	36	THR	0.508	11	A	36	THR	0.578	11	A	36	THR	0.863		11	C	36	THR	0.889	11	E	36	THR	0.89	11	G	36	THR	0.875	10	I	36	THR	0.901	10	M	36	THR	0.889
12	F	37	CYS	0.374	11	A	37	CYS	0.402	12	A	37	CYS	0.578	12	A	37	CYS	0.945		12	C	37	CYS	0.944	12	E	37	CYS	0.945	12	G	37	CYS	0.944	11	I	37	CYS	0.958	11	M	37	CYS	0.931
13	F	38	SER	0.374	12	A	38	SER	0.402	13	A	38	SER	0.558	13	A	38	SER	0.795		13	C	38	SER	0.778	13	E	38	SER	0.767	13	G	38	SER	0.806	12	I	38	SER	0.831	12	M	38	SER	0.806
14	F	39	ALA	0.339	13	A	39	ALA	0.376	14	A	39	ALA	0.535	14	A	39	ALA	0.671		14	C	39	ALA	0.681	14	E	39	ALA	0.685	14	G	39	ALA	0.639	13	I	39	ALA	0.648	13	M	39	ALA	0.694
15	F	40	VAL	0.394	14	A	40	VAL	0.467	15	A	40	VAL	0.558	15	A	40	VAL	0.521		15	C	40	VAL	0.444	15	E	40	VAL	0.507	15	G	40	VAL	0.514	14	I	40	VAL	0.521	14	M	40	VAL	0.514
16	F	41	SER	0.339	15	A	41	SER	0.376	16	A	41	SER	0.535	16	A	41	SER	0.37		16	C	41	SER	0.319	16	E	41	SER	0.37	16	G	41	SER	0.361	15	I	41	SER	0.437	15	M	41	SER	0.444
17	F	42	LYS	0.559	16	A	42	LYS	0.587	17	A	42	LYS	0.712	17	A	42	LYS	0.521		17	C	42	LYS	0.444	17	E	42	LYS	0.507	17	G	42	LYS	0.431	16	I	42	LYS	0.521	16	M	42	LYS	0.514
18	F	43	GLY	0.503	17	A	43	GLY	0.566	18	A	43	GLY	0.685	18	A	43	GLY	0.466		18	C	43	GLY	0.444	18	E	43	GLY	0.507	18	G	43	GLY	0.514	17	I	43	GLY	0.521	17	M	43	GLY	0.514
19	F	44	TYR	0.296	18	A	44	TYR	0.357	19	A	44	TYR	0.514	19	A	44	TYR	0.26		19	C	44	TYR	0.264	19	E	44	TYR	0.274	19	G	44	TYR	0.264	18	I	44	TYR	0.282	18	M	44	TYR	0.292
20	F	45	LEU	0.45	19	A	45	LEU	0.467	20	A	45	LEU	0.632	20	A	45	LEU	0.521		20	C	45	LEU	0.444	20	E	45	LEU	0.438	20	G	45	LEU	0.431	19	I	45	LEU	0.437	19	M	45	LEU	0.514
21	F	46	SER	0.314	20	A	46	SER	0.357	21	A	46	SER	0.514	21	A	46	SER	0.301		21	C	46	SER	0.292	21	E	46	SER	0.315	21	G	46	SER	0.319	20	I	46	SER	0.324	20	M	46	SER	0.347
22	F	47	ALA	0.218	21	A	47	ALA	0.228	22	A	47	ALA	0.412	22	A	47	ALA	0.205		22	C	47	ALA	0.208	22	E	47	ALA	0.192	22	G	47	ALA	0.181	21	I	47	ALA	0.197	21	M	47	ALA	0.222
23	F	48	LEU	0.218	22	A	48	LEU	0.228	23	A	48	LEU	0.412	23	A	48	LEU	0.329		23	C	48	LEU	0.319	23	E	48	LEU	0.315	23	G	48	LEU	0.361	22	I	48	LEU	0.324	22	M	48	LEU	0.292
24	F	49	ARG	0.136	23	A	49	ARG	0.142	24	A	49	ARG	0.306	24	A	49	ARG	0.301		24	C	49	ARG	0.319	24	E	49	ARG	0.274	24	G	49	ARG	0.292	23	I	49	ARG	0.282	23	M	49	ARG	0.264
25	F	50	THR	0.285	24	A	50	THR	0.283	25	A	50	THR	0.454	25	A	50	THR	0.671		25	C	50	THR	0.681	25	E	50	THR	0.644	25	G	50	THR	0.694	24	I	50	THR	0.648	24	M	50	THR	0.639
26	F	51	GLY	0.238	25	A	51	GLY	0.228	26	A	51	GLY	0.394	26	A	51	GLY	0.521		26	C	51	GLY	0.597	26	E	51	GLY	0.575	26	G	51	GLY	0.597	25	I	51	GLY	0.606	25	M	51	GLY	0.514
27	F	52	TRP	0.145	26	A	52	TRP	0.151	27	A	52	TRP	0.306	27	A	52	TRP	0.329		27	C	52	TRP	0.319	27	E	52	TRP	0.315	27	G	52	TRP	0.319	26	I	52	TRP	0.324	26	M	52	TRP	0.292
28	F	53	TYR	0.394	27	A	53	TYR	0.402	28	A	53	TYR	0.492	28	A	53	TYR	0.644		28	C	53	TYR	0.639	28	E	53	TYR	0.644	28	G	53	TYR	0.639	27	I	53	TYR	0.648	27	M	53	TYR	0.639
29	F	54	THR	0.339	28	A	54	THR	0.322	29	A	54	THR	0.454	29	A	54	THR	0.589		29	C	54	THR	0.556	29	E	54	THR	0.575	29	G	54	THR	0.597	28	I	54	THR	0.606	28	M	54	THR	0.514
30	F	55	SER	0.314	29	A	55	SER	0.303	30	A	55	SER	0.394	30	A	55	SER	0.466		30	C	55	SER	0.444	30	E	55	SER	0.438	30	G	55	SER	0.431	29	I	55	SER	0.437	29	M	55	SER	0.444
31	F	56	VAL	0.394	30	A	56	VAL	0.402	31	A	56	VAL	0.433	31	A	56	VAL	0.644		31	C	56	VAL	0.639	31	E	56	VAL	0.644	31	G	56	VAL	0.639	30	I	56	VAL	0.648	30	M	56	VAL	0.639
32	F	57	ILE	0.296	31	A	57	ILE	0.283	32	A	57	ILE	0.289	32	A	57	ILE	0.205		32	C	57	ILE	0.167	32	E	57	ILE	0.192	32	G	57	ILE	0.181	31	I	57	ILE	0.197	31	M	57	ILE	0.222
33	F	58	THR	0.503	32	A	58	THR	0.467	33	A	58	THR	0.377	33	A	58	THR	0.37		33	C	58	THR	0.444	33	E	58	THR	0.438	33	G	58	THR	0.431	32	I	58	THR	0.437	32	M	58	THR	0.444
34	F	59	ILE	0.374	33	A	59	ILE	0.376	34	A	59	ILE	0.218	34	A	59	ILE	0.096		34	C	59	ILE	0.069	34	E	59	ILE	0.082	34	G	59	ILE	0.083	33	I	59	ILE	0.085	33	M	59	ILE	0.097
35	F	60	GLU	0.673	34	A	60	GLU	0.657	35	A	60	GLU	0.355	35	A	60	GLU	0.37		35	C	60	GLU	0.403	35	E	60	GLU	0.37	35	G	60	GLU	0.361	34	I	60	GLU	0.394	34	M	60	GLU	0.389
36	F	61	LEU	0.581	35	A	61	LEU	0.533	36	A	61	LEU	0.197	36	A	61	LEU	0.096		36	C	61	LEU	0.069	36	E	61	LEU	0.11	36	G	61	LEU	0.083	35	I	61	LEU	0.085	35	M	61	LEU	0.097
37	F	62	SER	0.704	36	A	62	SER	0.714	37	A	62	SER	0.177	37	A	62	SER	0.205		37	C	62	SER	0.208	37	E	62	SER	0.192	37	G	62	SER	0.181	36	I	62	SER	0.197	36	M	62	SER	0.222
38	F	63	ASN	0.824	37	A	63	ASN	0.809	38	A	63	ASN	0.23	38	A	63	ASN	0.164		38	C	63	ASN	0.167	38	E	63	ASN	0.164	38	G	63	ASN	0.167	37	I	63	ASN	0.169	37	M	63	ASN	0.167
39	F	64	ILE	0.777	38	A	64	ILE	0.752	39	A	64	ILE	0.156	39	A	64	ILE	0.137		39	C	64	ILE	0.125	39	E	64	ILE	0.123	39	G	64	ILE	0.125	38	I	64	ILE	0.127	38	M	64	ILE	0.139
40	F	65	LYS	0.953	39	A	65	LYS	0.852	40	A	65	LYS	0.289	40	A	65	LYS	0.37		40	C	65	LYS	0.444	40	E	65	LYS	0.37	40	G	65	LYS	0.514	39	I	65	LYS	0.437	39	M	65	LYS	0.444
41	F	66	GLU	0.927	40	A	66	GLU	0.912	41	A	66	GLU	0.23	41	A	66	GLU	0.26		41	C	66	GLU	0.264	41	E	66	GLU	0.26	41	G	66	GLU	0.264	40	I	66	GLU	0.268	40	M	66	GLU	0.264
42	F	67	ASN	0.853	41	A	67	ASN	0.912	42	A	67	ASN	0.249	42	A	67	ASN	0.589		42	C	67	ASN	0.597	42	E	67	ASN	0.575	42	G	67	ASN	0.597	41	I	67	ASN	0.521	41	M	67	ASN	0.611
43	F	68	LYS	0.967	42	A	68	LYS	0.988	43	A	68	LYS	0.355	43	A	68	LYS	0.466		43	C	68	LYS	0.319	43	E	68	LYS	0.438	43	G	68	LYS	0.361	42	I	68	LYS	0.394	42	M	68	LYS	0.389
44	F	69	CYS	0.944	43	A	69	CYS	0.973	44	A	69	CYS	0.197	44	A	69	CYS	0.671		44	C	69	CYS	0.639	44	E	69	CYS	0.685	44	G	69	CYS	0.639	43	I	69	CYS	0.648	43	M	69	CYS	0.694
45	F	70	ASN	0.976	44	A	70	ASN	0.993	45	A	70	ASN	0.23	45	A	70	ASN	0.753		45	C	70	ASN	0.722	45	E	70	ASN	0.767	45	G	70	ASN	0.764	44	I	70	ASN	0.746	44	M	70	ASN	0.764
46	F	71	GLY	0.973	45	A	71	GLY	0.968	46	A	71	GLY	0.133	46	A	71	GLY	0.849		46	C	71	GLY	0.861	46	E	71	GLY	0.849	46	G	71	GLY	0.861	45	I	71	GLY	0.845	45	M	71	GLY	0.861
47	F	72	THR	0.927	46	A	72	THR	0.968	47	A	72	THR	0.099	47	A	72	THR	0.986		47	C	72	THR	0.972	47	E	72	THR	0.973	47	G	72	THR	0.972	46	I	72	THR	0.972	46	M	72	THR	0.972
48	F	73	ASP	0.911	47	A	73	ASP	0.949	48	A	73	ASP	0.156	48	A	73	ASP	0.863		48	C	73	ASP	0.889	48	E	73	ASP	0.89	48	G	73	ASP	0.875	47	I	73	ASP	0.901	47	M	73	ASP	0.889
49	F	74	ALA	0.824	48	A	74	ALA	0.834	49	A	74	ALA	0.23	49	A	74	ALA	0.753		49	C	74	ALA	0.778	49	E	74	ALA	0.767	49	G	74	ALA	0.806	48	I	74	ALA	0.775	48	M	74	ALA	0.764
50	F	75	LYS	0.886	49	A	75	LYS	0.877	50	A	75	LYS	0.249	50	A	75	LYS	0.863		50	C	75	LYS	0.861	50	E	75	LYS	0.849	50	G	75	LYS	0.875	49	I	75	LYS	0.887	49	M	75	LYS	0.833
51	F	76	VAL	0.873	50	A	76	VAL	0.877	51	A	76	VAL	0.116	51	A	76	VAL	0.753		51	C	76	VAL	0.778	51	E	76	VAL	0.726	51	G	76	VAL	0.694	50	I	76	VAL	0.775	50	M	76	VAL	0.722
52	F	77	LYS	0.733	51	A	77	LYS	0.752	52	A	77	LYS	0.156	52	A	77	LYS	0.37		52	C	77	LYS	0.403	52	E	77	LYS	0.37	52	G	77	LYS	0.361	51	I	77	LYS	0.324	51	M	77	LYS	0.389
53	F	78	LEU	0.621	52	A	78	LEU	0.635	53	A	78	LEU	0.043	53	A	78	LEU	0.329		53	C	78	LEU	0.319	53	E	78	LEU	0.315	53	G	78	LEU	0.319	52	I	78	LEU	0.324	52	M	78	LEU	0.347
54	F	79	ILE	0.704	53	A	79	ILE	0.68	54	A	79	ILE	0.099	54	A	79	ILE	0.205		54	C	79	ILE	0.208	54	E	79	ILE	0.192	54	G	79	ILE	0.181	53	I	79	ILE	0.197	53	M	79	ILE	0.167
55	F	80	LYS	0.733	54	A	80	LYS	0.752	55	A	80	LYS	0.197	55	A	80	LYS	0.164		55	C	80	LYS	0.167	55	E	80	LYS	0.192	55	G	80	LYS	0.181	54	I	80	LYS	0.169	54	M	80	LYS	0.167
56	F	81	GLN	0.503	55	A	81	GLN	0.533	56	A	81	GLN	0.099	56	A	81	GLN	0.26		56	C	81	GLN	0.292	56	E	81	GLN	0.274	56	G	81	GLN	0.292	55	I	81	GLN	0.282	55	M	81	GLN	0.292
57	F	82	GLU	0.45	56	A	82	GLU	0.439	57	A	82	GLU	0.025	57	A	82	GLU	0.055		57	C	82	GLU	0.028	57	E	82	GLU	0.041	57	G	82	GLU	0.028	56	I	82	GLU	0.028	56	M	82	GLU	0.056
58	F	83	LEU	0.621	57	A	83	LEU	0.611	58	A	83	LEU	0.133	58	A	83	LEU	0.014		58	C	83	LEU	0.014	58	E	83	LEU	0.014	58	G	83	LEU	0.014	57	I	83	LEU	0.014	57	M	83	LEU	0.028
59	F	84	ASP	0.581	58	A	84	ASP	0.533	59	A	84	ASP	0.156	59	A	84	ASP	0.137		59	C	84	ASP	0.125	59	E	84	ASP	0.123	59	G	84	ASP	0.125	58	I	84	ASP	0.127	58	M	84	ASP	0.139
60	F	85	LYS	0.314	59	A	85	LYS	0.303	60	A	85	LYS	0.043	60	A	85	LYS	0.014		60	C	85	LYS	0.069	60	E	85	LYS	0.041	60	G	85	LYS	0.028	59	I	85	LYS	0.028	59	M	85	LYS	0.056
61	F	86	TYR	0.474	60	A	86	TYR	0.467	61	A	86	TYR	0.099	61	A	86	TYR	0		61	C	86	TYR	0	61	E	86	TYR	0	61	G	86	TYR	0	60	I	86	TYR	0	60	M	86	TYR	0
62	F	87	LYS	0.559	61	A	87	LYS	0.566	62	A	87	LYS	0.218	62	A	87	LYS	0.068		62	C	87	LYS	0.069	62	E	87	LYS	0.082	62	G	87	LYS	0.111	61	I	87	LYS	0.085	61	M	87	LYS	0.056
63	F	88	ASN	0.374	62	A	88	ASN	0.322	63	A	88	ASN	0.148	63	A	88	ASN	0.164		63	C	88	ASN	0.208	63	E	88	ASN	0.164	63	G	88	ASN	0.181	62	I	88	ASN	0.197	62	M	88	ASN	0.167
64	F	89	ALA	0.269	63	A	89	ALA	0.271	64	A	89	ALA	0.099	64	A	89	ALA	0.014		64	C	89	ALA	0.028	64	E	89	ALA	0.014	64	G	89	ALA	0.028	63	I	89	ALA	0.028	63	M	89	ALA	0.014
65	F	90	VAL	0.394	64	A	90	VAL	0.402	65	A	90	VAL	0.177	65	A	90	VAL	0.068		65	C	90	VAL	0.028	65	E	90	VAL	0.041	65	G	90	VAL	0.028	64	I	90	VAL	0.028	64	M	90	VAL	0.028
66	F	91	THR	0.394	65	A	91	THR	0.376	66	A	91	THR	0.267	66	A	91	THR	0.466		66	C	91	THR	0.556	66	E	91	THR	0.507	66	G	91	THR	0.514	65	I	91	THR	0.521	65	M	91	THR	0.444
67	F	92	GLU	0.18	66	A	92	GLU	0.177	67	A	92	GLU	0.177	67	A	92	GLU	0.37		67	C	92	GLU	0.403	67	E	92	GLU	0.37	67	G	92	GLU	0.431	66	I	92	GLU	0.394	66	M	92	GLU	0.347
68	F	93	LEU	0.238	67	A	93	LEU	0.228	68	A	93	LEU	0.133	68	A	93	LEU	0.096		68	C	93	LEU	0.125	68	E	93	LEU	0.123	68	G	93	LEU	0.125	67	I	93	LEU	0.127	67	M	93	LEU	0.125
69	F	94	GLN	0.474	68	A	94	GLN	0.439	69	A	94	GLN	0.336	69	A	94	GLN	0.37		69	C	94	GLN	0.444	69	E	94	GLN	0.438	69	G	94	GLN	0.431	68	I	94	GLN	0.437	68	M	94	GLN	0.389
70	F	95	LEU	0.296	69	A	95	LEU	0.271	70	A	95	LEU	0.336	70	A	95	LEU	0.712		70	C	95	LEU	0.722	70	E	95	LEU	0.726	70	G	95	LEU	0.764	69	I	95	LEU	0.775	69	M	95	LEU	0.722
71	F	96	LEU	0.18	70	A	96	LEU	0.162	71	A	96	LEU	0.218	71	A	96	LEU	0.521		71	C	96	LEU	0.597	71	E	96	LEU	0.507	71	G	96	LEU	0.514	70	I	96	LEU	0.521	70	M	96	LEU	0.514
72	F	97	MET	0.314	71	A	97	MET	0.402	72	A	97	MET	0.336	72	A	97	MET	0.589		72	C	97	MET	0.722	72	E	97	MET	0.616	72	G	97	MET	0.694	71	I	97	MET	0.648	71	M	97	MET	0.639
					72	A	98	GLN	0.439	73	A	98	GLN	0.474	73	A	98	GLN	0.918
					73	A	99	SER	0.228
					74	A	100	THR	0.194
					75	A	101	PRO	0.122
					76	A	102	ALA	0.033
					77	A	103	THR	0.048
					78	A	104	ASN	0.003
					79	A	105	ASN	0.04
					80	A	106	ARG	0.022
					81	A	107	ALA	0.109
73	F	137	PHE	0.051	82	A	137	PHE	0.069
74	F	138	LEU	0.051	83	A	138	LEU	0.095
75	F	139	GLY	0.022	84	A	139	GLY	0.028
76	F	140	PHE	0.045	85	A	140	PHE	0.061
77	F	141	LEU	0.1	86	A	141	LEU	0.122
78	F	142	LEU	0.051	87	A	142	LEU	0.061
79	F	143	GLY	0.065	88	A	143	GLY	0.084
80	F	144	VAL	0.08	89	A	144	VAL	0.095
81	F	145	GLY	0.065	90	A	145	GLY	0.084												null	null	null	null	null	73	E	98	GLN	0.932	null	null	null	null	null	null	null	null	null	null	72	M	98	GLN	0.931
82	F	146	SER	0.107	91	A	146	SER	0.109	74	A	146	SER	0.983
83	F	147	ALA	0.065	92	A	147	ALA	0.061	75	A	147	ALA	0.989	1	B	147	ALA	0.975		null	null	null	null	null	null	null	null	null	null	1	H	147	ALA	0.975	null	null	null	null	null	null	null	null	null	null
84	F	148	ILE	0.089	93	A	148	ILE	0.095	76	A	148	ILE	0.989	2	B	148	ILE	0.975		null	null	null	null	null	null	null	null	null	null	2	H	148	ILE	0.975	null	null	null	null	null	null	null	null	null	null
85	F	149	ALA	0.203	94	A	149	ALA	0.214	77	A	149	ALA	0.992	3	B	149	ALA	0.975		null	null	null	null	null	null	null	null	null	null	3	H	149	ALA	0.983	null	null	null	null	null	null	null	null	null	null
86	F	150	SER	0.238	95	A	150	SER	0.257	78	A	150	SER	0.998	4	B	150	SER	0.994		null	null	null	null	null	null	null	null	null	null	4	H	150	SER	0.994	null	null	null	null	null	null	null	null	null	null
87	F	151	GLY	0.218	96	A	151	GLY	0.228	79	A	151	GLY	0.998	5	B	151	GLY	0.994		1	D	151	GLY	0.994	null	null	null	null	null	5	H	151	GLY	0.997	null	null	null	null	null	null	null	null	null	null
88	F	152	VAL	0.238	97	A	152	VAL	0.228	80	A	152	VAL	0.992	6	B	152	VAL	0.975		2	D	152	VAL	0.994	null	null	null	null	null	6	H	152	VAL	0.983	null	null	null	null	null	1	N	152	VAL	0.997
89	F	153	ALA	0.394	98	A	153	ALA	0.402	81	A	153	ALA	0.988	7	B	153	ALA	0.975		3	D	153	ALA	0.986	null	null	null	null	null	7	H	153	ALA	0.975	null	null	null	null	null	2	N	153	ALA	0.989
90	F	154	VAL	0.428	99	A	154	VAL	0.402	82	A	154	VAL	0.989	8	B	154	VAL	0.992		4	D	154	VAL	0.992	null	null	null	null	null	8	H	154	VAL	0.983	1	L	154	VAL	0.994	3	N	154	VAL	0.994
[truncated: 1,267 more rows]

## Sheet: IEDB_pos_protB_F
A241, K421
F32, K272
[truncated: 23 more rows]

## Sheet: IEDB_neg_F
POSITION	RESIDUE
190	S
191	K
192	V
193	L
194	D
[truncated: 66 more rows]

## Sheet: discotop_4jhw_mod
chain	position	residue		score	score
[truncated: 1,348 more rows]

[truncated: 5 more sheets: discotop_3rki_mod, discotop_4mms_mod, solvent_access, preRSA P N, postRSA P N]
